# Supplementary material for: Wolbachia and DNA Barcoding Insects: Patterns, Potential, and Problems
Source: PLoS One. 2012 May 2;7(5):e36514. doi: 10.1371/journal.pone.0036514 (PMC3342236; doi:10.1371/journal.pone.0036514)
Supplement: Table S1 — DNA barcode diversity for ant species of Mauritius coded by Wolbachia infection. (XLS) [file pone.0036514.s002.xls]

## Sheet: Table S1
		n=385
		wsp+
			n	Taxa	Comparisons	Min Dist(%)	Mean Dist(%)	Max Dist(%)	SE Dist(%)
		Within Species	385	15	7368	0	0.824	50	0.044
		Within Genus	385	9	8357	0	15.301	50	0.034
		Within Family	385	1	58195	12.799	25.914	50	0.018
		Within Order	385	1	0	0	0	0	0
		Within Class	385	1	0	0	0	0	0
		n=507
		wsp-
			n	Taxa	Comparisons	Min Dist(%)	Mean Dist(%)	Max Dist(%)	SE Dist(%)
		Within Species	507	22	15800	0	0.99	50	0.044
		Within Genus	507	11	8470	0	17.942	50	0.046
		Within Family	507	1	104001	10.174	27.17	50.506	0.014
		Within Order	507	1	0	0	0	0	0
		Within Class	507	1	0	0	0	0	0
