# Supplementary material for: Wolbachia and DNA Barcoding Insects: Patterns, Potential, and Problems
Source: PLoS One. 2012 May 2;7(5):e36514. doi: 10.1371/journal.pone.0036514 (PMC3342236; doi:10.1371/journal.pone.0036514)
Supplement: Table S2 — Collection details, accessions (BOLD and GenBank) and all host information associated with Wolbachia DNA sequences used here. (XLS) [file pone.0036514.s003.xls]

## Sheet: Wolbachia CO1
Table S1: Information associated with specimens associated with analyses performed here.
GenBank Accession	Project Code	Process ID	Sample ID	Field Num	Catalog Num	COI-5P Seq. Length	COI-5P Trace Count	WSP Seq. Length	WSP Trace Count	Image Count	Barcode Compliant	Contamination	Stop Codon	Flagged Record	Collection Date	Sample ID	Phylum	Class	Order	Family	Subfamily	Genus	Species	Identifier	Identifier email	Sex	Reproduction	Life Stage	Extra Info	Notes	Voucher Type	Tissue Type	Collectors	Date Collected	Continent	Country/Ocean	Province	Region	Sector	Exact Site	Lat	Lon	Elev	GPS Source
JF902304	ASCHW	ASCHW001-09	DSWAS866-07.w	HYM00000923	HYM00000923	390[0n]	1	0	0	0	No				17-Aug-2006	DSWAS866-07.w	Proteobacteria	Alphaproteobacteria	Rickettsiales	Rickettsiaceae		Wolbachia	Wolbachia sp. Microplitis jft02DSWAS866-07	Alex Smith	salex@uoguelph.ca				coxA-7 & coxA-19|Braconidae	::taxonomy:Wolbachia sp. Microplitis jft02DSWAS866-07::endTaxonomy:|			Churchill Field Course	17-Aug-2006		Canada	Manitoba	Churchill			58.371	-93.497
JN172017	ASEND	ASEND001-09	ASMET103-09.w	DHJPAR0036151	02-SRNP-18917	284[0n]	1	0	0	0	No				23-Sep-2002	ASMET103-09.w	Proteobacteria	Alphaproteobacteria	Rickettsiales	Rickettsiaceae		Wolbachia	Wolbachia sp. MeteorusASMET103-09	Alex Smith	salex@uoguelph.ca		S	A	MAS-2|Braconidae	Hesperiidae|Astraptes LOHAMP			Andrea Vincent	23-Sep-2002		Costa Rica	Alajuela	Area de Conservacion Guanacaste	Sector San Cristobal	Sitio San Geronimo	10.873	-85.381	680
JN172018	ASEND	ASEND002-09	ASMET104-09.w	DHJPAR0036152	02-SRNP-3939	293[0n]	2	0	0	0	No				15-Jul-2002	ASMET104-09.w	Proteobacteria	Alphaproteobacteria	Rickettsiales	Rickettsiaceae		Wolbachia	Wolbachia sp. MeteorusASMET104-09	Alex Smith	salex@uoguelph.ca		S	A	MAS-2|Braconidae	Hesperiidae|Astraptes LOHAMP			Gloria Sihezar	15-Jul-2002		Costa Rica	Alajuela	Area de Conservacion Guanacaste	Sector San Cristobal	Sendero Corredor	10.879	-85.39	620
JN172019	ASEND	ASEND003-09	ASMET105-09.w	DHJPAR0036153	02-SRNP-3939	478[0n]	2	0	0	0	No				15-Jul-2002	ASMET105-09.w	Proteobacteria	Alphaproteobacteria	Rickettsiales	Rickettsiaceae		Wolbachia	Wolbachia sp. MeteorusASMET105-09	Alex Smith	salex@uoguelph.ca		S	A	MAS-2|Braconidae	Hesperiidae|Astraptes LOHAMP			Gloria Sihezar	15-Jul-2002		Costa Rica	Alajuela	Area de Conservacion Guanacaste	Sector San Cristobal	Sendero Corredor	10.879	-85.39	620
JN172020	ASEND	ASEND004-09	ASMET128-09.w	DHJPAR0036176	04-SRNP-4325	293[0n]	2	0	0	0	No				13-Sep-2004	ASMET128-09.w	Proteobacteria	Alphaproteobacteria	Rickettsiales	Rickettsiaceae		Wolbachia	Wolbachia sp. MeteorusASMET128-09	Alex Smith	salex@uoguelph.ca		S	A	MAS-2|Braconidae	Noctuidae|Dyops chromatophilaDHJ04			Elda Araya	13-Sep-2004		Costa Rica	Alajuela	Area de Conservacion Guanacaste	Sector San Cristobal	Estacion San Cristobal	10.871	-85.391	640
JN172021	ASEND	ASEND005-09	ASMET129-09.w	DHJPAR0036177	04-SRNP-4325	224[0n]	1	0	0	0	No				13-Sep-2004	ASMET129-09.w	Proteobacteria	Alphaproteobacteria	Rickettsiales	Rickettsiaceae		Wolbachia	Wolbachia sp. MeteorusASMET129-09	Alex Smith	salex@uoguelph.ca		S	A	MAS-2|Braconidae	Noctuidae|Dyops chromatophilaDHJ04			Elda Araya	13-Sep-2004		Costa Rica	Alajuela	Area de Conservacion Guanacaste	Sector San Cristobal	Estacion San Cristobal	10.871	-85.391	640
JN172022	ASEND	ASEND006-09	ASMET138-09.w	DHJPAR0036186	04-SRNP-3333	293[0n]	2	0	0	0	No				05-Aug-2004	ASMET138-09.w	Proteobacteria	Alphaproteobacteria	Rickettsiales	Rickettsiaceae		Wolbachia	Wolbachia sp. MeteorusASMET138-09	Alex Smith	salex@uoguelph.ca		S	A	MAS-2|Braconidae	Hesperiidae|Astraptes LOHAMP			Anabelle Cordoba	05-Aug-2004		Costa Rica	Alajuela	Area de Conservacion Guanacaste	Sector San Cristobal	Cementerio Viejo	10.881	-85.389	570
JN172023	ASEND	ASEND007-09	ASMET140-09.w	DHJPAR0036188	04-SRNP-2246	293[0n]	2	0	0	0	No				04-Jun-2004	ASMET140-09.w	Proteobacteria	Alphaproteobacteria	Rickettsiales	Rickettsiaceae		Wolbachia	Wolbachia sp. MeteorusASMET140-09	Alex Smith	salex@uoguelph.ca		S	A	MAS-2|Braconidae	Hesperiidae|Astraptes LOHAMP			Elda Araya	04-Jun-2004		Costa Rica	Alajuela	Area de Conservacion Guanacaste	Sector San Cristobal	Sendero Corredor	10.879	-85.39	620
JN172024	ASEND	ASEND008-09	ASMET141-09.w	DHJPAR0036189	04-SRNP-2246	293[0n]	2	0	0	0	No				04-Jun-2004	ASMET141-09.w	Proteobacteria	Alphaproteobacteria	Rickettsiales	Rickettsiaceae		Wolbachia	Wolbachia sp. MeteorusASMET141-09	Alex Smith	salex@uoguelph.ca		S	A	MAS-2|Braconidae	Hesperiidae|Astraptes LOHAMP			Elda Araya	04-Jun-2004		Costa Rica	Alajuela	Area de Conservacion Guanacaste	Sector San Cristobal	Sendero Corredor	10.879	-85.39	620
JN172025	ASEND	ASEND009-09	ASMET166-09.w	DHJPAR0036214	98-SRNP-6993	275[0n]	1	0	0	0	No				20-Aug-1998	ASMET166-09.w	Proteobacteria	Alphaproteobacteria	Rickettsiales	Rickettsiaceae		Wolbachia	Wolbachia sp. MeteorusASMET166-09	Alex Smith	salex@uoguelph.ca		S	A	MAS-2|Braconidae	Hesperiidae|Astraptes LOHAMP			Gloria Sihezar	20-Aug-1998		Costa Rica	Alajuela	Area de Conservacion Guanacaste	Sector San Cristobal	Vado Rio Cucaracho	10.87	-85.392	640
JN172026	ASEND	ASEND010-09	ASMET182-09.w	DHJPAR0036230	98-SRNP-6088	364[0n]	1	0	0	0	No				28-Feb-1998	ASMET182-09.w	Proteobacteria	Alphaproteobacteria	Rickettsiales	Rickettsiaceae		Wolbachia	Wolbachia sp. MeteorusASMET182-09	Alex Smith	salex@uoguelph.ca		S	A	coxA-1|Braconidae	Hesperiidae|Astraptes LOHAMP			gusaneros	28-Feb-1998		Costa Rica	Alajuela	Area de Conservacion Guanacaste	Sector San Cristobal	Sitio San Geronimo	10.873	-85.381	680
HM882255	ASEND	ASEND011-09	ASMET183-09.w	DHJPAR0036231	98-SRNP-6993	579[0n]	3	0	0	0	Yes				20-Aug-1998	ASMET183-09.w	Proteobacteria	Alphaproteobacteria	Rickettsiales	Rickettsiaceae		Wolbachia	Wolbachia sp. MeteorusASMET183-09	Alex Smith	salex@uoguelph.ca		S	A	coxA-1|Braconidae	Hesperiidae|Astraptes LOHAMP			Gloria Sihezar	20-Aug-1998		Costa Rica	Alajuela	Area de Conservacion Guanacaste	Sector San Cristobal	Vado Rio Cucaracho	10.87	-85.392	640
HM882256	ASEND	ASEND012-09	ASMET184-09.w	DHJPAR0036232	98-SRNP-6993	587[0n]	1	0	0	0	No				20-Aug-1998	ASMET184-09.w	Proteobacteria	Alphaproteobacteria	Rickettsiales	Rickettsiaceae		Wolbachia	Wolbachia sp. MeteorusASMET184-09	Alex Smith	salex@uoguelph.ca		S	A	coxA-2|Braconidae	Hesperiidae|Astraptes LOHAMP			Gloria Sihezar	20-Aug-1998		Costa Rica	Alajuela	Area de Conservacion Guanacaste	Sector San Cristobal	Vado Rio Cucaracho	10.87	-85.392	640
JN171998	ASEND	ASEND013-09	ASHYA369-08.w	DHJPAR0025030	07-SRNP-66492	593[1n]	2	0	0	0	Yes				16-Jul-2007	ASHYA369-08.w	Proteobacteria	Alphaproteobacteria	Rickettsiales	Rickettsiaceae		Wolbachia	Wolbachia sp. GlyptapantelesWhitfield131ASHYA369-08	Alex Smith	salex@uoguelph.ca	M	S	A	MAS-1|Braconidae	malaise-trapped|Glyptapanteles Whitfield131 malaise-trapped			D.H.Janzen&W.Hallwachs	16-Jul-2007		Costa Rica	Alajuela	Area de Conservacion Guanacaste	Sector San Cristobal	Rio Blanco Abajo	10.9	-85.373	500
JN171999	ASEND	ASEND014-09	ASHYA744-08.w	DHJPAR0025405	07-SRNP-66867	656[0n]	2	0	0	0	Yes				15-Sep-2007	ASHYA744-08.w	Proteobacteria	Alphaproteobacteria	Rickettsiales	Rickettsiaceae		Wolbachia	Wolbachia sp. GlyptapantelesWhitfield131ASHYA744-08	Alex Smith	salex@uoguelph.ca	M	S	A	MAS-1|Braconidae	malaise-trapped|Glyptapanteles Whitfield131 malaise-trapped			D.H.Janzen&W.Hallwachs	15-Sep-2007		Costa Rica	Alajuela	Area de Conservacion Guanacaste	Sectpr Rincon Rainforest	Vado Rio Francia	10.901	-85.289	400
JN172000	ASEND	ASEND015-09	ASHYA921-08.w	DHJPAR0025582	07-SRNP-67044	656[0n]	2	0	0	0	Yes				04-Jul-2007	ASHYA921-08.w	Proteobacteria	Alphaproteobacteria	Rickettsiales	Rickettsiaceae		Wolbachia	Wolbachia sp. GlyptapantelesWhitfield131ASHYA921-08	Alex Smith	salex@uoguelph.ca	M	S	A	MAS-1|Braconidae	malaise-trapped|Glyptapanteles Whitfield131 malaise-trapped			D.H.Janzen&W.Hallwachs	04-Jul-2007		Costa Rica	Alajuela	Area de Conservacion Guanacaste	Sector San Cristobal	Potrero Argentina	10.89	-85.388	520
JN172001	ASEND	ASEND016-09	ASHYA930-08.w	DHJPAR0025591	07-SRNP-67053	620[4n]	1	0	0	0	No				21-Aug-2007	ASHYA930-08.w	Proteobacteria	Alphaproteobacteria	Rickettsiales	Rickettsiaceae		Wolbachia	Wolbachia sp. GlyptapantelesWhitfield131ASHYA930-08	Alex Smith	salex@uoguelph.ca	M	S	A	MAS-1|Braconidae	malaise-trapped|Glyptapanteles Whitfield131 malaise-trapped			D.H.Janzen&W.Hallwachs	21-Aug-2007		Costa Rica	Alajuela	Area de Conservacion Guanacaste	Sector San Cristobal	Potrero Argentina	10.89	-85.388	520
JN172002	ASEND	ASEND017-09	ASHYB010-08.w	DHJPAR0025671	07-SRNP-67133	656[0n]	2	0	0	0	Yes				20-Sep-2007	ASHYB010-08.w	Proteobacteria	Alphaproteobacteria	Rickettsiales	Rickettsiaceae		Wolbachia	Wolbachia sp. GlyptapantelesWhitfield131ASHYB010-08	Alex Smith	salex@uoguelph.ca	M	S	A	MAS-1|Braconidae	malaise-trapped|Glyptapanteles Whitfield131 malaise-trapped			D.H.Janzen&W.Hallwachs	20-Sep-2007		Costa Rica	Alajuela	Area de Conservacion Guanacaste	Sector San Cristobal	Potrero Argentina	10.89	-85.388	520
JN171978	ASEND	ASEND019-09	ASHYB081-08.w	DHJPAR0025742	07-SRNP-67204	628[1n]	2	0	0	0	Yes				04-Jul-2007	ASHYB081-08.w	Proteobacteria	Alphaproteobacteria	Rickettsiales	Rickettsiaceae		Wolbachia	Wolbachia sp. GlyptapantelesASHYB081-08	Alex Smith	salex@uoguelph.ca	M	S	A	MAS-1|Braconidae	malaise-trapped|Glyptapanteles malaise-trapped			D.H.Janzen&W.Hallwachs	04-Jul-2007		Costa Rica	Alajuela	Area de Conservacion Guanacaste	Sector San Cristobal	Potrero Argentina	10.89	-85.388	520
JN171979	ASEND	ASEND020-09	ASHYB119-08.w	DHJPAR0025780	07-SRNP-67242	629[0n]	2	0	0	0	Yes				08-Oct-2007	ASHYB119-08.w	Proteobacteria	Alphaproteobacteria	Rickettsiales	Rickettsiaceae		Wolbachia	Wolbachia sp. GlyptapantelesASHYB119-08	Alex Smith	salex@uoguelph.ca	F	S	A	MAS-1|Braconidae	malaise-trapped|Glyptapanteles malaise-trapped			D.H.Janzen&W.Hallwachs	08-Oct-2007		Costa Rica	Alajuela	Area de Conservacion Guanacaste	Sector San Cristobal	Potrero Argentina	10.89	-85.388	520
JN171980	ASEND	ASEND021-09	ASHYB144-08.w	DHJPAR0025805	07-SRNP-67267	645[0n]	2	0	0	0	Yes				21-Aug-2007	ASHYB144-08.w	Proteobacteria	Alphaproteobacteria	Rickettsiales	Rickettsiaceae		Wolbachia	Wolbachia sp. GlyptapantelesASHYB144-08	Alex Smith	salex@uoguelph.ca	M	S	A	MAS-1|Braconidae	malaise-trapped|Glyptapanteles malaise-trapped			D.H.Janzen&W.Hallwachs	21-Aug-2007		Costa Rica	Alajuela	Area de Conservacion Guanacaste	Sector San Cristobal	Potrero Argentina	10.89	-85.388	520
JN172003	ASEND	ASEND022-09	ASHYB171-08.w	DHJPAR0025832	07-SRNP-67294	589[1n]	2	0	0	0	Yes				04-Jul-2007	ASHYB171-08.w	Proteobacteria	Alphaproteobacteria	Rickettsiales	Rickettsiaceae		Wolbachia	Wolbachia sp. GlyptapantelesWhitfield131ASHYB171-08	Alex Smith	salex@uoguelph.ca	M	S	A	MAS-1|Braconidae	malaise-trapped|Glyptapanteles Whitfield131 malaise-trapped			D.H.Janzen&W.Hallwachs	04-Jul-2007		Costa Rica	Alajuela	Area de Conservacion Guanacaste	Sector San Cristobal	Estacion San Gerardo	10.88	-85.389	575
JN172004	ASEND	ASEND023-09	ASHYB210-08.w	DHJPAR0025871	07-SRNP-67333	656[0n]	2	0	0	0	Yes				15-Aug-2007	ASHYB210-08.w	Proteobacteria	Alphaproteobacteria	Rickettsiales	Rickettsiaceae		Wolbachia	Wolbachia sp. GlyptapantelesWhitfield131ASHYB210-08	Alex Smith	salex@uoguelph.ca	M	S	A	MAS-1|Braconidae	malaise-trapped|Glyptapanteles Whitfield131 malaise-trapped			D.H.Janzen&W.Hallwachs	15-Aug-2007		Costa Rica	Alajuela	Area de Conservacion Guanacaste	Sector San Cristobal	Estacion San Gerardo	10.88	-85.389	575
JN172005	ASEND	ASEND024-09	ASHYB215-08.w	DHJPAR0025876	07-SRNP-67338	656[3n]	2	0	0	0	Yes				15-Aug-2007	ASHYB215-08.w	Proteobacteria	Alphaproteobacteria	Rickettsiales	Rickettsiaceae		Wolbachia	Wolbachia sp. GlyptapantelesWhitfield131ASHYB215-08	Alex Smith	salex@uoguelph.ca	M	S	A	MAS-1|Braconidae	malaise-trapped|Glyptapanteles Whitfield131 malaise-trapped			D.H.Janzen&W.Hallwachs	15-Aug-2007		Costa Rica	Alajuela	Area de Conservacion Guanacaste	Sector San Cristobal	Estacion San Gerardo	10.88	-85.389	575
JN171981	ASEND	ASEND025-09	ASHYB223-08.w	DHJPAR0025884	07-SRNP-67346	656[2n]	2	0	0	0	Yes				15-Aug-2007	ASHYB223-08.w	Proteobacteria	Alphaproteobacteria	Rickettsiales	Rickettsiaceae		Wolbachia	Wolbachia sp. GlyptapantelesASHYB223-08	Alex Smith	salex@uoguelph.ca	M	S	A	MAS-1|Braconidae	malaise-trapped|Glyptapanteles malaise-trapped			D.H.Janzen&W.Hallwachs	15-Aug-2007		Costa Rica	Alajuela	Area de Conservacion Guanacaste	Sector San Cristobal	Estacion San Gerardo	10.88	-85.389	575
JN171982	ASEND	ASEND026-09	ASHYB225-08.w	DHJPAR0025886	07-SRNP-67348	619[0n]	2	0	0	0	Yes				15-Aug-2007	ASHYB225-08.w	Proteobacteria	Alphaproteobacteria	Rickettsiales	Rickettsiaceae		Wolbachia	Wolbachia sp. GlyptapantelesASHYB225-08	Alex Smith	salex@uoguelph.ca	M	S	A	MAS-1|Braconidae	malaise-trapped|Glyptapanteles malaise-trapped			D.H.Janzen&W.Hallwachs	15-Aug-2007		Costa Rica	Alajuela	Area de Conservacion Guanacaste	Sector San Cristobal	Estacion San Gerardo	10.88	-85.389	575
JN171983	ASEND	ASEND027-09	ASHYB261-08.w	DHJPAR0025922	07-SRNP-67384	622[0n]	2	0	0	0	Yes				28-Jul-2007	ASHYB261-08.w	Proteobacteria	Alphaproteobacteria	Rickettsiales	Rickettsiaceae		Wolbachia	Wolbachia sp. GlyptapantelesASHYB261-08	Alex Smith	salex@uoguelph.ca	M	S	A	MAS-1|Braconidae	malaise-trapped|Glyptapanteles malaise-trapped			D.H.Janzen&W.Hallwachs	28-Jul-2007		Costa Rica	Alajuela	Area de Conservacion Guanacaste	Sector San Cristobal	Bosque Trampa Malaise	10.863	-85.385	815
JN171984	ASEND	ASEND028-09	ASHYB267-08.w	DHJPAR0025928	07-SRNP-67390	657[0n]	1	0	0	0	No				28-Jul-2007	ASHYB267-08.w	Proteobacteria	Alphaproteobacteria	Rickettsiales	Rickettsiaceae		Wolbachia	Wolbachia sp. GlyptapantelesASHYB267-08	Alex Smith	salex@uoguelph.ca	M	S	A	MAS-1|Braconidae	malaise-trapped|Glyptapanteles malaise-trapped			D.H.Janzen&W.Hallwachs	28-Jul-2007		Costa Rica	Alajuela	Area de Conservacion Guanacaste	Sector San Cristobal	Bosque Trampa Malaise	10.863	-85.385	815
JN171985	ASEND	ASEND029-09	ASHYB277-08.w	DHJPAR0025938	07-SRNP-67400	645[0n]	2	0	0	0	Yes				27-Aug-2007	ASHYB277-08.w	Proteobacteria	Alphaproteobacteria	Rickettsiales	Rickettsiaceae		Wolbachia	Wolbachia sp. GlyptapantelesASHYB277-08	Alex Smith	salex@uoguelph.ca	M	S	A	MAS-1|Braconidae	malaise-trapped|Glyptapanteles malaise-trapped			D.H.Janzen&W.Hallwachs	27-Aug-2007		Costa Rica	Alajuela	Area de Conservacion Guanacaste	Sector San Cristobal	Bosque Trampa Malaise	10.863	-85.385	815
JN171986	ASEND	ASEND030-09	ASHYB280-08.w	DHJPAR0025941	07-SRNP-67403	630[0n]	2	0	0	0	Yes				27-Aug-2007	ASHYB280-08.w	Proteobacteria	Alphaproteobacteria	Rickettsiales	Rickettsiaceae		Wolbachia	Wolbachia sp. GlyptapantelesASHYB280-08	Alex Smith	salex@uoguelph.ca	M	S	A	MAS-1|Braconidae	malaise-trapped|Glyptapanteles malaise-trapped			D.H.Janzen&W.Hallwachs	27-Aug-2007		Costa Rica	Alajuela	Area de Conservacion Guanacaste	Sector San Cristobal	Bosque Trampa Malaise	10.863	-85.385	815
JN171987	ASEND	ASEND031-09	ASHYB281-08.w	DHJPAR0025942	07-SRNP-67404	656[0n]	2	0	0	0	Yes				27-Aug-2007	ASHYB281-08.w	Proteobacteria	Alphaproteobacteria	Rickettsiales	Rickettsiaceae		Wolbachia	Wolbachia sp. GlyptapantelesASHYB281-08	Alex Smith	salex@uoguelph.ca	M	S	A	MAS-1|Braconidae	malaise-trapped|Glyptapanteles malaise-trapped			D.H.Janzen&W.Hallwachs	27-Aug-2007		Costa Rica	Alajuela	Area de Conservacion Guanacaste	Sector San Cristobal	Bosque Trampa Malaise	10.863	-85.385	815
JN171988	ASEND	ASEND032-09	ASHYB293-08.w	DHJPAR0025954	07-SRNP-67416	656[0n]	2	0	0	0	Yes				27-Aug-2007	ASHYB293-08.w	Proteobacteria	Alphaproteobacteria	Rickettsiales	Rickettsiaceae		Wolbachia	Wolbachia sp. GlyptapantelesASHYB293-08	Alex Smith	salex@uoguelph.ca	M	S	A	MAS-1|Braconidae	malaise-trapped|Glyptapanteles malaise-trapped			D.H.Janzen&W.Hallwachs	27-Aug-2007		Costa Rica	Alajuela	Area de Conservacion Guanacaste	Sector San Cristobal	Bosque Trampa Malaise	10.863	-85.385	815
JN171989	ASEND	ASEND033-09	ASHYB295-08.w	DHJPAR0025956	07-SRNP-67418	628[1n]	2	0	0	0	Yes				27-Aug-2007	ASHYB295-08.w	Proteobacteria	Alphaproteobacteria	Rickettsiales	Rickettsiaceae		Wolbachia	Wolbachia sp. GlyptapantelesASHYB295-08	Alex Smith	salex@uoguelph.ca	M	S	A	MAS-1|Braconidae	malaise-trapped|Glyptapanteles malaise-trapped			D.H.Janzen&W.Hallwachs	27-Aug-2007		Costa Rica	Alajuela	Area de Conservacion Guanacaste	Sector San Cristobal	Bosque Trampa Malaise	10.863	-85.385	815
JN171990	ASEND	ASEND034-09	ASHYB311-08.w	DHJPAR0025972	07-SRNP-67434	640[1n]	2	0	0	0	Yes				22-Jun-2007	ASHYB311-08.w	Proteobacteria	Alphaproteobacteria	Rickettsiales	Rickettsiaceae		Wolbachia	Wolbachia sp. GlyptapantelesASHYB311-08	Alex Smith	salex@uoguelph.ca	M	S	A	MAS-1|Braconidae	malaise-trapped|Glyptapanteles malaise-trapped			D.H.Janzen&W.Hallwachs	22-Jun-2007		Costa Rica	Alajuela	Area de Conservacion Guanacaste	Sector San Cristobal	Bosque Trampa Malaise	10.863	-85.385	815
JN171991	ASEND	ASEND035-09	ASHYB417-08.w	DHJPAR0025984	07-SRNP-67446	656[2n]	2	0	0	0	Yes				02-Oct-2007	ASHYB417-08.w	Proteobacteria	Alphaproteobacteria	Rickettsiales	Rickettsiaceae		Wolbachia	Wolbachia sp. GlyptapantelesASHYB417-08	Alex Smith	salex@uoguelph.ca	M	S	A	MAS-1|Braconidae	malaise-trapped|Glyptapanteles malaise-trapped			D.H.Janzen&W.Hallwachs	02-Oct-2007		Costa Rica	Alajuela	Area de Conservacion Guanacaste	Sector San Cristobal	Bosque Trampa Malaise	10.863	-85.385	815
JN171992	ASEND	ASEND036-09	ASHYB427-08.w	DHJPAR0025994	07-SRNP-67456	654[1n]	2	0	0	0	Yes				16-Jun-2007	ASHYB427-08.w	Proteobacteria	Alphaproteobacteria	Rickettsiales	Rickettsiaceae		Wolbachia	Wolbachia sp. GlyptapantelesASHYB427-08	Alex Smith	salex@uoguelph.ca	M	S	A	MAS-1|Braconidae	malaise-trapped|Glyptapanteles malaise-trapped			D.H.Janzen&W.Hallwachs	16-Jun-2007		Costa Rica	Alajuela	Area de Conservacion Guanacaste	Sector San Cristobal	Bosque Trampa Malaise	10.863	-85.385	815
JN171993	ASEND	ASEND037-09	ASHYB434-08.w	DHJPAR0026001	07-SRNP-67463	657[0n]	2	0	0	0	Yes				16-Jun-2007	ASHYB434-08.w	Proteobacteria	Alphaproteobacteria	Rickettsiales	Rickettsiaceae		Wolbachia	Wolbachia sp. GlyptapantelesASHYB434-08	Alex Smith	salex@uoguelph.ca	M	S	A	MAS-1|Braconidae	malaise-trapped|Glyptapanteles malaise-trapped			D.H.Janzen&W.Hallwachs	16-Jun-2007		Costa Rica	Alajuela	Area de Conservacion Guanacaste	Sector San Cristobal	Bosque Trampa Malaise	10.863	-85.385	815
JN171994	ASEND	ASEND038-09	ASHYB453-08.w	DHJPAR0026020	07-SRNP-67482	642[2n]	2	0	0	0	Yes				02-Sep-2007	ASHYB453-08.w	Proteobacteria	Alphaproteobacteria	Rickettsiales	Rickettsiaceae		Wolbachia	Wolbachia sp. GlyptapantelesASHYB453-08	Alex Smith	salex@uoguelph.ca	M	S	A	MAS-1|Braconidae	malaise-trapped|Glyptapanteles malaise-trapped			D.H.Janzen&W.Hallwachs	02-Sep-2007		Costa Rica	Alajuela	Area de Conservacion Guanacaste	Sector San Cristobal	Bosque Trampa Malaise	10.863	-85.385	815
JN171995	ASEND	ASEND039-09	ASHYB455-08.w	DHJPAR0026022	07-SRNP-67484	656[0n]	2	0	0	0	Yes				02-Sep-2007	ASHYB455-08.w	Proteobacteria	Alphaproteobacteria	Rickettsiales	Rickettsiaceae		Wolbachia	Wolbachia sp. GlyptapantelesASHYB455-08	Alex Smith	salex@uoguelph.ca	M	S	A	MAS-1|Braconidae	malaise-trapped|Glyptapanteles malaise-trapped			D.H.Janzen&W.Hallwachs	02-Sep-2007		Costa Rica	Alajuela	Area de Conservacion Guanacaste	Sector San Cristobal	Bosque Trampa Malaise	10.863	-85.385	815
JN171996	ASEND	ASEND040-09	ASHYB501-08.w	DHJPAR0026068	07-SRNP-67530	656[4n]	2	0	0	0	Yes				21-Aug-2007	ASHYB501-08.w	Proteobacteria	Alphaproteobacteria	Rickettsiales	Rickettsiaceae		Wolbachia	Wolbachia sp. GlyptapantelesASHYB501-08	Alex Smith	salex@uoguelph.ca	M	S	A	MAS-1|Braconidae	malaise-trapped|Glyptapanteles malaise-trapped			D.H.Janzen&W.Hallwachs	21-Aug-2007		Costa Rica	Alajuela	Area de Conservacion Guanacaste	Sector San Cristobal	Bosque Trampa Malaise	10.863	-85.385	815
JN172027	ASEND	ASEND042-09	ASTAT1317-07.w	DHJPAR0022179	07-SRNP-46403	579[0n]	0	0	0	0	No				08-Oct-2007	ASTAT1317-07.w	Proteobacteria	Alphaproteobacteria	Rickettsiales	Rickettsiaceae		Wolbachia	Wolbachia sp. MicrocharopstibialisDHJ14ASTAT1317-07	Alex Smith	salex@uoguelph.ca		S	A	coxA-33|Ichneumonidae	I.D.Gauld,Apr2008, Hemiceras nigrescens|Microcharops tibialisDHJ14 Notodontidae			Cristian Rodrigues	08-Oct-2007		Costa Rica	Guanacaste	Area de Conservacion Guanacaste	Sector Cacao	Quebrada Otilio	10.89	-85.48	550
JN171975	ASEND	ASEND043-09	HCWC810-07.w	DHJPAR0019887	07-SRNP-31211	596[0n]	1	0	0	0	No				04-Apr-2007	HCWC810-07.w	Proteobacteria	Alphaproteobacteria	Rickettsiales	Rickettsiaceae		Wolbachia	Wolbachia sp. CubusvalidusHCWC810-07	Alex Smith	salex@uoguelph.ca		S	A	coxA-7 & coxA-19|Ichneumonidae	same as 05-30968|Cubus validus Crambidae, I.D.Gauld,Apr2008			Manuel Rios	04-Apr-2007		Costa Rica	Guanacaste	Area de Conservacion Guanacaste	Sector Pitilla	Pasmompa	11.019	-85.41	440
JN171976	ASEND	ASEND044-09	HCWC823-07.w	DHJPAR0019900	07-SRNP-40894	626[0n]	2	0	0	0	Yes				14-May-2007	HCWC823-07.w	Proteobacteria	Alphaproteobacteria	Rickettsiales	Rickettsiaceae		Wolbachia	Wolbachia sp. CubusvalidusHCWC823-07	Alex Smith	salex@uoguelph.ca		S	A	coxA-7 & coxA-19|Ichneumonidae	see description|Cubus validus Crambidae, I.D.Gauld,Apr2008			Minor Carmona	14-May-2007		Costa Rica	Alajuela	Area de Conservacion Guanacaste	Rincon Rainforest	Camino Rio Francia	10.904	-85.287	410
JN171977	ASEND	ASEND045-09	HCWC825-07.w	DHJPAR0019902	07-SRNP-31213	618[0n]	1	0	0	0	No				06-Apr-2007	HCWC825-07.w	Proteobacteria	Alphaproteobacteria	Rickettsiales	Rickettsiaceae		Wolbachia	Wolbachia sp. CubusvalidusHCWC825-07	Alex Smith	salex@uoguelph.ca		S	A	coxA-7 & coxA-19|Ichneumonidae	same as 05-30968|Cubus validus Crambidae, I.D.Gauld,Apr2008			Manuel Rios	06-Apr-2007		Costa Rica	Guanacaste	Area de Conservacion Guanacaste	Sector Pitilla	Pasmompa	11.019	-85.41	440
JN172034	ASEND	ASEND046-09	HCWC843-07.w	DHJPAR0019920	06-SRNP-35507	600[1n]	2	0	0	0	Yes					HCWC843-07.w	Proteobacteria	Alphaproteobacteria	Rickettsiales	Rickettsiaceae		Wolbachia	Wolbachia sp. ThyreodonwhitfieldiHCWC843-07	Alex Smith	salex@uoguelph.ca		S	A	coxA-1|Ichneumonidae	Xylophanes chiron|Thyreodon whitfieldi Sphingidae			Dunia Garcia			Costa Rica	Guanacaste	Area de Conservacion Guanacaste	Sector Cacao	Estacion Cacao	10.927	-85.468	1150
JN172032	ASEND	ASEND047-09	HCWC844-07.w	DHJPAR0019921	06-SRNP-35265	590[0n]	0	0	0	0	No					HCWC844-07.w	Proteobacteria	Alphaproteobacteria	Rickettsiales	Rickettsiaceae		Wolbachia	Wolbachia sp. ThyreodonwalkeraeHCWC844-07	Alex Smith	salex@uoguelph.ca		S	A	coxA-1|Ichneumonidae	Xylophanes hannemanni|Thyreodon walkerae Sphingidae			Daniel H. Janzen			Costa Rica	Guanacaste	Area de Conservacion Guanacaste	Sector Cacao	Estacion Cacao	10.927	-85.468	1150
JN172033	ASEND	ASEND048-09	HCWC845-07.w	DHJPAR0019922	06-SRNP-35310	602[0n]	2	0	0	0	Yes					HCWC845-07.w	Proteobacteria	Alphaproteobacteria	Rickettsiales	Rickettsiaceae		Wolbachia	Wolbachia sp. ThyreodonwalkeraeHCWC845-07	Alex Smith	salex@uoguelph.ca		S	A	coxA-1|Ichneumonidae	Xylophanes hannemanni|Thyreodon walkerae Sphingidae			Manuel Pereira			Costa Rica	Guanacaste	Area de Conservacion Guanacaste	Sector Cacao	Sendero Toma Agua	10.928	-85.467	1140
JN171954	ASEND	ASEND049-09	ASMGI440-08.w	DHJPAR0022727	99-SRNP-10566	637[6n]	2	0	0	0	Yes					ASMGI440-08.w	Proteobacteria	Alphaproteobacteria	Rickettsiales	Rickettsiaceae		Wolbachia	Wolbachia sp. ChalcidaeASMGI440-08	Alex Smith	salex@uoguelph.ca				coxA-1|Chalcididae	::taxonomy:Wolbachia sp. ChalcidaeASMGI440-08::endTaxonomy:|						Costa Rica
HM882257	ASPNW	ASEND050-09	ASQSQ470-09.w	BCLDQ1262	BCLDQ1262.w	602[0n]	1	0	0	0	No				26-Jul-2006	ASQSQ470-09.w	Proteobacteria	Alphaproteobacteria	Rickettsiales	Rickettsiaceae		Wolbachia	Wolbachia sp. AleiodesASQSQ470-09	Alex Smith	salex@uoguelph.ca				coxA-6|Braconidae	::taxonomy:Wolbachia sp. AleiodesASQSQ470-09::endTaxonomy:|				26-Jul-2006		Thailand	Phetchabun				16.5424	101.042
JF902255	ASFEN	ASEND051-09	ASAZ037-06.w	CASENT0066867-D01	CASENT0066867-D01	657[0n]	2	0	0	0	Yes				02-Dec-2005	ASAZ037-06.w	Proteobacteria	Alphaproteobacteria	Rickettsiales	Rickettsiaceae		Wolbachia	Wolbachia sp. Cerapachys undetASAZ037-06	Alex Smith	salex@uoguelph.ca				MAS-3|Formicidae	ex soil,miombo woodland,1w,100% EtOH,Sent to Alex Smith for barcoding, U of Guelph BOX-1233,http://www.antweb.org/specimen.do?name=CASENT0066867-D01|Kapuka Farm			B.L.Fisher et al.	02-Dec-2005		Zambia	Central	Afrotropical	Kapuka Farm	Lusaka, Leopard Hill, Kapuka Farm	-12.555	30.296	1300
JF902257	ASFEN	ASEND052-09	ASAMV496-07.w	CASENT0067320-D01	CASENT0067320-D01	569[0n]	2	0	0	0	Yes				13-Nov-2005	ASAMV496-07.w	Proteobacteria	Alphaproteobacteria	Rickettsiales	Rickettsiaceae		Wolbachia	Wolbachia sp. Crematogaster undetASAMV496-07	Alex Smith	salex@uoguelph.ca				coxA-6|Formicidae	ex dead twig above ground,littoral rainforest,1w,100% EtOH,Sent to Alex Smith for barcoding, U of Guelph BOX-1238,http://www.antweb.org/specimen.do?name=CASENT0067320-D01|Mandrisy			B.L.Fisher et al.	13-Nov-2005		Madagascar	Toamasina	Malagasy	Mandrisy	Foret d`Analava Mandrisy, 5.9 km 195deg Antanambe	-16.486	49.847	10
JF902252	ASFEN	ASEND053-09	ASAMI187-07.w	CASENT0049847-D01	CASENT0049847-D01	655[0n]	1	0	0	0	No				13-Jan-2003	ASAMI187-07.w	Proteobacteria	Alphaproteobacteria	Rickettsiales	Rickettsiaceae		Wolbachia	Wolbachia sp. Adetomyrma MG01ASAMI187-07	Alex Smith	salex@uoguelph.ca				coxA-6|Formicidae	EB14 Malaise trap,montane rainforest,1m,100% EtOH,Sent to Alex Smith for barcoding, U of Guelph BOX-1938,http://www.antweb.org/specimen.do?name=CASENT0049847-D01|Ambohijanahary 1050			Fisher, Griswold et al.	13-Jan-2003		Madagascar	Toliara	Malagasy	Ambohijanahary 1050	Reserve Speciale d`Ambohijanahary, Foret d`Ankazotsihitafototra, 35.2 km 312deg NW Ambaravaranala	-18.267	45.407	1050
JF902254	ASFEN	ASEND054-09	ASAMZ081-07.w	CASENT0120603-D01	CASENT0120603-D01	645[0n]	2	0	0	0	Yes				30-Jan-2007	ASAMZ081-07.w	Proteobacteria	Alphaproteobacteria	Rickettsiales	Rickettsiaceae		Wolbachia	Wolbachia sp. Cerapachys MG01ASAMZ081-07	Alex Smith	salex@uoguelph.ca				coxA-6|Formicidae	ground forager(s),urban/garden,1w,100% EtOH,Sent to Alex Smith for barcoding, U of Guelph BOX-2660,http://www.antweb.org/specimen.do?name=CASENT0120603-D01|Ambatolampy			B.L.Fisher et al.	30-Jan-2007		Madagascar	Antananarivo	Malagasy	Ambatolampy	Ambatolampy	-19.387	47.428	1580
JF902268	ASFEN	ASEND055-09	ASAMI168-07.w	CASENT0012706-D01	CASENT0012706-D01	201[0n]	0	0	0	0	No				08-Jun-1962	ASAMI168-07.w	Proteobacteria	Alphaproteobacteria	Rickettsiales	Rickettsiaceae		Wolbachia	Wolbachia sp. Odontomachus simillimusASAMI168-07	Alex Smith	salex@uoguelph.ca				MAS-2|Formicidae	,,1w,100% EtOH,Sent to Alex Smith for barcoding, U of Guelph BOX-1938,http://www.antweb.org/specimen.do?name=CASENT0012706-D01|K. Lumpur			E.S.Ross & D.Q.Cavagnaro	08-Jun-1962		Malaysia		Indo-Australian	K. Lumpur	16 mi. NE. Kuala Lumpur, 1000`			305
JF902256	ASFEN	ASEND056-09	ASAMV454-07.w	CASENT0067027-D01	CASENT0067027-D01	591[0n]	2	0	0	0	Yes				22-Nov-2005	ASAMV454-07.w	Proteobacteria	Alphaproteobacteria	Rickettsiales	Rickettsiaceae		Wolbachia	Wolbachia sp. Crematogaster undetASAMV454-07	Alex Smith	salex@uoguelph.ca				coxA-6|Formicidae	ex rotten log,littoral rainforest,1w,100% EtOH,Sent to Alex Smith for barcoding, U of Guelph BOX-1238,http://www.antweb.org/specimen.do?name=CASENT0067027-D01|Ambohidena 20			B.L.Fisher et al.	22-Nov-2005		Madagascar	Toamasina	Malagasy	Ambohidena 20	Ile Sainte Marie, Foret Ambohidena, 22.8 km 44deg Ambodifotatra	-16.824	49.964	20
JF902253	ASFEN	ASEND057-09	ASAMY199-07.w	CASENT0070151-D01	CASENT0070151-D01	565[4n]	0	0	0	0	No				28-Nov-2005	ASAMY199-07.w	Proteobacteria	Alphaproteobacteria	Rickettsiales	Rickettsiaceae		Wolbachia	Wolbachia sp. Cerapachys L_MG09ASAMY199-07	Alex Smith	salex@uoguelph.ca				coxA-6|Formicidae	sifted litter,rainforest,1w,100% EtOH,Sent to Alex Smith for barcoding, U of Guelph BOX-1941,http://www.antweb.org/specimen.do?name=CASENT0070151-D01|Betampona 390			B.L.Fisher et al.	28-Nov-2005		Madagascar	Toamasina	Malagasy	Betampona 390	Reserve Betampona, Camp Rendrirendry 34.1 km 332deg Toamasina	-17.924	49.2	390
JF902267	ASFEN	ASEND058-09	ASAMY628-07.w	CASENT0135486-D01	CASENT0135486-D01	657[0n]	2	0	0	0	Yes				23-May-2007	ASAMY628-07.w	Proteobacteria	Alphaproteobacteria	Rickettsiales	Rickettsiaceae		Wolbachia	Wolbachia sp. Monomorium termitobiumASAMY628-07	Alex Smith	salex@uoguelph.ca				coxA-1|Formicidae	ex rotten log,montane rainforest,1w,100% EtOH,Sent to Alex Smith for barcoding, U of Guelph BOX-2616,http://www.antweb.org/specimen.do?name=CASENT0135486-D01|Les Makes 960			B.L.Fisher et al.	23-May-2007		Reunion		Malagasy	Les Makes 960	Les Makes	-21.201	55.397	960
JF902301	ASBEW	ASEND059-09	LASNA699-08.w	B-3256D05-ZAF	B-3256D05-ZAF	614[1n]	2	0	0	0	Yes				17-Sep-2005	LASNA699-08.w	Proteobacteria	Alphaproteobacteria	Rickettsiales	Rickettsiaceae		Wolbachia	Wolbachia sp. Scrapter algoensisLASNA699-08	Alex Smith	salex@uoguelph.ca	F	S	A	MAS-3|Colletidae	|			C. Eardley	17-Sep-2005		South Africa		W. Cape			-32.1	18.26
JF902293	ASBEW	ASEND060-09	LASNA517-08.w	1407-E01	1407-E01	657[2n]	2	0	0	0	Yes					LASNA517-08.w	Proteobacteria	Alphaproteobacteria	Rickettsiales	Rickettsiaceae		Wolbachia	Wolbachia sp. Lasioglossum sp. LASNA517-08	Alex Smith	salex@uoguelph.ca		S	A	coxA-6|Halictidae	|						Kenya		Mormodica
JF902300	ASBEW	ASEND061-09	LASNA687-08.w	B-3256C05-COL	B-3256C05-COL	626[2n]	2	0	0	0	Yes				30-Jan-2001	LASNA687-08.w	Proteobacteria	Alphaproteobacteria	Rickettsiales	Rickettsiaceae		Wolbachia	Wolbachia sp. Megaloptidia nocturnaLASNA687-08	Alex Smith	salex@uoguelph.ca	F	S	A	coxA-1|Halictidae	|			B. Amado	30-Jan-2001		Colombia		Amazonas
JF902299	ASBEW	ASEND062-09	LASNA393-08.w	1406-B06	1406-B06	623[5n]	1	0	0	0	No				23-Jul-2001	LASNA393-08.w	Proteobacteria	Alphaproteobacteria	Rickettsiales	Rickettsiaceae		Wolbachia	Wolbachia sp. Lasioglossum zonulumLASNA393-08	Alex Smith	salex@uoguelph.ca		S	A	MAS-1|Halictidae	|			L. Packer	23-Jul-2001		United States	Oregon	Lane Co.
JF902281	ASBEW	ASEND063-09	LASNA525-08.w	1407-E09	1407-E09	613[1n]	2	0	0	0	Yes				27-Jun-1999	LASNA525-08.w	Proteobacteria	Alphaproteobacteria	Rickettsiales	Rickettsiaceae		Wolbachia	Wolbachia sp. Lasioglossum discumLASNA525-08	Alex Smith	salex@uoguelph.ca		S	A	coxA-23|Halictidae	|			J.G. Rozen	27-Jun-1999		Kyrgyzstan
JF902278	ASBEW	ASEND064-09	LASNA436-08.w	1406-F02	1406-F02	621[6n]	2	0	0	0	Yes				22-May-1998	LASNA436-08.w	Proteobacteria	Alphaproteobacteria	Rickettsiales	Rickettsiaceae		Wolbachia	Wolbachia sp. Halictus seladoniaLASNA436-08	Alex Smith	salex@uoguelph.ca		S	A	coxA-23|Halictidae	|			L. Packer	22-May-1998		Israel		West Bank	1 km N. Ha Gilo
JN172011	ASEND	ASEND065-09	AICC914-06.w	DHJPAR0014911	DHJPAR0014911	657[0n]	2	0	0	0	Yes				25-Feb-2006	AICC914-06.w	Proteobacteria	Alphaproteobacteria	Rickettsiales	Rickettsiaceae		Wolbachia	Wolbachia sp. Hyposoter INB-40AICC914-06	Alex Smith	salex@uoguelph.ca		S	A	coxA-1|Ichneumonidae	Hesperiidae, I.D.Gauld,Aug2006|Sostrata bifasciata nordica			Lucia Rios	25-Feb-2006		Costa Rica	Guanacaste	Area de Conservacion Guanacaste	Sector Del Oro	Quebrada Trigal	11.027	-85.495	290
HM882258	ASEND	ASEND066-09	ASHYF036-09.w	DHJPAR0028274	DHJPAR0028274	631[0n]	3	0	0	0	Yes				24-May-2008	ASHYF036-09.w	Proteobacteria	Alphaproteobacteria	Rickettsiales	Rickettsiaceae		Wolbachia	Wolbachia sp. agathJanzen Janzen01ASHYF036-09	Alex Smith	salex@uoguelph.ca		S	A	coxA-6|Braconidae	Elachistidae|Stenoma cathosiota			Johan Vargas	24-May-2008		Costa Rica	Guanacaste	Area de Conservacion Guanacaste	Sector Orosi	Camino Maritza
JF902259	ASFEN	ASEND067-09	ASPNA026-08.w	27-MJ-0559	27-MJ-0559	631[0n]	2	0	0	0	Yes				05-Nov-2004	ASPNA026-08.w	Proteobacteria	Alphaproteobacteria	Rickettsiales	Rickettsiaceae		Wolbachia	Wolbachia sp. FormicidaeASPNA026-08	Alex Smith	salex@uoguelph.ca	F	S	A	coxA-6|Formicidae	|			Janda & NGBRC	05-Nov-2004		Papua New Guinea	Madang			Baitabag vill.	-5.133	145.783	100
JF902273	ASFEN	ASEND068-09	ASPNA176-08.w	145-MJ-0573	145-MJ-0573	657[0n]	2	0	0	0	Yes				21-Oct-2004	ASPNA176-08.w	Proteobacteria	Alphaproteobacteria	Rickettsiales	Rickettsiaceae		Wolbachia	Wolbachia sp. PseudolasiusASPNA176-08	Alex Smith	salex@uoguelph.ca	F	S	A	coxA-6|Formicidae	|			Janda & NGBRC	21-Oct-2004		Papua New Guinea	Madang			Baitabag vill.	-5.133	145.783	100
JF902260	ASFEN	ASEND069-09	ASPNA027-08.w	28-MJ-0573	28-MJ-0573	631[0n]	2	0	0	0	Yes				21-Oct-2004	ASPNA027-08.w	Proteobacteria	Alphaproteobacteria	Rickettsiales	Rickettsiaceae		Wolbachia	Wolbachia sp. FormicidaeASPNA027-08	Alex Smith	salex@uoguelph.ca	F	S	A	coxA-6|Formicidae	|			Janda & NGBRC	21-Oct-2004		Papua New Guinea	Madang			Baitabag vill.	-5.133	145.783	100
JF960254	ASPNW	ASEND070-09	ASPN525-08.w	USNM:ENT:00499183	USNM:ENT:00499183.w	574[0n]	1	0	0	0	No				20-Oct-2004	ASPN525-08.w	Proteobacteria	Alphaproteobacteria	Rickettsiales	Rickettsiaceae		Wolbachia	Wolbachia sp. TachinidaeASPN525-08	Alex Smith	salex@uoguelph.ca		S	A	coxA-111|Tachinidae	parts of m+h legs|CATM083			Novotny et. al	20-Oct-2004		Papua New Guinea	Madang			Ohu	-5.233	145.683	200
JF902258	ASFEN	ASEND071-09	ASPNA016-08.w	17-MJ-0377	17-MJ-0377	616[1n]	3	0	0	0	Yes				19-Oct-2004	ASPNA016-08.w	Proteobacteria	Alphaproteobacteria	Rickettsiales	Rickettsiaceae		Wolbachia	Wolbachia sp. FormicidaeASPNA016-08	Alex Smith	salex@uoguelph.ca	F	S	A	MAS-4|Formicidae	|			Janda & NGBRC	19-Oct-2004		Papua New Guinea	Madang			Baitabag vill.	-5.133	145.783	100
JF902264	ASFEN	ASEND072-09	ASPNA164-08.w	133-MJ-1986	133-MJ-1986	512[1n]	0	0	0	0	No				23-Mar-2004	ASPNA164-08.w	Proteobacteria	Alphaproteobacteria	Rickettsiales	Rickettsiaceae		Wolbachia	Wolbachia sp. FormicidaeASPNA164-08	Alex Smith	salex@uoguelph.ca	F	S	A	MAS-2|Formicidae	|			Janda & NGBRC	23-Mar-2004		Papua New Guinea		Sanduan		Yapsiei vill.	-4.617	141.083	300
JF960244	ASPNW	ASEND073-09	ASPN512-08.w	USNM:ENT:00504196	USNM:ENT:00504196.w	657[5n]	0	0	0	0	No				30-Jul-2004	ASPN512-08.w	Proteobacteria	Alphaproteobacteria	Rickettsiales	Rickettsiaceae		Wolbachia	Wolbachia sp. Apophua sp. ASPN512-08	Alex Smith	salex@uoguelph.ca	M	S	A	coxA-6|Ichneumonidae	m leg|CATM201			Novotny et. al	30-Jul-2004		Papua New Guinea	Madang			Baitabag	-5.133	145.783	100
JF902261	ASFEN	ASEND074-09	ASPNA055-08.w	58-MJ-1173	58-MJ-1173	629[5n]	2	0	0	0	Yes				22-Jul-2004	ASPNA055-08.w	Proteobacteria	Alphaproteobacteria	Rickettsiales	Rickettsiaceae		Wolbachia	Wolbachia sp. FormicidaeASPNA055-08	Alex Smith	salex@uoguelph.ca	F	S	A	MAS-1|Formicidae	|			Janda & NGBRC	22-Jul-2004		Papua New Guinea	Madang			Ohu vill.	-5.217	145.683	125
JF960248	ASPNW	ASEND075-09	ASQSP279-08.w	BCLDQ0309	BCLDQ0309.w	573[0n]	2	0	0	0	Yes					ASQSP279-08.w	Proteobacteria	Alphaproteobacteria	Rickettsiales	Rickettsiaceae		Wolbachia	Wolbachia sp. HymenopteraASQSP279-08	Alex Smith	salex@uoguelph.ca				coxA-6|Hymenoptera	|						Madagascar		CASLOT035777
JF960247	ASPNW	ASEND076-09	ASQSP264-08.w	BCLDQ0294	BCLDQ0294.w	569[0n]	4	0	0	0	Yes					ASQSP264-08.w	Proteobacteria	Alphaproteobacteria	Rickettsiales	Rickettsiaceae		Wolbachia	Wolbachia sp. HymenopteraASQSP264-08	Alex Smith	salex@uoguelph.ca				coxA-6|Hymenoptera	|			M Irwin			Madagascar		CASLOT 035770
JF960246	ASPNW	ASEND077-09	ASQSP227-08.w	BCLDQ0257	BCLDQ0257.w	565[0n]	2	0	0	0	Yes				07-Jul-2006	ASQSP227-08.w	Proteobacteria	Alphaproteobacteria	Rickettsiales	Rickettsiaceae		Wolbachia	Wolbachia sp. HymenopteraASQSP227-08	Alex Smith	salex@uoguelph.ca				MAS-3|Hymenoptera	|			N Hongyothi & L Janteab	07-Jul-2006		Thailand	Phetchabun		Nam Nao NP	Helicopter landing ground	16.719	101.585	890
JF960242	ASPNW	ASEND078-09	ASQSQ062-09.w	BCLDQ0781	BCLDQ0781.w	378[2n]	1	0	0	0	No				01-Jan-2003	ASQSQ062-09.w	Proteobacteria	Alphaproteobacteria	Rickettsiales	Rickettsiaceae		Wolbachia	Wolbachia sp. AleiodesASQSQ062-09	Alex Smith	salex@uoguelph.ca			A	coxA-5|Braconidae	in alcohol|malaise trap			Somchai Chachumnan & Saink Singtong	01-Jan-2003		Thailand	Phetchabun		Khao Kho NP	Mixed deciduous forest	16.542	101.041	524
JF902286	ASBEW	ASEND079-09	LASNA719-08.w	B-3256F01	B-3256F01	617[1n]	2	0	0	0	Yes					LASNA719-08.w	Proteobacteria	Alphaproteobacteria	Rickettsiales	Rickettsiaceae		Wolbachia	Wolbachia sp. LasioglossumeriphyleLASNA719-08	Alex Smith	salex@uoguelph.ca				coxA-6|Halictidae	::taxonomy:Wolbachia sp. LasioglossumeriphyleLASNA719-08::endTaxonomy:|						Canada
JF902288	ASBEW	ASEND080-09	LASNA751-08.w	B-3256H09-DC	B-3256H09-DC	657[1n]	2	0	0	0	Yes					LASNA751-08.w	Proteobacteria	Alphaproteobacteria	Rickettsiales	Rickettsiaceae		Wolbachia	Wolbachia sp. LasioglossumLASNA751-08	Alex Smith	salex@uoguelph.ca				coxA-1|Halictidae	::taxonomy:Wolbachia sp. LasioglossumLASNA751-08::endTaxonomy:|						United States
JF902289	ASBEW	ASEND081-09	LASNA845-08.w	B-3252H09-DC	B-3252H09-DC	657[2n]	2	0	0	0	Yes					LASNA845-08.w	Proteobacteria	Alphaproteobacteria	Rickettsiales	Rickettsiaceae		Wolbachia	Wolbachia sp. LasioglossumLASNA845-08	Alex Smith	salex@uoguelph.ca				coxA-1|Halictidae	::taxonomy:LasioglossumLASNA845-08::endTaxonomy:|						United States
JN171966	ASEND	ASEND082-09	ASHYM015-08.w	DHJPAR0023263	DHJPAR0023263	619[0n]	2	0	0	0	Yes				16-Nov-2007	ASHYM015-08.w	Proteobacteria	Alphaproteobacteria	Rickettsiales	Rickettsiaceae		Wolbachia	Wolbachia .sp chalJanzen01 Janzen01ASHYM015-08	Alex Smith	salex@uoguelph.ca				coxA-1|Chalcididae	Limacodidae|Mariano Pereira,Nov2007|Acharia ophelians			Jose Cortez	16-Nov-2007		Costa Rica	Guanacaste	Area de Conservacion Guanacaste	Sector Mundo Nuevo	Vado Ficus	10.771	-85.425	375
JN171967	ASEND	ASEND083-09	ASHYM016-08.w	DHJPAR0023264	DHJPAR0023264	617[0n]	2	0	0	0	Yes				20-Nov-2007	ASHYM016-08.w	Proteobacteria	Alphaproteobacteria	Rickettsiales	Rickettsiaceae		Wolbachia	Wolbachia .sp chalJanzen01 Janzen01ASHYM016-08	Alex Smith	salex@uoguelph.ca				coxA-1|Chalcididae	Limacodidae|Jose Sanchez,Nov2007|Acharia ophelians			Jose Alberto Sanchez	20-Nov-2007		Costa Rica	Guanacaste	Area de Conservacion Guanacaste	Sector Mundo Nuevo	Vado Ficus	10.771	-85.425	375
JN171968	ASEND	ASEND084-09	ASHYM017-08.w	DHJPAR0023265	DHJPAR0023265	645[0n]	2	0	0	0	Yes				19-Nov-2007	ASHYM017-08.w	Proteobacteria	Alphaproteobacteria	Rickettsiales	Rickettsiaceae		Wolbachia	Wolbachia .sp chalJanzen01 Janzen01ASHYM017-08	Alex Smith	salex@uoguelph.ca				coxA-1|Chalcididae	Limacodidae||Acharia ophelians			Jose Alberto Sanchez	19-Nov-2007		Costa Rica	Guanacaste	Area de Conservacion Guanacaste	Sector Mundo Nuevo	Vado Ficus	10.771	-85.425	375
JN171969	ASEND	ASEND085-09	ASHYM018-08.w	DHJPAR0023266	DHJPAR0023266	645[0n]	2	0	0	0	Yes				14-Nov-2007	ASHYM018-08.w	Proteobacteria	Alphaproteobacteria	Rickettsiales	Rickettsiaceae		Wolbachia	Wolbachia .sp chalJanzen01 Janzen01ASHYM018-08	Alex Smith	salex@uoguelph.ca				coxA-1|Chalcididae	Limacodidae|Mariano Pereira,Nov2007|Acharia ophelians			Jose Cortez	14-Nov-2007		Costa Rica	Guanacaste	Area de Conservacion Guanacaste	Sector Mundo Nuevo	Vado Ficus	10.771	-85.425	375
JN171970	ASEND	ASEND086-09	ASHYM019-08.w	DHJPAR0023267	DHJPAR0023267	620[0n]	1	0	0	0	No				14-Nov-2007	ASHYM019-08.w	Proteobacteria	Alphaproteobacteria	Rickettsiales	Rickettsiaceae		Wolbachia	Wolbachia .sp chalJanzen01 Janzen01ASHYM019-08	Alex Smith	salex@uoguelph.ca				coxA-1|Chalcididae	Limacodidae|Mariano Pereira,Nov2007|Acharia ophelians			Jose Alberto Sanchez	14-Nov-2007		Costa Rica	Guanacaste	Area de Conservacion Guanacaste	Sector Mundo Nuevo	Vado Ficus	10.771	-85.425	375
JN171971	ASEND	ASEND087-09	ASHYM020-08.w	DHJPAR0023268	DHJPAR0023268	630[0n]	2	0	0	0	Yes				14-Nov-2007	ASHYM020-08.w	Proteobacteria	Alphaproteobacteria	Rickettsiales	Rickettsiaceae		Wolbachia	Wolbachia .sp chalJanzen01 Janzen01ASHYM020-08	Alex Smith	salex@uoguelph.ca				coxA-1|Chalcididae	Limacodidae|Mariano Pereira,Nov2007|Acharia ophelians			Jose Alberto Sanchez	14-Nov-2007		Costa Rica	Guanacaste	Area de Conservacion Guanacaste	Sector Mundo Nuevo	Vado Ficus	10.771	-85.425	375
JN171972	ASEND	ASEND088-09	ASHYM021-08.w	DHJPAR0023269	DHJPAR0023269	635[0n]	2	0	0	0	Yes				12-Nov-2007	ASHYM021-08.w	Proteobacteria	Alphaproteobacteria	Rickettsiales	Rickettsiaceae		Wolbachia	Wolbachia .sp chalJanzen01 Janzen01ASHYM021-08	Alex Smith	salex@uoguelph.ca				coxA-1|Chalcididae	Limacodidae|Jose Cortez,Nov2007|Acharia ophelians			Jose Alberto Sanchez	12-Nov-2007		Costa Rica	Guanacaste	Area de Conservacion Guanacaste	Sector Mundo Nuevo	Vado Ficus	10.771	-85.425	375
JN171973	ASEND	ASEND089-09	ASHYM022-08.w	DHJPAR0023270	DHJPAR0023270	618[0n]	2	0	0	0	Yes				11-Nov-2007	ASHYM022-08.w	Proteobacteria	Alphaproteobacteria	Rickettsiales	Rickettsiaceae		Wolbachia	Wolbachia .sp chalJanzen01 Janzen01ASHYM022-08	Alex Smith	salex@uoguelph.ca				coxA-1|Chalcididae	Limacodidae|Jose Sanchez,Nov2007|Acharia ophelians			Jose Alberto Sanchez	11-Nov-2007		Costa Rica	Guanacaste	Area de Conservacion Guanacaste	Sector Mundo Nuevo	Vado Ficus	10.771	-85.425	375
JN171974	ASEND	ASEND090-09	ASHYM058-08.w	DHJPAR0023306	DHJPAR0023306	631[0n]	2	0	0	0	Yes				23-Jan-2007	ASHYM058-08.w	Proteobacteria	Alphaproteobacteria	Rickettsiales	Rickettsiaceae		Wolbachia	Wolbachia .sp chalJanzen01 Janzen01ASHYM058-08	Alex Smith	salex@uoguelph.ca				coxA-1|Chalcididae	Limacodidae|Wolbachia amplified |Parasa minima			Dunia Garcia	23-Jan-2007		Costa Rica	Guanacaste	Area de Conservacion Guanacaste	Sector Cacao	Cuesta Caimito	10.891	-85.472	640
JF902279	ASBEW	ASEND091-09	LASNA065-08.w	2385F07	2385F07	657[0n]	2	0	0	0	Yes				13-Jun-2007	LASNA065-08.w	Proteobacteria	Alphaproteobacteria	Rickettsiales	Rickettsiaceae		Wolbachia	Wolbachia sp. Lasioglossum colatumLASNA065-08	Alex Smith	salex@uoguelph.ca				coxA-1|Halictidae				Cory Sheffield, Jason Gibbs	13-Jun-2007		Canada	Alberta			Cypress hill	49.638	-110.254	1422
JF902280	ASBEW	ASEND092-09	LASNA066-08.w	2385F08	2385F08	613[0n]	2	0	0	0	Yes				13-Jun-2007	LASNA066-08.w	Proteobacteria	Alphaproteobacteria	Rickettsiales	Rickettsiaceae		Wolbachia	Wolbachia sp. Lasioglossum colatumLASNA066-08	Alex Smith	salex@uoguelph.ca				coxA-1|Halictidae				Cory Sheffield, Jason Gibbs	13-Jun-2007		Canada	Alberta			Cypress hill	49.638	-110.254	1422
JF902282	ASBEW	ASEND093-09	LASNA067-08.w	2385F09	2385F09	657[0n]	2	0	0	0	Yes				27-May-2007	LASNA067-08.w	Proteobacteria	Alphaproteobacteria	Rickettsiales	Rickettsiaceae		Wolbachia	Wolbachia sp. Lasioglossum egregiumLASNA067-08	Alex Smith	salex@uoguelph.ca				coxA-1|Halictidae				Cory Sheffield, Jason Gibbs	27-May-2007		United States	Idaho	Blaine County			43.379	-113.722	1587
JF902283	ASBEW	ASEND094-09	LASNA068-08.w	2385F10	2385F10	657[0n]	2	0	0	0	Yes				27-May-2007	LASNA068-08.w	Proteobacteria	Alphaproteobacteria	Rickettsiales	Rickettsiaceae		Wolbachia	Wolbachia sp. Lasioglossum egregiumLASNA068-08	Alex Smith	salex@uoguelph.ca				coxA-1|Halictidae				Cory Sheffield, Jason Gibbs	27-May-2007		United States	Idaho	Blaine County			43.379	-113.722	1587
JF902284	ASBEW	ASEND095-09	LASNA069-08.w	2385F11	2385F11	657[0n]	2	0	0	0	Yes				27-May-2007	LASNA069-08.w	Proteobacteria	Alphaproteobacteria	Rickettsiales	Rickettsiaceae		Wolbachia	Wolbachia sp. Lasioglossum egregiumLASNA069-08	Alex Smith	salex@uoguelph.ca				coxA-1|Halictidae				Cory Sheffield, Jason Gibbs	27-May-2007		United States	Idaho	Blaine County			43.379	-113.722	1587
JF902294	ASBEW	ASEND096-09	LASNA071-08.w	2385G01	2385G01	620[0n]	2	0	0	0	Yes				11-Jun-2007	LASNA071-08.w	Proteobacteria	Alphaproteobacteria	Rickettsiales	Rickettsiaceae		Wolbachia	Wolbachia sp. Lasioglossum trizonatumLASNA071-08	Alex Smith	salex@uoguelph.ca				coxA-1|Halictidae				Cory Sheffield, Jason Gibbs	11-Jun-2007		Canada	Alberta		Watertn Lakes		49.13	-113.856	1358
JF902285	ASBEW	ASEND097-09	LASNA073-08.w	2385G03	2385G03	657[0n]	2	0	0	0	Yes				27-May-2007	LASNA073-08.w	Proteobacteria	Alphaproteobacteria	Rickettsiales	Rickettsiaceae		Wolbachia	Wolbachia sp. Lasioglossum egregiumLASNA073-08	Alex Smith	salex@uoguelph.ca				coxA-1|Halictidae				Cory Sheffield, Jason Gibbs	27-May-2007		United States	Idaho	Blaine County			43.379	-113.722	1587
JF902291	ASBEW	ASEND098-09	LASNA074-08.w	2385G04	2385G04	593[0n]	2	0	0	0	Yes				05-Jun-2007	LASNA074-08.w	Proteobacteria	Alphaproteobacteria	Rickettsiales	Rickettsiaceae		Wolbachia	Wolbachia sp. Lasioglossum paraforbesiiLASNA074-08	Alex Smith	salex@uoguelph.ca				coxA-1|Halictidae				T Dickson, J Veilleux	05-Jun-2007		Canada	Manitoba			grand prarie reserve	49.69	-99.575
JF902295	ASBEW	ASEND099-09	LASNA077-08.w	2385G07	2385G07	514[0n]	2	0	0	0	Yes					LASNA077-08.w	Proteobacteria	Alphaproteobacteria	Rickettsiales	Rickettsiaceae		Wolbachia	Wolbachia sp. Lasioglossum trizonatumLASNA077-08	Alex Smith	salex@uoguelph.ca				MAS-2|Halictidae				Cory Sheffield, Jason Gibbs			Canada	British Columbia			Kelowna	49.907	-119.402	420
JF902296	ASBEW	ASEND100-09	LASNA078-08.w	2385G08	2385G08	626[0n]	2	0	0	0	Yes				11-Jun-2007	LASNA078-08.w	Proteobacteria	Alphaproteobacteria	Rickettsiales	Rickettsiaceae		Wolbachia	Wolbachia sp. Lasioglossum trizonatumLASNA078-08	Alex Smith	salex@uoguelph.ca				coxA-1|Halictidae				Cory Sheffield, Jason Gibbs	11-Jun-2007		Canada	Alberta			Waterton Lakes National Park	49.19	-113.844	1396
JF902275	ASBEW	ASEND101-09	LASNA018-08.w	DIAL2385B07-DC	DIAL2385B07-DC	657[0n]	2	0	0	0	Yes				19-Oct-2004	LASNA018-08.w	Proteobacteria	Alphaproteobacteria	Rickettsiales	Rickettsiaceae		Wolbachia	Wolbachia sp. HalictidaeLASNA018-08	Alex Smith	salex@uoguelph.ca				coxA-1|Halictidae					19-Oct-2004		United States	District of Columbia				38.886	-77.034
JF902290	ASBEW	ASEND102-09	LASNA023-08.w	DIAL2385C01-MD	DIAL2385C01-MD	657[0n]	2	0	0	0	Yes					LASNA023-08.w	Proteobacteria	Alphaproteobacteria	Rickettsiales	Rickettsiaceae		Wolbachia	Wolbachia sp. Lasioglossum nigrovirideLASNA023-08	Alex Smith	salex@uoguelph.ca				coxA-1|Halictidae				SW Droege			United States	Maryland				39.346	-79.484
JF902276	ASBEW	ASEND103-09	LASNA024-08.w	DIAL2385C02-NY	DIAL2385C02-NY	619[0n]	2	0	0	0	Yes				07-Sep-2005	LASNA024-08.w	Proteobacteria	Alphaproteobacteria	Rickettsiales	Rickettsiaceae		Wolbachia	Wolbachia sp. HalictidaeLASNA024-08	Alex Smith	salex@uoguelph.ca				coxA-1|Halictidae				SW Droege	07-Sep-2005		United States	New York				41.037	-71.925
JF902292	ASBEW	ASEND104-09	LASNA032-08.w	DIAL2385C10-MD	DIAL2385C10-MD	623[0n]	2	0	0	0	Yes				18-Jul-2003	LASNA032-08.w	Proteobacteria	Alphaproteobacteria	Rickettsiales	Rickettsiaceae		Wolbachia	Wolbachia sp. Lasioglossum philanthanum LASNA032-08	Alex Smith	salex@uoguelph.ca				coxA-1|Halictidae				R. Jackowshi	18-Jul-2003		United States	Maryland	Anne Arundel Co.			39.027	-76.667
JF902277	ASBEW	ASEND105-09	LASNA043-08.w	DIAL2385D09-WV	DIAL2385D09-WV	620[0n]	2	0	0	0	Yes				11-Jul-2002	LASNA043-08.w	Proteobacteria	Alphaproteobacteria	Rickettsiales	Rickettsiaceae		Wolbachia	Wolbachia sp. HalictidaeLASNA043-08	Alex Smith	salex@uoguelph.ca				coxA-1|Halictidae				SW Droege	11-Jul-2002		United States	West Virginia				39.301	-78.436
JF902287	ASBEW	ASEND106-09	LASNA044-08.w	DIAL2385D10-DC	DIAL2385D10-DC	642[0n]	2	0	0	0	Yes				04-Oct-2004	LASNA044-08.w	Proteobacteria	Alphaproteobacteria	Rickettsiales	Rickettsiaceae		Wolbachia	Wolbachia sp. Lasioglossum heterognathum LASNA044-08	Alex Smith	salex@uoguelph.ca				coxA-1|Halictidae					04-Oct-2004		United States	District of Columbia				38.88	-77.033
JF902297	ASBEW	ASEND107-09	LASNA049-08.w	DIAL2385E03-MD	DIAL2385E03-MD	595[0n]	2	0	0	0	Yes				22-Sep-2004	LASNA049-08.w	Proteobacteria	Alphaproteobacteria	Rickettsiales	Rickettsiaceae		Wolbachia	Wolbachia sp. Lasioglossum viridatum LASNA049-08	Alex Smith	salex@uoguelph.ca				coxA-2|Halictidae				N Allen	22-Sep-2004		United States	Maryland				39.024	-76.92
JF902298	ASBEW	ASEND108-09	LASNA058-08.w	DIAL2385E12-AB	DIAL2385E12-AB	640[0n]	2	0	0	0	Yes				02-Sep-2007	LASNA058-08.w	Proteobacteria	Alphaproteobacteria	Rickettsiales	Rickettsiaceae		Wolbachia	Wolbachia sp. Lasioglossum zephyrum LASNA058-08	Alex Smith	salex@uoguelph.ca				coxA-1|Halictidae				Gibbs and Sheffield	02-Sep-2007		Canada	Alberta				51.498	-113.232
JF902274	ASBEW	ASEND109-09	DAIL680-06.w	DAIL680-06	DAIL680-06	656[0n]	3	0	0	0	Yes					DAIL680-06.w	Proteobacteria	Alphaproteobacteria	Rickettsiales	Rickettsiaceae		Wolbachia	Wolbachia sp. HalictidaeDAIL680-06	Alex Smith	salex@uoguelph.ca				coxA-1|Halictidae				SW Droege			United States	Maryland	Montgomery Co.			38.97	-77.156
JF902305	ASCHW	ASEND110-09	DSWAS098-06.w	06-PROBE-1504	06-PROBE-1504	636[0n]	1	0	0	0	No				23-Aug-2006	DSWAS098-06.w	Proteobacteria	Alphaproteobacteria	Rickettsiales	Rickettsiaceae		Wolbachia	Wolbachia sp. Tersilochus sp. DSWAS098-06	Alex Smith	salex@uoguelph.ca				MAS-2|Ichneumonidae				Jayme Sones	23-Aug-2006		Canada	Manitoba	Churchill		Burn Site	58.618	-93.829
JF902302	ASCHW	ASEND111-09	DSWAS142-06.w	06-PROBE-1548	06-PROBE-1548	355[0n]	1	0	0	0	No				23-Aug-2006	DSWAS142-06.w	Proteobacteria	Alphaproteobacteria	Rickettsiales	Rickettsiaceae		Wolbachia	Wolbachia sp. HymenopteraDSWAS142-06	Alex Smith	salex@uoguelph.ca				MAS-2|Hymenoptera				Jayme Sones	23-Aug-2006		Canada	Manitoba	Churchill		Burn Site	58.618	-93.829
JF902303	ASCHW	ASEND112-09	WSPAH024-06.w	CHU05-WSP-024	CHU05-WSP-024	290[0n]	1	0	0	0	No				29-Aug-2005	WSPAH024-06.w	Proteobacteria	Alphaproteobacteria	Rickettsiales	Rickettsiaceae		Wolbachia	Wolbachia sp. HymenopteraWSPAH024-06	Alex Smith	salex@uoguelph.ca				MAS-2|Ichneumonidae				Cory Sheffield	29-Aug-2005		Canada	Manitoba	Churchill		CNSC (Malaise Trap)	58.62	-93.81
JN171950	ASEND	ASEND113-09	AICH820-06.w	DHJPAR0010127	DHJPAR0010127	657[0n]	1	0	0	0	No				30-Apr-2006	AICH820-06.w	Proteobacteria	Alphaproteobacteria	Rickettsiales	Rickettsiaceae		Wolbachia		Alex Smith	salex@uoguelph.ca				coxA-1|Ichneumonidae	::taxonomy:Wolbachia sp. Thyreodon atriventrisAICH820-06::endTaxonomy:unknowable host			Harry Ramirez	30-Apr-2006		Costa Rica	Guanacaste	Area de Conservacion Guanacaste		Estacion Cacao	10.927	-85.468	1150
JN172016	ASEND	ASEND114-09	ASBA1528-08.w2	DHJPAR00204482	ASBA152808	612[0n]	2	0	0	0	Yes				02-Sep-1998	ASBA1528-08.w2	Proteobacteria	Alphaproteobacteria	Rickettsiales	Rickettsiaceae		Wolbachia	Wolbachia sp. Mesochorus Janzen01ASBA1528-08	Alex Smith	salex@uoguelph.ca				coxA-15|Ichneumonidae	DHJPAR0020448|98-SRNP-7382|Mesochorus Janzen01|Nystalea multiplex|Notodontidae|			Gloria Sihezar	02-Sep-1998		Costa Rica	Alajuela	Area de Conservacion Guanacaste	Sector San Cristobal	Vado Rio Cucaracho	10.87	-85.392	640
JF902269	ASFEN	ASEND115-09	ASMA807-05.w2	CASENT0009666-D01	ASMA807-05	654[2n]	2	0	0	0	Yes				28-May-2005	ASMA807-05.w2	Proteobacteria	Alphaproteobacteria	Rickettsiales	Rickettsiaceae		Wolbachia	Wolbachia sp. Plagiolepis MU01ASMA807-05	Alex Smith	salex@uoguelph.ca				coxA-1|Formicidae	Plagiolepis madecassa|Plagiolepis MU01			B.L.Fisher et al.	28-May-2005		Mauritius		Malagasy	Cocotte 700	Cocotte Mt.	-20.441	57.473	700
JF902270	ASFEN	ASEND116-09	ASMAI069-05.w2	CASENT0055914-D01	ASMAI069-05	438[11n]	0	0	0	0	No				30-May-2005	ASMAI069-05.w2	Proteobacteria	Alphaproteobacteria	Rickettsiales	Rickettsiaceae		Wolbachia	Wolbachia sp. Plagiolepis MU01ASMAI069-05	Alex Smith	salex@uoguelph.ca				coxA-2|Formicidae	Plagiolepis madecassa|Plagiolepis MU01			B.L.Fisher et al.	30-May-2005		Mauritius		Malagasy	Pouce 750	Le Pouce Mt., Moka Range	-20.198	57.529	750
JF902271	ASFEN	ASEND117-09	ASMAI128-05.w2	CASENT0059533-D01	ASMAI128-05	601[1n]	1	0	0	0	No				25-May-2005	ASMAI128-05.w2	Proteobacteria	Alphaproteobacteria	Rickettsiales	Rickettsiaceae		Wolbachia	Wolbachia sp. Plagiolepis MU01ASMAI128-05	Alex Smith	salex@uoguelph.ca				coxA-1|Formicidae	Plagiolepis madecassa|Plagiolepis MU01			B.L.Fisher et al.	25-May-2005		Mauritius		Malagasy	Pouce 750	Le Pouce Mt., Moka Range	-20.198	57.529	750
JF902272	ASFEN	ASEND118-09	ASMAI146-05.w2	CASENT0059834-D01	ASMAI146-05	657[0n]	1	0	0	0	No				25-May-2005	ASMAI146-05.w2	Proteobacteria	Alphaproteobacteria	Rickettsiales	Rickettsiaceae		Wolbachia	Wolbachia sp. Plagiolepis MU01ASMAI146-05	Alex Smith	salex@uoguelph.ca				coxA-1|Formicidae	Plagiolepis madecassa|Plagiolepis MU01			B.L.Fisher et al.	25-May-2005		Mauritius		Malagasy	Pouce 750	Le Pouce Mt., Moka Range	-20.198	57.529	750
JN172031	ASEND	ASEND119-09	HCWC132-04.w2	DHJPAR00003052	HCWC132-04	363[0n]	0	0	0	0	No				30-May-2001	HCWC132-04.w2	Proteobacteria	Alphaproteobacteria	Rickettsiales	Rickettsiaceae		Wolbachia	Wolbachia sp. Thyreodon walkeraeHCWC132-04	Alex Smith	salex@uoguelph.ca				MAS-2|Ichneumonidae	Thyreodon walkerae|Thyreodon walkerae			Mariano Pereira	30-May-2001		Costa Rica	Guanacaste	Area de Conservacion Guanacaste	Sector Cacao	Sendero Nayo	10.924	-85.47	1090
JN172030	ASEND	ASEND120-09	HCWC122-04.w2	DHJPAR00003062	HCWC122-04	396[0n]	0	0	0	0	No				17-Jun-2002	HCWC122-04.w2	Proteobacteria	Alphaproteobacteria	Rickettsiales	Rickettsiaceae		Wolbachia	Wolbachia sp. Thyreodon walkeraeHCWC122-04	Alex Smith	salex@uoguelph.ca				MAS-2|Ichneumonidae	Thyreodon walkerae|Thyreodon walkerae			Mariano Pereira	17-Jun-2002		Costa Rica	Guanacaste	Area de Conservacion Guanacaste	Sector Cacao	Sendero Circular	10.927	-85.467	1185
JN172006	ASEND	ASEND121-09	ASBR658-06.w2	DHJPAR00093912	ASBR658-06	651[0n]	3	0	0	0	Yes				28-Mar-2005	ASBR658-06.w2	Proteobacteria	Alphaproteobacteria	Rickettsiales	Rickettsiaceae		Wolbachia	Wolbachia sp. Heteropteron Whitfield01ASBR658-06	Alex Smith	salex@uoguelph.ca				coxA-6|Braconidae	Heteropteron Whitfield01|Heteropteron Whitfield01			Guillermo Pereira	28-Mar-2005		Costa Rica	Guanacaste	Area de Conservacion Guanacaste	Sector Santa Rosa	Aguacaliente	10.93	-85.603	250
JN172007	ASEND	ASEND122-09	ASBR659-06.w2	DHJPAR00093922	ASBR659-06	651[0n]	2	0	0	0	Yes				22-Apr-2005	ASBR659-06.w2	Proteobacteria	Alphaproteobacteria	Rickettsiales	Rickettsiaceae		Wolbachia	Wolbachia sp. Heteropteron Whitfield01ASBR659-06	Alex Smith	salex@uoguelph.ca				coxA-6|Braconidae	Heteropteron Whitfield01|Heteropteron Whitfield01			Guillermo Pereira	22-Apr-2005		Costa Rica	Guanacaste	Area de Conservacion Guanacaste	Sector Orosi	Estacion Maritza	10.957	-85.495	570
JN172008	ASEND	ASEND123-09	ASBR664-06.w2	DHJPAR00093972	ASBR664-06	507[0n]	2	0	0	0	Yes				16-Apr-2005	ASBR664-06.w2	Proteobacteria	Alphaproteobacteria	Rickettsiales	Rickettsiaceae		Wolbachia	Wolbachia sp. Heteropteron Whitfield01ASBR664-06	Alex Smith	salex@uoguelph.ca				MAS-2|Braconidae	Heteropteron Whitfield01|Heteropteron Whitfield01			Guillermo Pereira	16-Apr-2005		Costa Rica	Guanacaste	Area de Conservacion Guanacaste	Sector Orosi	Estacion Maritza	10.957	-85.495	570
JN172009	ASEND	ASEND124-09	ASBR665-06.w2	DHJPAR00093982	ASBR665-06	651[0n]	2	0	0	0	Yes				10-Apr-2005	ASBR665-06.w2	Proteobacteria	Alphaproteobacteria	Rickettsiales	Rickettsiaceae		Wolbachia	Wolbachia sp. Heteropteron Whitfield01ASBR665-06	Alex Smith	salex@uoguelph.ca				coxA-6|Braconidae	Heteropteron Whitfield01|Heteropteron Whitfield01			Guillermo Pereira	10-Apr-2005		Costa Rica	Guanacaste	Area de Conservacion Guanacaste	Sector Orosi	Casona Orosi	10.95	-85.542	310
JN172010	ASEND	ASEND125-09	ASBR666-06.w2	DHJPAR00093992	ASBR666-06	651[0n]	3	0	0	0	Yes				11-Apr-2005	ASBR666-06.w2	Proteobacteria	Alphaproteobacteria	Rickettsiales	Rickettsiaceae		Wolbachia	Wolbachia sp. Heteropteron Whitfield01ASBR666-06	Alex Smith	salex@uoguelph.ca				coxA-6|Braconidae	Heteropteron Whitfield01|Heteropteron Whitfield01			Guillermo Pereira	11-Apr-2005		Costa Rica	Guanacaste	Area de Conservacion Guanacaste	Sector Orosi	Casona Orosi	10.95	-85.542	310
JN172013	ASEND	ASEND126-09	ASTAQ005-06.w2	DHJPAR00106182	ASTAQ005-06	625[0n]	2	0	0	0	Yes				14-Aug-2001	ASTAQ005-06.w2	Proteobacteria	Alphaproteobacteria	Rickettsiales	Rickettsiaceae		Wolbachia	Wolbachia sp. Leschenaultia Wood09ASTAQ005-06	Alex Smith	salex@uoguelph.ca				coxA-1|Tachinidae	Leschenaultia Wood09|Leschenaultia Wood09			gusaneros	14-Aug-2001		Costa Rica	Guanacaste	Area de Conservacion Guanacaste	Sector Santa Rosa	Bosque Humedo	10.851	-85.608	290
JN172015	ASEND	ASEND127-09	ASTAQ158-06.w2	DHJPAR00107712	ASTAQ158-06	588[1n]	2	0	0	0	Yes				22-Nov-2001	ASTAQ158-06.w2	Proteobacteria	Alphaproteobacteria	Rickettsiales	Rickettsiaceae		Wolbachia	Wolbachia sp. Leschenaultia Wood34ASTAQ158-06	Alex Smith	salex@uoguelph.ca				coxA-1|Tachinidae	Leschenaultia Wood34|Leschenaultia Wood34			Mariano Pereira	22-Nov-2001		Costa Rica	Guanacaste	Area de Conservacion Guanacaste	Sector Cacao	Estacion Cacao	10.927	-85.468	1150
JN172014	ASEND	ASEND128-09	ASTAQ238-06.w2	DHJPAR00108512	ASTAQ238-06	657[0n]	0	0	0	0	No				15-Oct-2002	ASTAQ238-06.w2	Proteobacteria	Alphaproteobacteria	Rickettsiales	Rickettsiaceae		Wolbachia	Wolbachia sp. Leschenaultia Wood20ASTAQ238-06	Alex Smith	salex@uoguelph.ca				coxA-1|Tachinidae	Leschenaultia Wood20|Leschenaultia Wood20			Mariano Pereira	15-Oct-2002		Costa Rica	Guanacaste	Area de Conservacion Guanacaste	Sector Cacao	Estacion Cacao	10.927	-85.468	1150
JN171953	ASEND	ASEND129-09	ASTAQ634-06.w2	DHJPAR00112472	ASTAQ634-06	654[0n]	1	0	0	0	No				14-Feb-2005	ASTAQ634-06.w2	Proteobacteria	Alphaproteobacteria	Rickettsiales	Rickettsiaceae		Wolbachia	Wolbachia sp. Blepharipa Wood05ASTAQ634-06	Alex Smith	salex@uoguelph.ca				coxA-1|Tachinidae	Blepharipa Janzen01|Blepharipa Wood05			Lucia Rios	14-Feb-2005		Costa Rica	Guanacaste	Area de Conservacion Guanacaste	Sector Del Oro	Margarita	11.032	-85.44	380
HM882259	ASFEN	ASEND130-09	ASPNA479-09.w	mj7930	ASPNA479-09	654[0n]	2	0	0	0	Yes				29-Jan-2008	ASPNA479-09.w	Proteobacteria	Alphaproteobacteria	Rickettsiales	Rickettsiaceae		Wolbachia	Wolbachia sp. FormicidaeASPNA479-09	Alex Smith	salex@uoguelph.ca				coxA-2|Formicidae	from worker ant|Formicidae			Janda & Ibalim	29-Jan-2008		Papua New Guinea	Southern Highlands	Kutubu area		Fogomaiu vill.	-6.508	143.078	320
JN171955	ASEND	ASEND131-10	ASHYC4593-10.w	DHJPAR0037848	09-SRNP-14671	657[0n]	2	0	0	0	Yes				23-Sep-2009	ASHYC4593-10.w	Proteobacteria	Alphaproteobacteria	Rickettsiales	Rickettsiaceae		Wolbachia	Wolbachia sp. chalJanzen01 Janzen01ASHYC4593-10	Alex Smith	salex@uoguelph.ca				coxA-1|Chalcididae	Acharia ophelians|Limacodidae|Daniel H. Janzen			Guillermo Pereira	23-Sep-2009		Costa Rica	Guanacaste	Area de Conservacion Guanacaste	Sector Santa Rosa	Area Administrativa	10.838	-85.619	295
JN171956	ASEND	ASEND132-10	ASHYC4594-10.w	DHJPAR0037849	09-SRNP-14636	657[0n]	2	0	0	0	Yes				24-Sep-2009	ASHYC4594-10.w	Proteobacteria	Alphaproteobacteria	Rickettsiales	Rickettsiaceae		Wolbachia	Wolbachia sp. chalJanzen01 Janzen01ASHYC4594-10	Alex Smith	salex@uoguelph.ca				coxA-1|Chalcididae	Acharia ophelians|Limacodidae|Daniel H. Janzen			Guillermo Pereira	24-Sep-2009		Costa Rica	Guanacaste	Area de Conservacion Guanacaste	Sector Santa Rosa	Area Administrativa	10.838	-85.619	295
JN171957	ASEND	ASEND133-10	ASHYC4595-10.w	DHJPAR0037850	09-SRNP-14662	657[1n]	2	0	0	0	Yes				24-Sep-2009	ASHYC4595-10.w	Proteobacteria	Alphaproteobacteria	Rickettsiales	Rickettsiaceae		Wolbachia	Wolbachia sp. chalJanzen01 Janzen01ASHYC4595-10	Alex Smith	salex@uoguelph.ca				coxA-1|Chalcididae	Acharia ophelians|Limacodidae|Daniel H. Janzen			Guillermo Pereira	24-Sep-2009		Costa Rica	Guanacaste	Area de Conservacion Guanacaste	Sector Santa Rosa	Area Administrativa	10.838	-85.619	295
JN171958	ASEND	ASEND134-10	ASHYC4596-10.w	DHJPAR0037851	09-SRNP-14724	657[2n]	2	0	0	0	Yes				24-Sep-2009	ASHYC4596-10.w	Proteobacteria	Alphaproteobacteria	Rickettsiales	Rickettsiaceae		Wolbachia	Wolbachia sp. chalJanzen01 Janzen01ASHYC4596-10	Alex Smith	salex@uoguelph.ca				coxA-1|Chalcididae	Acharia ophelians|Limacodidae|Daniel H. Janzen			Johan Vargas	24-Sep-2009		Costa Rica	Guanacaste	Area de Conservacion Guanacaste	Sector Santa Rosa	Area Administrativa	10.838	-85.619	295
JN171959	ASEND	ASEND135-10	ASHYC4597-10.w	DHJPAR0037852	09-SRNP-14615	657[0n]	2	0	0	0	Yes				24-Sep-2009	ASHYC4597-10.w	Proteobacteria	Alphaproteobacteria	Rickettsiales	Rickettsiaceae		Wolbachia	Wolbachia sp. chalJanzen01 Janzen01ASHYC4597-10	Alex Smith	salex@uoguelph.ca				coxA-1|Chalcididae	Acharia ophelians|Limacodidae|Daniel H. Janzen			Guillermo Pereira	24-Sep-2009		Costa Rica	Guanacaste	Area de Conservacion Guanacaste	Sector Santa Rosa	Area Administrativa	10.838	-85.619	295
JN171960	ASEND	ASEND136-10	ASHYC4598-10.w	DHJPAR0037853	09-SRNP-14661	657[0n]	2	0	0	0	Yes				24-Sep-2009	ASHYC4598-10.w	Proteobacteria	Alphaproteobacteria	Rickettsiales	Rickettsiaceae		Wolbachia	Wolbachia sp. chalJanzen01 Janzen01ASHYC4598-10	Alex Smith	salex@uoguelph.ca				coxA-1|Chalcididae	Acharia ophelians|Limacodidae|Daniel H. Janzen			Guillermo Pereira	24-Sep-2009		Costa Rica	Guanacaste	Area de Conservacion Guanacaste	Sector Santa Rosa	Area Administrativa	10.838	-85.619	295
JN171961	ASEND	ASEND137-10	ASHYC4599-10.w	DHJPAR0037854	09-SRNP-14693	657[2n]	2	0	0	0	Yes				28-Sep-2009	ASHYC4599-10.w	Proteobacteria	Alphaproteobacteria	Rickettsiales	Rickettsiaceae		Wolbachia	Wolbachia sp. chalJanzen01 Janzen01ASHYC4599-10	Alex Smith	salex@uoguelph.ca				coxA-1|Chalcididae	Acharia ophelians|Limacodidae|Daniel H. Janzen			Guillermo Pereira	28-Sep-2009		Costa Rica	Guanacaste	Area de Conservacion Guanacaste	Sector Santa Rosa	Area Administrativa	10.838	-85.619	295
JN171962	ASEND	ASEND138-10	ASHYC4600-10.w	DHJPAR0037855	09-SRNP-14659	657[0n]	2	0	0	0	Yes				28-Sep-2009	ASHYC4600-10.w	Proteobacteria	Alphaproteobacteria	Rickettsiales	Rickettsiaceae		Wolbachia	Wolbachia sp. chalJanzen01 Janzen01ASHYC4600-10	Alex Smith	salex@uoguelph.ca				coxA-1|Chalcididae	Acharia ophelians|Limacodidae|Daniel H. Janzen			Guillermo Pereira	28-Sep-2009		Costa Rica	Guanacaste	Area de Conservacion Guanacaste	Sector Santa Rosa	Area Administrativa	10.838	-85.619	295
JN171963	ASEND	ASEND139-10	ASHYC4601-10.w	DHJPAR0037856	09-SRNP-14697	657[0n]	2	0	0	0	Yes				22-Sep-2009	ASHYC4601-10.w	Proteobacteria	Alphaproteobacteria	Rickettsiales	Rickettsiaceae		Wolbachia	Wolbachia sp. chalJanzen01 Janzen01ASHYC4601-10	Alex Smith	salex@uoguelph.ca				coxA-1|Chalcididae	Acharia ophelians|Limacodidae|Daniel H. Janzen			Johan Vargas	22-Sep-2009		Costa Rica	Guanacaste	Area de Conservacion Guanacaste	Sector Santa Rosa	Area Administrativa	10.838	-85.619	295
JN171964	ASEND	ASEND140-10	ASHYC4602-10.w	DHJPAR0037857	09-SRNP-14655	657[0n]	2	0	0	0	Yes				01-Oct-2009	ASHYC4602-10.w	Proteobacteria	Alphaproteobacteria	Rickettsiales	Rickettsiaceae		Wolbachia	Wolbachia sp. chalJanzen01 Janzen01ASHYC4602-10	Alex Smith	salex@uoguelph.ca				coxA-1|Chalcididae	Acharia ophelians|Limacodidae|Daniel H. Janzen			Guillermo Pereira	01-Oct-2009		Costa Rica	Guanacaste	Area de Conservacion Guanacaste	Sector Santa Rosa	Area Administrativa	10.838	-85.619	295
JN171965	ASEND	ASEND141-10	ASHYC4603-10.w	DHJPAR0037858	09-SRNP-14669	657[0n]	2	0	0	0	Yes				30-Sep-2009	ASHYC4603-10.w	Proteobacteria	Alphaproteobacteria	Rickettsiales	Rickettsiaceae		Wolbachia	Wolbachia sp. chalJanzen01 Janzen01ASHYC4603-10	Alex Smith	salex@uoguelph.ca				coxA-1|Chalcididae	Acharia ophelians|Limacodidae|Daniel H. Janzen			Guillermo Pereira	30-Sep-2009		Costa Rica	Guanacaste	Area de Conservacion Guanacaste	Sector Santa Rosa	Area Administrativa	10.838	-85.619	295
JN171951	ASEND	ASEND142-10	ASHYC4620-10.w	DHJPAR0037875	09-SRNP-13409	657[2n]	2	0	0	0	Yes				07-Jul-2009	ASHYC4620-10.w	Proteobacteria	Alphaproteobacteria	Rickettsiales	Rickettsiaceae		Wolbachia	Wolbachia sp. agathJanzen01 Janzen01ASHYC4620-10	Alex Smith	salex@uoguelph.ca				coxA-6|Braconidae	Stenoma cathosiota|Elachistidae|Daniel H. Janzen			Guillermo Pereira	07-Jul-2009		Costa Rica	Guanacaste	Area de Conservacion Guanacaste	Sector Orosi	Sendero Cacao
JN171952	ASEND	ASEND143-10	ASHYC4621-10.w	DHJPAR0037876	09-SRNP-13359	657[0n]	2	0	0	0	Yes				07-Jul-2009	ASHYC4621-10.w	Proteobacteria	Alphaproteobacteria	Rickettsiales	Rickettsiaceae		Wolbachia	Wolbachia sp. agathJanzen01 Janzen01ASHYC4621-10	Alex Smith	salex@uoguelph.ca				coxA-6|Braconidae	Stenoma cathosiota|Elachistidae|Daniel H. Janzen			Guillermo Pereira	07-Jul-2009		Costa Rica	Guanacaste	Area de Conservacion Guanacaste	Sector Orosi	Sendero Cacao
JN172012	ASEND	ASEND144-10	ASHYD1991-10.w	DHJPAR0038418	09-SRNP-23482	618[0n]	2	0	0	0	Yes					ASHYD1991-10.w	Proteobacteria	Alphaproteobacteria	Rickettsiales	Rickettsiaceae		Wolbachia	Wolbachia sp. ichJanzen Janzen01ASHYD1991-10	Alex Smith	salex@uoguelph.ca				coxA-6|Ichneumonidae	same as 06-SRNP-36636|Elachistidae|Daniel H. Janzen			Lucia Rios			Costa Rica	Guanacaste	Area de Conservacion Guanacaste	Sector Del Oro	Rio Chon	11.041	-85.442	320
JN172028	ASEND	ASEND145-10	ASHYG364-10.w	DHJPAR0034094	08-SRNP-38013	640[0n]	2	0	0	0	Yes					ASHYG364-10.w	Proteobacteria	Alphaproteobacteria	Rickettsiales	Rickettsiaceae		Wolbachia	Wolbachia sp. SendaphneASHYG364-10	Alex Smith	salex@uoguelph.ca				coxA-1|Braconidae	malaise-trapped|malaise-trapped|Daniel H. Janzen			D.H.Janzen&W.Hallwachs			Costa Rica	Guanacaste	Area de Conservacion Guanacaste	Sector Cacao	Sendero Cima	10.933	-85.457	1460
JN172029	ASEND	ASEND146-10	ASHYG370-10.w	DHJPAR0034100	08-SRNP-38019	639[0n]	2	0	0	0	Yes					ASHYG370-10.w	Proteobacteria	Alphaproteobacteria	Rickettsiales	Rickettsiaceae		Wolbachia	Wolbachia sp. SendaphneASHYG370-10	Alex Smith	salex@uoguelph.ca				coxA-1|Braconidae	malaise-trapped|malaise-trapped|Daniel H. Janzen			D.H.Janzen&W.Hallwachs			Costa Rica	Guanacaste	Area de Conservacion Guanacaste	Sector Cacao	Sendero Cima	10.933	-85.457	1460
JN171997	ASEND	ASEND147-10	ASHYG595-10.w	DHJPAR0031334	08-SRNP-38244	612[5n]	2	0	0	0	Yes					ASHYG595-10.w	Proteobacteria	Alphaproteobacteria	Rickettsiales	Rickettsiaceae		Wolbachia	Wolbachia sp. GlyptapantelesASHYG595-10	Alex Smith	salex@uoguelph.ca				MAS-1|Braconidae	malaise-trapped|malaise-trapped|Daniel H. Janzen			D.H.Janzen&W.Hallwachs			Costa Rica	Guanacaste	Area de Conservacion Guanacaste	Sector Cacao	Sendero Arenales	10.925	-85.467	1080
JF902262	ASFEN	ASEND148-10	ASPNA1402-10.w	B-WAW09-26	B-WAW09-26	657[0n]	2	0	0	0	Yes				05-Jan-2007	ASPNA1402-10.w	Proteobacteria	Alphaproteobacteria	Rickettsiales	Rickettsiaceae		Wolbachia	Wolbachia sp. FormicidaeASPNA1402-10	Alex Smith	salex@uoguelph.ca				coxA-6|Formicidae	Paratrechina|wp2HC-WE7|Milan Janda			Ibalim & Pius	05-Jan-2007		Papua New Guinea	Madang	Sogeram river		Wanang	-5.143	145.058	100
JF902263	ASFEN	ASEND149-10	ASPNA1416-10.w	B-WAW09-40	B-WAW09-40	657[0n]	2	0	0	0	Yes				05-Jan-2007	ASPNA1416-10.w	Proteobacteria	Alphaproteobacteria	Rickettsiales	Rickettsiaceae		Wolbachia	Wolbachia sp. FormicidaeASPNA1416-10	Alex Smith	salex@uoguelph.ca				coxA-6|Formicidae	Pheidole|wp2HC2|Milan Janda			Ibalim & Pius	05-Jan-2007		Papua New Guinea	Madang	Sogeram river		Wanang	-5.143	145.058	100
JF902265	ASFEN	ASEND150-10	ASPNA973-10.w	B-BAWE09-25	p4WE4	611[6n]	2	0	0	0	Yes				11-Jan-2009	ASPNA973-10.w	Proteobacteria	Alphaproteobacteria	Rickettsiales	Rickettsiaceae		Wolbachia	Wolbachia sp. FormicidaeASPNA973-10	Alex Smith	salex@uoguelph.ca				coxA-6|Formicidae	Paratrechina|p4WE4|Milan Janda			Ibalim & Pius	11-Jan-2009		Papua New Guinea	Madang	Madang		Baitabag	-5.133	145.783	100
JF902266	ASFEN	ASEND151-10	ASPNA984-10.w	B-OHWE09-2	p7WE7	632[2n]	2	0	0	0	Yes				11-Jan-2009	ASPNA984-10.w	Proteobacteria	Alphaproteobacteria	Rickettsiales	Rickettsiaceae		Wolbachia	Wolbachia sp. FormicidaeASPNA984-10	Alex Smith	salex@uoguelph.ca				coxA-6|Formicidae	Paratrechina|p7WE7|Milan Janda			Ibalim & Pius	11-Jan-2009		Papua New Guinea	Madang	Madang		Ohu	-5.217	145.683	125
JF960241	ASPNW	ASEND152-10	ASPNE019-10.w	USNM ENT 00702637	USNM:ENT:00702637.w	595[18n]	1	0	0	0	No				30-Jul-2007	ASPNE019-10.w	Proteobacteria	Alphaproteobacteria	Rickettsiales	Rickettsiaceae		Wolbachia	Wolbachia sp. AgathidinaeASPNE019-10	Alex Smith	salex@uoguelph.ca				coxA-103 (near)|Braconidae	CATX017|WS-2E-2980|Jan Hrcek			local collectors	30-Jul-2007		Papua New Guinea	Madang			Wanang	-5.231	145.182	100
JF960249	ASPNW	ASEND153-10	ASPNE028-10.w	USNM ENT 00702655	USNM:ENT:00702655.w	657[0n]	2	0	0	0	Yes				27-Jul-2007	ASPNE028-10.w	Proteobacteria	Alphaproteobacteria	Rickettsiales	Rickettsiaceae		Wolbachia	Wolbachia sp. MicrogastrinaeASPNE028-10	Alex Smith	salex@uoguelph.ca				MAS-1|Braconidae	|WS-1E-0972|Jan Hrcek			local collectors	27-Jul-2007		Papua New Guinea	Madang			Wanang	-5.231	145.182	100
JF960250	ASPNW	ASEND154-10	ASPNE030-10.w	USNM ENT 00702730	USNM:ENT:00702730.w	657[2n]	2	0	0	0	Yes				06-Aug-2007	ASPNE030-10.w	Proteobacteria	Alphaproteobacteria	Rickettsiales	Rickettsiaceae		Wolbachia	Wolbachia sp. MicrogastrinaeASPNE030-10	Alex Smith	salex@uoguelph.ca				MAS-1|Braconidae	|WS-2E-1007|Jan Hrcek			local collectors	06-Aug-2007		Papua New Guinea	Madang			Wanang	-5.231	145.182	100
JF960251	ASPNW	ASEND155-10	ASPNE031-10.w	USNM ENT 00702703	USNM:ENT:00702703.w	657[1n]	2	0	0	0	Yes				06-Aug-2007	ASPNE031-10.w	Proteobacteria	Alphaproteobacteria	Rickettsiales	Rickettsiaceae		Wolbachia	Wolbachia sp. MicrogastrinaeASPNE031-10	Alex Smith	salex@uoguelph.ca				MAS-1|Braconidae	CATX272|WS-2E-1007|Jan Hrcek			local collectors	06-Aug-2007		Papua New Guinea	Madang			Wanang	-5.231	145.182	100
JF960252	ASPNW	ASEND156-10	ASPNE034-10.w	USNM ENT 00702666	USNM:ENT:00702666.w	657[0n]	2	0	0	0	Yes				06-Aug-2007	ASPNE034-10.w	Proteobacteria	Alphaproteobacteria	Rickettsiales	Rickettsiaceae		Wolbachia	Wolbachia sp. MicrogastrinaeASPNE034-10	Alex Smith	salex@uoguelph.ca				MAS-1|Braconidae	|WS-2E-1017|Jan Hrcek			local collectors	06-Aug-2007		Papua New Guinea	Madang			Wanang	-5.231	145.182	100
JF960253	ASPNW	ASEND157-10	ASPNE038-10.w	USNM ENT 00702630	USNM:ENT:00702630.w	657[1n]	2	0	0	0	Yes				27-Jul-2007	ASPNE038-10.w	Proteobacteria	Alphaproteobacteria	Rickettsiales	Rickettsiaceae		Wolbachia	Wolbachia sp. MicrogastrinaeASPNE038-10	Alex Smith	salex@uoguelph.ca				MAS-1|Braconidae	CATX095|WS-1E-0972|Jan Hrcek			local collectors	27-Jul-2007		Papua New Guinea	Madang			Wanang	-5.231	145.182	100
JF960245	ASPNW	ASEND158-10	ASPNE056-10.w	USNM ENT 00702663	USNM:ENT:00702663.w	657[1n]	2	0	0	0	Yes				17-Apr-2008	ASPNE056-10.w	Proteobacteria	Alphaproteobacteria	Rickettsiales	Rickettsiaceae		Wolbachia	Wolbachia sp. HymenopteraASPNE056-10	Alex Smith	salex@uoguelph.ca				coxA-111|	|WS-1Z-3359|Jan Hrcek			local collectors	17-Apr-2008		Papua New Guinea	Madang			Wanang	-5.231	145.182	100
JF960243	ASPNW	ASEND159-10	ASQSQ719-10.w	MRS639-02	MRS639-02.w	657[0n]	2	0	0	0	Yes					ASQSQ719-10.w	Proteobacteria	Alphaproteobacteria	Rickettsiales	Rickettsiaceae		Wolbachia	Wolbachia sp. AleiodesASQSQ719-10	Alex Smith	salex@uoguelph.ca				coxA-6|Braconidae	|Mark Shaw			Mark Shaw			United Kingdom
JN171949	ASEND	ASEND160-10	GRPAL026-10.w	DP09036	DP09036	657[0n]	0	0	0	0	No				09-Oct-2004	GRPAL026-10.w	Proteobacteria	Alphaproteobacteria	Rickettsiales	Rickettsiaceae		Wolbachia		Alex Smith	salex@uoguelph.ca				Gracillariidae	::taxonomy:Parornix anglicella reared from Sorbus aucuparia ::endTaxonomy:Parornix anglicella reared from Sorbus aucuparia	DNA/tissue vouchered only	dna extraction	J. & W. De Prins	09-Oct-2004		Belgium	Antwerpen	Hoboken		Polder	51.1667	4.33333	7
JF902215	ASLEP	ASLEP001-10	BLPCI211-08.w	07-SRNP-112336	07-SRNP-112336	628[0n]	1	0	0	0	No				07-Dec-2007	BLPCI211-08.w	Proteobacteria	Alphaproteobacteria	Rickettsiales	Rickettsiaceae		Wolbachia	Wolbachia sp. notobiolep01 biolep01BLPCI211-08	Alex Smith	salex@uoguelph.ca				Notodontidae				R.Franco & F.Quesada	07-Dec-2007		Costa Rica	Guanacaste	Area de Conservacion Guanacaste	Sector Santa Rosa	Sendero los Patos	10.821	-85.633	251
JF902205	ASLEP	ASLEP002-10	BLPBE410-07.w	07-SRNP-101349	07-SRNP-101349	657[2n]	2	0	0	0	Yes				18-Feb-2007	BLPBE410-07.w	Proteobacteria	Alphaproteobacteria	Rickettsiales	Rickettsiaceae		Wolbachia	Wolbachia sp. epipabiolep01 biolep01BLPBE410-07	Alex Smith	salex@uoguelph.ca				Pyralidae				R.Franco&F.Quesada	18-Feb-2007		Costa Rica	Guanacaste	Area de Conservacion Guanacaste	Sector Pitilla	La Pasmompa	11.027	-85.41	400
JF902206	ASLEP	ASLEP003-10	BLPBE412-07.w	07-SRNP-101351	07-SRNP-101351	657[0n]	2	0	0	0	Yes				18-Feb-2007	BLPBE412-07.w	Proteobacteria	Alphaproteobacteria	Rickettsiales	Rickettsiaceae		Wolbachia	Wolbachia sp. epipabiolep01 biolep01BLPBE412-07	Alex Smith	salex@uoguelph.ca				Pyralidae				R.Franco&F.Quesada	18-Feb-2007		Costa Rica	Guanacaste	Area de Conservacion Guanacaste	Sector Pitilla	La Pasmompa	11.027	-85.41	400
JF902207	ASLEP	ASLEP004-10	BLPCF769-08.w	07-SRNP-110074	07-SRNP-110074	657[0n]	2	0	0	0	Yes				09-Nov-2007	BLPCF769-08.w	Proteobacteria	Alphaproteobacteria	Rickettsiales	Rickettsiaceae		Wolbachia	Wolbachia sp. epipabiolep01 biolep01BLPCF769-08	Alex Smith	salex@uoguelph.ca				Pyralidae				F.Quesada&R.Franco	09-Nov-2007		Costa Rica	Alajuela	Area de Conservacion Guanacaste	Rincon Rainforest	Estacion Caribe (Melina)	10.901	-85.27	391
JF902208	ASLEP	ASLEP005-10	BLPCJ868-08.w	07-SRNP-113933	07-SRNP-113933	657[0n]	2	0	0	0	Yes				10-Dec-2007	BLPCJ868-08.w	Proteobacteria	Alphaproteobacteria	Rickettsiales	Rickettsiaceae		Wolbachia	Wolbachia sp. epipabiolep01 biolep01BLPCJ868-08	Alex Smith	salex@uoguelph.ca				Pyralidae				F. Quesada & R.Franco	10-Dec-2007		Costa Rica	Guanacaste	Area de Conservacion Guanacaste	Rincon Rainforest	Estacion Caribe	10.901	-85.276	391
JF902199	ASLEP	ASLEP006-10	CSRII365-04.w	01-SRNP-16541	01-SRNP-16541	644[0n]	3	0	0	0	Yes				24-Sep-2001	CSRII365-04.w	Proteobacteria	Alphaproteobacteria	Rickettsiales	Rickettsiaceae		Wolbachia	Wolbachia sp. Epargyreus Burns11CSRII365-04	Alex Smith	salex@uoguelph.ca				Hesperiidae				gusaneros	24-Sep-2001		Costa Rica	Guanacaste	Area de Conservacion Guanacaste	Sector Santa Rosa	Cafetal	10.858	-85.611	280
JF902190	ASLEP	ASLEP007-10	CSRII433-04.w	02-SRNP-5712	02-SRNP-5712	487[5n]	3	0	0	0	No				10-Mar-2002	CSRII433-04.w	Proteobacteria	Alphaproteobacteria	Rickettsiales	Rickettsiaceae		Wolbachia	Wolbachia sp. Carystus phorcusCSRII433-04	Alex Smith	salex@uoguelph.ca				Hesperiidae				Elieth Cantillano	10-Mar-2002		Costa Rica	Guanacaste	Area de Conservacion Guanacaste	Sector Del Oro	Quebrada Raiz	11.029	-85.487	280
JF902191	ASLEP	ASLEP008-10	CSRII434-04.w	02-SRNP-27086	02-SRNP-27086	490[2n]	3	0	0	0	No				06-Aug-2002	CSRII434-04.w	Proteobacteria	Alphaproteobacteria	Rickettsiales	Rickettsiaceae		Wolbachia	Wolbachia sp. Carystus phorcusCSRII434-04	Alex Smith	salex@uoguelph.ca				Hesperiidae				Elieth Cantillano	06-Aug-2002		Costa Rica	Guanacaste	Area de Conservacion Guanacaste	Sector Del Oro	Quebrada Raiz	11.029	-85.487	280
JF902214	ASLEP	ASLEP009-10	CSRII459-04.w	96-SRNP-12541	96-SRNP-12541	639[0n]	2	0	0	0	Yes				28-Dec-1996	CSRII459-04.w	Proteobacteria	Alphaproteobacteria	Rickettsiales	Rickettsiaceae		Wolbachia	Wolbachia sp. Nascus Burns01CSRII459-04	Alex Smith	salex@uoguelph.ca				Hesperiidae				gusaneros	28-Dec-1996		Costa Rica	Guanacaste	Area de Conservacion Guanacaste	Sector Orosi	Quebrada Las Yeguitas	10.962	-85.496	560
JF902248	ASLEP	ASLEP010-10	CSRII486-04.w	02-SRNP-8007	02-SRNP-8007	614[0n]	2	0	0	0	Yes				07-Mar-2002	CSRII486-04.w	Proteobacteria	Alphaproteobacteria	Rickettsiales	Rickettsiaceae		Wolbachia	Wolbachia sp. Talides Burns01CSRII486-04	Alex Smith	salex@uoguelph.ca				Hesperiidae				Harry Ramirez	07-Mar-2002		Costa Rica	Guanacaste	Area de Conservacion Guanacaste	Sector Cacao	Sendero Circular	10.927	-85.467	1185
JF902201	ASLEP	ASLEP011-10	MHAHC754-05.w	04-SRNP-21554	04-SRNP-21554	577[1n]	3	0	0	0	Yes				12-May-2004	MHAHC754-05.w	Proteobacteria	Alphaproteobacteria	Rickettsiales	Rickettsiaceae		Wolbachia	Wolbachia sp. Epargyreus Burns11MHAHC754-05	Alex Smith	salex@uoguelph.ca				Hesperiidae				Lucia Rios	12-May-2004		Costa Rica	Guanacaste	Area de Conservacion Guanacaste	Sector Del Oro	Quebrada Oro	11.034	-85.477	290
JF902173	ASLEP	ASLEP012-10	MHAAB047-05.w	04-SRNP-13003	04-SRNP-13003	657[0n]	2	0	0	0	Yes				13-Sep-2004	MHAAB047-05.w	Proteobacteria	Alphaproteobacteria	Rickettsiales	Rickettsiaceae		Wolbachia	Wolbachia sp. Caligo telamoniusMHAAB047-05	Alex Smith	salex@uoguelph.ca				Nymphalidae				Guillermo Pereira	13-Sep-2004		Costa Rica	Guanacaste	Area de Conservacion Guanacaste	Sector Santa Elena	Casa Potrero Grande	10.849	-85.773	17
JF902170	ASLEP	ASLEP013-10	MHAAB305-05.w	99-SRNP-13451	99-SRNP-13451	657[1n]	2	0	0	0	Yes				11-Dec-1999	MHAAB305-05.w	Proteobacteria	Alphaproteobacteria	Rickettsiales	Rickettsiaceae		Wolbachia	Wolbachia sp. Caligo telamoniusDHJ02MHAAB305-05	Alex Smith	salex@uoguelph.ca				Nymphalidae				gusaneros	11-Dec-1999		Costa Rica	Alajuela	Area de Conservacion Guanacaste	Sector San Cristobal	Cementerio Viejo	10.881	-85.389	570
JF902171	ASLEP	ASLEP014-10	MHAAB308-05.w	04-SRNP-13352	04-SRNP-13352	577[7n]	2	0	0	0	No					MHAAB308-05.w	Proteobacteria	Alphaproteobacteria	Rickettsiales	Rickettsiaceae		Wolbachia	Wolbachia sp. Caligo telamoniusDHJ02MHAAB308-05	Alex Smith	salex@uoguelph.ca				Nymphalidae							Costa Rica
JF902174	ASLEP	ASLEP015-10	MHAAB387-05.w	02-SRNP-23605	02-SRNP-23605	657[1n]	2	0	0	0	Yes				26-Oct-2002	MHAAB387-05.w	Proteobacteria	Alphaproteobacteria	Rickettsiales	Rickettsiaceae		Wolbachia	Wolbachia sp. Caligo telamoniusMHAAB387-05	Alex Smith	salex@uoguelph.ca				Nymphalidae				Mariano Pereira	26-Oct-2002		Costa Rica	Guanacaste	Area de Conservacion Guanacaste	Sector Cacao	Puente Gongora	10.885	-85.472	540
JF902175	ASLEP	ASLEP016-10	MHAAB669-05.w	05-SRNP-21659	05-SRNP-21659	561[1n]	2	0	0	0	Yes				08-Jun-2005	MHAAB669-05.w	Proteobacteria	Alphaproteobacteria	Rickettsiales	Rickettsiaceae		Wolbachia	Wolbachia sp. Caligo telamoniusMHAAB669-05	Alex Smith	salex@uoguelph.ca				Nymphalidae				Elieth Cantillano	08-Jun-2005		Costa Rica	Guanacaste	Area de Conservacion Guanacaste	Sector Del Oro	Margarita	11.032	-85.44	380
JF902176	ASLEP	ASLEP017-10	MHAAB843-05.w	05-SRNP-21663	05-SRNP-21663	657[0n]	2	0	0	0	Yes				09-Jun-2005	MHAAB843-05.w	Proteobacteria	Alphaproteobacteria	Rickettsiales	Rickettsiaceae		Wolbachia	Wolbachia sp. Caligo telamoniusMHAAB843-05	Alex Smith	salex@uoguelph.ca				Nymphalidae				Elieth Cantillano	09-Jun-2005		Costa Rica	Guanacaste	Area de Conservacion Guanacaste	Sector Del Oro	Margarita	11.032	-85.44	380
JF902172	ASLEP	ASLEP018-10	MHAAB844-05.w	05-SRNP-21865	05-SRNP-21865	547[2n]	2	0	0	0	Yes				30-Jun-2005	MHAAB844-05.w	Proteobacteria	Alphaproteobacteria	Rickettsiales	Rickettsiaceae		Wolbachia	Wolbachia sp. Caligo telamoniusDHJ02MHAAB844-05	Alex Smith	salex@uoguelph.ca				Nymphalidae				Elieth Cantillano	30-Jun-2005		Costa Rica	Guanacaste	Area de Conservacion Guanacaste	Sector Del Oro	Quebrada Trigal	11.027	-85.495	290
JF902198	ASLEP	ASLEP019-10	MHMXR158-08.w	07-SRNP-65258	07-SRNP-65258	595[3n]	2	0	0	0	Yes					MHMXR158-08.w	Proteobacteria	Alphaproteobacteria	Rickettsiales	Rickettsiaceae		Wolbachia	Wolbachia sp. elachJanzen01 Janzen01MHMXR158-08	Alex Smith	salex@uoguelph.ca				Elachistidae							Costa Rica
JF902200	ASLEP	ASLEP020-10	MHAHC753-05.w	04-SRNP-11975	04-SRNP-11975	626[0n]	5	0	0	0	Yes				23-Jul-2004	MHAHC753-05.w	Proteobacteria	Alphaproteobacteria	Rickettsiales	Rickettsiaceae		Wolbachia	Wolbachia sp. Epargyreus Burns11MHAHC753-05	Alex Smith	salex@uoguelph.ca				Hesperiidae				Ruth Franco	23-Jul-2004		Costa Rica	Guanacaste	Area de Conservacion Guanacaste	Sector Santa Rosa	Sendero Natural	10.836	-85.613	290
JF902202	ASLEP	ASLEP022-10	MHAHC765-05.w	04-SRNP-14173	04-SRNP-14173	613[0n]	4	0	0	0	Yes				02-Oct-2004	MHAHC765-05.w	Proteobacteria	Alphaproteobacteria	Rickettsiales	Rickettsiaceae		Wolbachia	Wolbachia sp. Epargyreus Burns11MHAHC765-05	Alex Smith	salex@uoguelph.ca				Hesperiidae				Ruth Franco	02-Oct-2004		Costa Rica	Guanacaste	Area de Conservacion Guanacaste	Sector Santa Rosa	Cafetal	10.858	-85.611	280
JF902203	ASLEP	ASLEP023-10	MHAHC774-05.w	04-SRNP-14069	04-SRNP-14069	613[0n]	4	0	0	0	Yes				03-Oct-2004	MHAHC774-05.w	Proteobacteria	Alphaproteobacteria	Rickettsiales	Rickettsiaceae		Wolbachia	Wolbachia sp. Epargyreus Burns11MHAHC774-05	Alex Smith	salex@uoguelph.ca				Hesperiidae				Ruth Franco	03-Oct-2004		Costa Rica	Guanacaste	Area de Conservacion Guanacaste	Sector Santa Rosa	Bosque Humedo	10.851	-85.608	290
JF902230	ASLEP	ASLEP024-10	MHAHD355-05.w	04-SRNP-14228	04-SRNP-14228	657[0n]	4	0	0	0	Yes				10-Jan-2004	MHAHD355-05.w	Proteobacteria	Alphaproteobacteria	Rickettsiales	Rickettsiaceae		Wolbachia	Wolbachia sp. Quadrus lugubrisMHAHD355-05	Alex Smith	salex@uoguelph.ca				Hesperiidae				Ruth Franco	10-Jan-2004		Costa Rica	Guanacaste	Area de Conservacion Guanacaste	Sector Santa Rosa	Cafetal	10.858	-85.611	280
JF902231	ASLEP	ASLEP025-10	MHAHD356-05.w	04-SRNP-45164	04-SRNP-45164	657[0n]	4	0	0	0	Yes				07-Apr-2004	MHAHD356-05.w	Proteobacteria	Alphaproteobacteria	Rickettsiales	Rickettsiaceae		Wolbachia	Wolbachia sp. Quadrus lugubrisMHAHD356-05	Alex Smith	salex@uoguelph.ca				Hesperiidae				Chynya Harada	07-Apr-2004		Costa Rica	Guanacaste	Area de Conservacion Guanacaste	Sector Cacao	Cuesta Caimito	10.891	-85.472	640
JF902232	ASLEP	ASLEP026-10	MHAHD359-05.w	04-SRNP-45231	04-SRNP-45231	657[0n]	4	0	0	0	Yes				16-Apr-2004	MHAHD359-05.w	Proteobacteria	Alphaproteobacteria	Rickettsiales	Rickettsiaceae		Wolbachia	Wolbachia sp. Quadrus lugubrisMHAHD359-05	Alex Smith	salex@uoguelph.ca				Hesperiidae				Manuel Pereira	16-Apr-2004		Costa Rica	Guanacaste	Area de Conservacion Guanacaste	Sector Cacao	Gongora Bananal	10.889	-85.476	600
JF902233	ASLEP	ASLEP027-10	MHAHD360-05.w	04-SRNP-35167	04-SRNP-35167	657[0n]	4	0	0	0	Yes				25-Apr-2004	MHAHD360-05.w	Proteobacteria	Alphaproteobacteria	Rickettsiales	Rickettsiaceae		Wolbachia	Wolbachia sp. Quadrus lugubrisMHAHD360-05	Alex Smith	salex@uoguelph.ca				Hesperiidae				Mariano Pereira	25-Apr-2004		Costa Rica	Guanacaste	Area de Conservacion Guanacaste	Sector Cacao	Estacion Cacao	10.927	-85.468	1150
JF902234	ASLEP	ASLEP028-10	MHAHD361-05.w	04-SRNP-47348	04-SRNP-47348	657[0n]	4	0	0	0	Yes				19-Aug-2004	MHAHD361-05.w	Proteobacteria	Alphaproteobacteria	Rickettsiales	Rickettsiaceae		Wolbachia	Wolbachia sp. Quadrus lugubrisMHAHD361-05	Alex Smith	salex@uoguelph.ca				Hesperiidae				Mariano Pereira	19-Aug-2004		Costa Rica	Guanacaste	Area de Conservacion Guanacaste	Sector Cacao	Gongora Bananal	10.889	-85.476	600
JF902235	ASLEP	ASLEP029-10	MHAHD362-05.w	04-SRNP-45480	04-SRNP-45480	657[0n]	4	0	0	0	Yes				07-Jun-2004	MHAHD362-05.w	Proteobacteria	Alphaproteobacteria	Rickettsiales	Rickettsiaceae		Wolbachia	Wolbachia sp. Quadrus lugubrisMHAHD362-05	Alex Smith	salex@uoguelph.ca				Hesperiidae				Manuel Pereira	07-Jun-2004		Costa Rica	Guanacaste	Area de Conservacion Guanacaste	Sector Cacao	Estacion Gongora	10.887	-85.474	570
JF902166	ASLEP	ASLEP030-10	MHAHD837-05.w	04-SRNP-45156	04-SRNP-45156	657[1n]	2	0	0	0	Yes				12-Apr-2004	MHAHD837-05.w	Proteobacteria	Alphaproteobacteria	Rickettsiales	Rickettsiaceae		Wolbachia	Wolbachia sp. Atarnes salleiMHAHD837-05	Alex Smith	salex@uoguelph.ca				Hesperiidae				Manuel Pereira	12-Apr-2004		Costa Rica	Guanacaste	Area de Conservacion Guanacaste	Sector Cacao	Cuesta Caimito	10.891	-85.472	640
JF902167	ASLEP	ASLEP031-10	MHAHD839-05.w	04-SRNP-14318	04-SRNP-14318	657[0n]	2	0	0	0	Yes				26-Sep-2004	MHAHD839-05.w	Proteobacteria	Alphaproteobacteria	Rickettsiales	Rickettsiaceae		Wolbachia	Wolbachia sp. Atarnes salleiMHAHD839-05	Alex Smith	salex@uoguelph.ca				Hesperiidae				Guillermo Pereira	26-Sep-2004		Costa Rica	Guanacaste	Area de Conservacion Guanacaste	Sector Santa Elena	Casa Potrero Grande	10.849	-85.773	17
JF902168	ASLEP	ASLEP032-10	MHAHD842-05.w	04-SRNP-16180	04-SRNP-16180	657[1n]	2	0	0	0	Yes				19-Jan-2005	MHAHD842-05.w	Proteobacteria	Alphaproteobacteria	Rickettsiales	Rickettsiaceae		Wolbachia	Wolbachia sp. Atarnes salleiMHAHD842-05	Alex Smith	salex@uoguelph.ca				Hesperiidae				Ruth Franco	19-Jan-2005		Costa Rica	Guanacaste	Area de Conservacion Guanacaste	Potrerillos	Rio Azufrado	10.812	-85.544	95
JF902225	ASLEP	ASLEP033-10	MHAHE055-05.w	04-SRNP-56096	04-SRNP-56096	610[2n]	2	0	0	0	Yes				07-Dec-2004	MHAHE055-05.w	Proteobacteria	Alphaproteobacteria	Rickettsiales	Rickettsiaceae		Wolbachia	Wolbachia sp. Polyctor polyctorMHAHE055-05	Alex Smith	salex@uoguelph.ca				Hesperiidae				Petrona Rios	07-Dec-2004		Costa Rica	Guanacaste	Area de Conservacion Guanacaste	Sector Pitilla	Pasmompa	11.019	-85.41	440
JF902162	ASLEP	ASLEP034-10	MHAHE161-05.w	04-SRNP-34350	04-SRNP-34350	623[0n]	2	0	0	0	Yes				05-Oct-2004	MHAHE161-05.w	Proteobacteria	Alphaproteobacteria	Rickettsiales	Rickettsiaceae		Wolbachia	Wolbachia sp. Aides brinoMHAHE161-05	Alex Smith	salex@uoguelph.ca				Hesperiidae				Calixto Moraga	05-Oct-2004		Costa Rica	Guanacaste	Area de Conservacion Guanacaste	Sector Pitilla	Sendero Laguna	10.989	-85.423	680
JF902163	ASLEP	ASLEP035-10	MHAHE163-05.w	04-SRNP-42895	04-SRNP-42895	596[1n]	2	0	0	0	Yes				03-Jan-2005	MHAHE163-05.w	Proteobacteria	Alphaproteobacteria	Rickettsiales	Rickettsiaceae		Wolbachia	Wolbachia sp. Aides brinoMHAHE163-05	Alex Smith	salex@uoguelph.ca				Hesperiidae				Minor Carmona	03-Jan-2005		Costa Rica	Alajuela	Area de Conservacion Guanacaste	Rincon Rainforest	Sendero Rincon	10.896	-85.278	430
JF902169	ASLEP	ASLEP036-10	MHAHE374-05.w	05-SRNP-57571	05-SRNP-57571	657[0n]	2	0	0	0	Yes				07-Jul-2005	MHAHE374-05.w	Proteobacteria	Alphaproteobacteria	Rickettsiales	Rickettsiaceae		Wolbachia	Wolbachia sp. Atarnes salleiMHAHE374-05	Alex Smith	salex@uoguelph.ca				Hesperiidae				Jose Alberto Sanchez	07-Jul-2005		Costa Rica	Guanacaste	Area de Conservacion Guanacaste	Sector Mundo Nuevo	Vado Zanja Tapada	10.765	-85.384	550
JF902192	ASLEP	ASLEP037-10	MHAHE600-06.w	05-SRNP-5498	05-SRNP-5498	625[0n]	2	0	0	0	Yes				30-Sep-2005	MHAHE600-06.w	Proteobacteria	Alphaproteobacteria	Rickettsiales	Rickettsiaceae		Wolbachia	Wolbachia sp. Cynea Burns07MHAHE600-06	Alex Smith	salex@uoguelph.ca				Hesperiidae				Yessenia Mendoza	30-Sep-2005		Costa Rica	Alajuela	Area de Conservacion Guanacaste	Sector San Cristobal	Finca San Gabriel	10.878	-85.393	645
JF902193	ASLEP	ASLEP038-10	MHAHE601-06.w	05-SRNP-5588	05-SRNP-5588	536[15n]	1	0	0	0	No				03-Oct-2005	MHAHE601-06.w	Proteobacteria	Alphaproteobacteria	Rickettsiales	Rickettsiaceae		Wolbachia	Wolbachia sp. Cynea Burns07MHAHE601-06	Alex Smith	salex@uoguelph.ca				Hesperiidae				Yessenia Mendoza	03-Oct-2005		Costa Rica	Alajuela	Area de Conservacion Guanacaste	Sector San Cristobal	Puente Palma	10.916	-85.379	460
JF902194	ASLEP	ASLEP040-10	MHAHE687-06.w	05-SRNP-4267	05-SRNP-4267	596[12n]	2	0	0	0	No				22-Aug-2005	MHAHE687-06.w	Proteobacteria	Alphaproteobacteria	Rickettsiales	Rickettsiaceae		Wolbachia	Wolbachia sp. Cynea Burns07MHAHE687-06	Alex Smith	salex@uoguelph.ca				Hesperiidae				Osvaldo Espinoza	22-Aug-2005		Costa Rica	Alajuela	Area de Conservacion Guanacaste	Sector San Cristobal	Camino Brasilia	10.93	-85.372	500
JF902195	ASLEP	ASLEP041-10	MHAHE829-06.w	05-SRNP-32298	05-SRNP-32298	551[1n]	1	0	0	0	No				27-Jul-2005	MHAHE829-06.w	Proteobacteria	Alphaproteobacteria	Rickettsiales	Rickettsiaceae		Wolbachia	Wolbachia sp. Dubiella belpaMHAHE829-06	Alex Smith	salex@uoguelph.ca				Hesperiidae				Calixto Moraga	27-Jul-2005		Costa Rica	Guanacaste	Area de Conservacion Guanacaste	Sector Pitilla	Loaiciga	11.02	-85.413	445
JF902247	ASLEP	ASLEP042-10	MHAHF754-06.w	05-SRNP-43642	05-SRNP-43642	657[0n]	4	0	0	0	Yes				27-Dec-2005	MHAHF754-06.w	Proteobacteria	Alphaproteobacteria	Rickettsiales	Rickettsiaceae		Wolbachia	Wolbachia sp. Synale cynaxaMHAHF754-06	Alex Smith	salex@uoguelph.ca				Hesperiidae				Jose Perez	27-Dec-2005		Costa Rica	Alajuela	Area de Conservacion Guanacaste	Rincon Rainforest	Sendero Juntas	10.907	-85.288	400
JF902236	ASLEP	ASLEP043-10	MHAHF763-06.w	06-SRNP-20192	06-SRNP-20192	657[0n]	3	0	0	0	Yes				30-Jan-2006	MHAHF763-06.w	Proteobacteria	Alphaproteobacteria	Rickettsiales	Rickettsiaceae		Wolbachia	Wolbachia sp. Quadrus lugubrisMHAHF763-06	Alex Smith	salex@uoguelph.ca				Hesperiidae				Gutieres	30-Jan-2006		Costa Rica	Guanacaste	Area de Conservacion Guanacaste	Sector Del Oro	Quebrada Trigal	11.027	-85.495	290
JF902237	ASLEP	ASLEP044-10	MHAHG098-06.w	06-SRNP-890	06-SRNP-890	657[0n]	3	0	0	0	Yes				24-Feb-2006	MHAHG098-06.w	Proteobacteria	Alphaproteobacteria	Rickettsiales	Rickettsiaceae		Wolbachia	Wolbachia sp. Saturnus Janzen01MHAHG098-06	Alex Smith	salex@uoguelph.ca				Hesperiidae				Yessenia Mendoza	24-Feb-2006		Costa Rica	Alajuela	Area de Conservacion Guanacaste	Sector San Cristobal	Camino Brasilia	10.93	-85.372	500
JF902238	ASLEP	ASLEP045-10	MHAHG099-06.w	06-SRNP-885	06-SRNP-885	657[0n]	3	0	0	0	Yes				21-Feb-2006	MHAHG099-06.w	Proteobacteria	Alphaproteobacteria	Rickettsiales	Rickettsiaceae		Wolbachia	Wolbachia sp. Saturnus Janzen01MHAHG099-06	Alex Smith	salex@uoguelph.ca				Hesperiidae				Elda Araya	21-Feb-2006		Costa Rica	Alajuela	Area de Conservacion Guanacaste	Sector San Cristobal	Camino Brasilia	10.93	-85.372	500
JF902239	ASLEP	ASLEP046-10	MHAHG100-06.w	06-SRNP-882	06-SRNP-882	657[6n]	2	0	0	0	Yes				04-Mar-2006	MHAHG100-06.w	Proteobacteria	Alphaproteobacteria	Rickettsiales	Rickettsiaceae		Wolbachia	Wolbachia sp. Saturnus Janzen01MHAHG100-06	Alex Smith	salex@uoguelph.ca				Hesperiidae				Elda Araya	04-Mar-2006		Costa Rica	Alajuela	Area de Conservacion Guanacaste	Sector San Cristobal	Camino Brasilia	10.93	-85.372	500
JF902240	ASLEP	ASLEP047-10	MHAHG101-06.w	06-SRNP-884	06-SRNP-884	657[0n]	3	0	0	0	Yes				21-Feb-2006	MHAHG101-06.w	Proteobacteria	Alphaproteobacteria	Rickettsiales	Rickettsiaceae		Wolbachia	Wolbachia sp. Saturnus Janzen01MHAHG101-06	Alex Smith	salex@uoguelph.ca				Hesperiidae				Elda Araya	21-Feb-2006		Costa Rica	Alajuela	Area de Conservacion Guanacaste	Sector San Cristobal	Camino Brasilia	10.93	-85.372	500
JF902216	ASLEP	ASLEP048-10	MHAHG107-06.w	06-SRNP-1998	06-SRNP-1998	657[0n]	4	0	0	0	Yes				17-Mar-2006	MHAHG107-06.w	Proteobacteria	Alphaproteobacteria	Rickettsiales	Rickettsiaceae		Wolbachia	Wolbachia sp. Ocyba calathanaMHAHG107-06	Alex Smith	salex@uoguelph.ca				Hesperiidae				Yessenia Mendoza	17-Mar-2006		Costa Rica	Alajuela	Area de Conservacion Guanacaste	Sector San Cristobal	Estacion San Cristobal	10.871	-85.391	640
JF902204	ASLEP	ASLEP049-10	MHAHG137-06.w	05-SRNP-25580	05-SRNP-25580	657[0n]	3	0	0	0	Yes				27-Feb-2006	MHAHG137-06.w	Proteobacteria	Alphaproteobacteria	Rickettsiales	Rickettsiaceae		Wolbachia	Wolbachia sp. Epargyreus Burns11MHAHG137-06	Alex Smith	salex@uoguelph.ca				Hesperiidae				Lucia Rios	27-Feb-2006		Costa Rica	Guanacaste	Area de Conservacion Guanacaste	Sector Del Oro	Quebrada Trigal	11.027	-85.495	290
JF902251	ASLEP	ASLEP050-10	MHAHG182-06.w	06-SRNP-55581	06-SRNP-55581	657[2n]	2	0	0	0	Yes				18-Feb-2006	MHAHG182-06.w	Proteobacteria	Alphaproteobacteria	Rickettsiales	Rickettsiaceae		Wolbachia	Wolbachia sp. Urbanus albimargoMHAHG182-06	Alex Smith	salex@uoguelph.ca				Hesperiidae				Jose Cortez	18-Feb-2006		Costa Rica	Guanacaste	Area de Conservacion Guanacaste	Sector Mundo Nuevo	Vado Andira	10.728	-85.412	315
JF902241	ASLEP	ASLEP051-10	MHAHG203-06.w	06-SRNP-886	06-SRNP-886	657[1n]	2	0	0	0	Yes				22-Feb-2006	MHAHG203-06.w	Proteobacteria	Alphaproteobacteria	Rickettsiales	Rickettsiaceae		Wolbachia	Wolbachia sp. Saturnus Janzen01MHAHG203-06	Alex Smith	salex@uoguelph.ca				Hesperiidae				Elda Araya	22-Feb-2006		Costa Rica	Alajuela	Area de Conservacion Guanacaste	Sector San Cristobal	Camino Brasilia	10.93	-85.372	500
JF902218	ASLEP	ASLEP052-10	MHAHG317-06.w	06-SRNP-424	06-SRNP-424	657[1n]	4	0	0	0	Yes				21-Feb-2006	MHAHG317-06.w	Proteobacteria	Alphaproteobacteria	Rickettsiales	Rickettsiaceae		Wolbachia	Wolbachia sp. Polyctor cletaMHAHG317-06	Alex Smith	salex@uoguelph.ca				Hesperiidae				Gloria Sihezar	21-Feb-2006		Costa Rica	Alajuela	Area de Conservacion Guanacaste	Sector San Cristobal	Puente Palma	10.916	-85.379	460
JF902219	ASLEP	ASLEP053-10	MHAHG320-06.w	06-SRNP-1145	06-SRNP-1145	657[0n]	3	0	0	0	Yes				03-Mar-2006	MHAHG320-06.w	Proteobacteria	Alphaproteobacteria	Rickettsiales	Rickettsiaceae		Wolbachia	Wolbachia sp. Polyctor cletaMHAHG320-06	Alex Smith	salex@uoguelph.ca				Hesperiidae				Gloria Sihezar	03-Mar-2006		Costa Rica	Alajuela	Area de Conservacion Guanacaste	Sector San Cristobal	Puente Palma	10.916	-85.379	460
JF902220	ASLEP	ASLEP054-10	MHAHG321-06.w	06-SRNP-868	06-SRNP-868	657[0n]	1	0	0	0	No				21-Feb-2006	MHAHG321-06.w	Proteobacteria	Alphaproteobacteria	Rickettsiales	Rickettsiaceae		Wolbachia	Wolbachia sp. Polyctor cletaMHAHG321-06	Alex Smith	salex@uoguelph.ca				Hesperiidae				Elda Araya	21-Feb-2006		Costa Rica	Alajuela	Area de Conservacion Guanacaste	Sector San Cristobal	Puente Palma	10.916	-85.379	460
JF902221	ASLEP	ASLEP055-10	MHAHG322-06.w	06-SRNP-1247	06-SRNP-1247	657[0n]	3	0	0	0	Yes				13-Mar-2006	MHAHG322-06.w	Proteobacteria	Alphaproteobacteria	Rickettsiales	Rickettsiaceae		Wolbachia	Wolbachia sp. Polyctor cletaMHAHG322-06	Alex Smith	salex@uoguelph.ca				Hesperiidae				Gloria Sihezar	13-Mar-2006		Costa Rica	Alajuela	Area de Conservacion Guanacaste	Sector San Cristobal	Puente Palma	10.916	-85.379	460
JF902222	ASLEP	ASLEP056-10	MHAHG323-06.w	06-SRNP-1143	06-SRNP-1143	657[0n]	2	0	0	0	Yes				08-Mar-2006	MHAHG323-06.w	Proteobacteria	Alphaproteobacteria	Rickettsiales	Rickettsiaceae		Wolbachia	Wolbachia sp. Polyctor cletaMHAHG323-06	Alex Smith	salex@uoguelph.ca				Hesperiidae				Gloria Sihezar	08-Mar-2006		Costa Rica	Alajuela	Area de Conservacion Guanacaste	Sector San Cristobal	Puente Palma	10.916	-85.379	460
JF902223	ASLEP	ASLEP057-10	MHAHG324-06.w	06-SRNP-40231	06-SRNP-40231	657[0n]	2	0	0	0	Yes				18-Feb-2006	MHAHG324-06.w	Proteobacteria	Alphaproteobacteria	Rickettsiales	Rickettsiaceae		Wolbachia	Wolbachia sp. Polyctor cletaMHAHG324-06	Alex Smith	salex@uoguelph.ca				Hesperiidae				Jose Perez	18-Feb-2006		Costa Rica	Alajuela	Area de Conservacion Guanacaste	Rincon Rainforest	Sendero Rincon	10.896	-85.278	430
JF902224	ASLEP	ASLEP058-10	MHAHG325-06.w	06-SRNP-869	06-SRNP-869	657[0n]	3	0	0	0	Yes				26-Feb-2006	MHAHG325-06.w	Proteobacteria	Alphaproteobacteria	Rickettsiales	Rickettsiaceae		Wolbachia	Wolbachia sp. Polyctor cletaMHAHG325-06	Alex Smith	salex@uoguelph.ca				Hesperiidae				Elda Araya	26-Feb-2006		Costa Rica	Alajuela	Area de Conservacion Guanacaste	Sector San Cristobal	Puente Palma	10.916	-85.379	460
JF902217	ASLEP	ASLEP059-10	MHAHG336-06.w	05-SRNP-25441	05-SRNP-25441	657[0n]	1	0	0	0	No				15-Mar-2006	MHAHG336-06.w	Proteobacteria	Alphaproteobacteria	Rickettsiales	Rickettsiaceae		Wolbachia	Wolbachia sp. Phocides nigrescensMHAHG336-06	Alex Smith	salex@uoguelph.ca				Hesperiidae				Roster Moraga	15-Mar-2006		Costa Rica	Guanacaste	Area de Conservacion Guanacaste	Sector Del Oro	Quebrada Trigal	11.027	-85.495	290
JF902242	ASLEP	ASLEP060-10	MHAHG373-06.w	06-SRNP-880	06-SRNP-880	657[0n]	3	0	0	0	Yes				17-Feb-2006	MHAHG373-06.w	Proteobacteria	Alphaproteobacteria	Rickettsiales	Rickettsiaceae		Wolbachia	Wolbachia sp. Saturnus Janzen01MHAHG373-06	Alex Smith	salex@uoguelph.ca				Hesperiidae				Elda Araya	17-Feb-2006		Costa Rica	Alajuela	Area de Conservacion Guanacaste	Sector San Cristobal	Camino Brasilia	10.93	-85.372	500
JF902243	ASLEP	ASLEP061-10	MHAHG374-06.w	06-SRNP-1277	06-SRNP-1277	657[0n]	3	0	0	0	Yes				12-Mar-2006	MHAHG374-06.w	Proteobacteria	Alphaproteobacteria	Rickettsiales	Rickettsiaceae		Wolbachia	Wolbachia sp. Saturnus Janzen01MHAHG374-06	Alex Smith	salex@uoguelph.ca				Hesperiidae				Anabelle Cordoba	12-Mar-2006		Costa Rica	Alajuela	Area de Conservacion Guanacaste	Sector San Cristobal	Camino Brasilia	10.93	-85.372	500
JF902244	ASLEP	ASLEP062-10	MHAHG375-06.w	06-SRNP-1274	06-SRNP-1274	657[1n]	1	0	0	0	No				04-Mar-2006	MHAHG375-06.w	Proteobacteria	Alphaproteobacteria	Rickettsiales	Rickettsiaceae		Wolbachia	Wolbachia sp. Saturnus Janzen01MHAHG375-06	Alex Smith	salex@uoguelph.ca				Hesperiidae				Anabelle Cordoba	04-Mar-2006		Costa Rica	Alajuela	Area de Conservacion Guanacaste	Sector San Cristobal	Camino Brasilia	10.93	-85.372	500
JF902245	ASLEP	ASLEP063-10	MHAHJ409-07.w	04-SRNP-40641	04-SRNP-40641	611[0n]	3	0	0	0	Yes				30-Mar-2004	MHAHJ409-07.w	Proteobacteria	Alphaproteobacteria	Rickettsiales	Rickettsiaceae		Wolbachia	Wolbachia sp. Saturnus Janzen01MHAHJ409-07	Alex Smith	salex@uoguelph.ca				Hesperiidae				Minor Carmona	30-Mar-2004		Costa Rica	Alajuela	Area de Conservacion Guanacaste	Rincon Rainforest	Camino Porvenir	10.924	-85.3	200
JF902249	ASLEP	ASLEP064-10	MHAHL310-07.w	07-SRNP-32390	07-SRNP-32390	646[0n]	2	0	0	0	Yes				26-Jun-2007	MHAHL310-07.w	Proteobacteria	Alphaproteobacteria	Rickettsiales	Rickettsiaceae		Wolbachia	Wolbachia sp. Talides sinoisMHAHL310-07	Alex Smith	salex@uoguelph.ca				Hesperiidae				Duvalier Briceno Cerdas	26-Jun-2007		Costa Rica	Guanacaste	Area de Conservacion Guanacaste	Sector Pitilla	Sendero Orosilito	10.983	-85.436	900
JF902161	ASLEP	ASLEP065-10	MHCPA029-06.w	04-SRNP-49644	04-SRNP-49644	588[0n]	2	0	0	0	Yes				11-Nov-2004	MHCPA029-06.w	Proteobacteria	Alphaproteobacteria	Rickettsiales	Rickettsiaceae		Wolbachia	Wolbachia sp. Accinctapubes albifasciataDHJ03MHCPA029-06	Alex Smith	salex@uoguelph.ca				Pyralidae				Dunia Garcia	11-Nov-2004		Costa Rica	Guanacaste	Area de Conservacion Guanacaste	Sector Cacao	Gongora Bananal	10.889	-85.476	600
JF902228	ASLEP	ASLEP066-10	MHMXF258-07.w	06-SRNP-42377	06-SRNP-42377	657[0n]	4	0	0	0	Yes				26-Jul-2006	MHMXF258-07.w	Proteobacteria	Alphaproteobacteria	Rickettsiales	Rickettsiaceae		Wolbachia	Wolbachia sp. pyralJanzen01 Janzen01MHMXF258-07	Alex Smith	salex@uoguelph.ca				Pyralidae				Minor Carmona	26-Jul-2006		Costa Rica	Alajuela	Area de Conservacion Guanacaste	Rincon Rainforest	Vochysia	10.867	-85.245	320
JF902209	ASLEP	ASLEP067-10	MHMXI846-07.w	06-SRNP-44514	06-SRNP-44514	624[0n]	2	0	0	0	Yes				23-Dec-2006	MHMXI846-07.w	Proteobacteria	Alphaproteobacteria	Rickettsiales	Rickettsiaceae		Wolbachia	Wolbachia sp. epipaJanzen01 Janzen01MHMXI846-07	Alex Smith	salex@uoguelph.ca				Pyralidae				Jose Perez	23-Dec-2006		Costa Rica	Alajuela	Area de Conservacion Guanacaste	Rincon Rainforest	Finca Aurita	10.884	-85.257	460
JF902165	ASLEP	ASLEP068-10	MHMXF059-07.w	06-SRNP-5556	06-SRNP-5556	646[3n]	3	0	0	0	Yes				12-Aug-2006	MHMXF059-07.w	Proteobacteria	Alphaproteobacteria	Rickettsiales	Rickettsiaceae		Wolbachia	Wolbachia sp. Anacrusis nephrodesMHMXF059-07	Alex Smith	salex@uoguelph.ca				Tortricidae				Osvaldo Espinoza	12-Aug-2006		Costa Rica	Alajuela	Area de Conservacion Guanacaste	Sector San Cristobal	Quebrada Cementerio	10.871	-85.387	700
JF902164	ASLEP	ASLEP069-10	MHMXQ243-08.w	07-SRNP-3278	07-SRNP-3278	557[1n]	3	0	0	0	Yes				14-Aug-2007	MHMXQ243-08.w	Proteobacteria	Alphaproteobacteria	Rickettsiales	Rickettsiaceae		Wolbachia	Wolbachia sp. Anacrusis aulaeodesDHJ03MHMXQ243-08	Alex Smith	salex@uoguelph.ca				Tortricidae				Carolina Cano	14-Aug-2007		Costa Rica	Alajuela	Area de Conservacion Guanacaste	Sector San Cristobal	Sendero Perdido	10.879	-85.386	620
JF902250	ASLEP	ASLEP070-10	MHMXW208-09.w	08-SRNP-20211	08-SRNP-20211	611[0n]	4	0	0	0	Yes				18-Feb-2008	MHMXW208-09.w	Proteobacteria	Alphaproteobacteria	Rickettsiales	Rickettsiaceae		Wolbachia	Wolbachia sp. Telemiades fidesMHMXW208-09	Alex Smith	salex@uoguelph.ca				Hesperiidae				Roster Moraga	18-Feb-2008		Costa Rica	Guanacaste	Area de Conservacion Guanacaste	Sector Del Oro	Rio Chon	11.041	-85.442	320
JF902246	ASLEP	ASLEP071-10	MHMXY1035-09.w	08-SRNP-6568	08-SRNP-6568	609[2n]	5	0	0	0	Yes				31-Dec-2008	MHMXY1035-09.w	Proteobacteria	Alphaproteobacteria	Rickettsiales	Rickettsiaceae		Wolbachia	Wolbachia sp. Saturnus Janzen01MHMXY1035-09	Alex Smith	salex@uoguelph.ca				Hesperiidae				Carolina Cano	31-Dec-2008		Costa Rica	Alajuela	Area de Conservacion Guanacaste	Sector San Cristobal	Camino Brasilia	10.93	-85.372	500
JF902212	ASLEP	ASLEP072-10	MHMYA441-09.w	07-SRNP-46711	07-SRNP-46711	644[0n]	1	0	0	0	No				03-Dec-2007	MHMYA441-09.w	Proteobacteria	Alphaproteobacteria	Rickettsiales	Rickettsiaceae		Wolbachia	Wolbachia sp. Macrosoma cascariaMHMYA441-09	Alex Smith	salex@uoguelph.ca				Hedylidae				Harry Ramirez	03-Dec-2007		Costa Rica	Guanacaste	Area de Conservacion Guanacaste	Sector Cacao	Roca Verde	10.889	-85.435	760
JF902196	ASLEP	ASLEP073-10	MHMYA588-09.w	08-SRNP-41208	08-SRNP-41208	657[0n]	6	0	0	0	Yes				12-Jul-2008	MHMYA588-09.w	Proteobacteria	Alphaproteobacteria	Rickettsiales	Rickettsiaceae		Wolbachia	Wolbachia sp. elachbiolep01 biolep588MHMYA588-09	Alex Smith	salex@uoguelph.ca				Elachistidae				Jose Perez	12-Jul-2008		Costa Rica	Alajuela	Area de Conservacion Guanacaste	Rincon Rainforest	Sendero Tucan	10.904	-85.271	410
JF902197	ASLEP	ASLEP074-10	MHMYA594-09.w	08-SRNP-70123	08-SRNP-70123	657[0n]	6	0	0	0	Yes				13-May-2008	MHMYA594-09.w	Proteobacteria	Alphaproteobacteria	Rickettsiales	Rickettsiaceae		Wolbachia	Wolbachia sp. elachbiolep01 biolep588MHMYA594-09	Alex Smith	salex@uoguelph.ca				Elachistidae				Leonel Siezar	13-May-2008		Costa Rica	Guanacaste	Area de Conservacion Guanacaste	Sector Pitilla	Cano	10.995	-85.4	490
JF902177	ASLEP	ASLEP075-10	MHMYB048-09.w	08-SRNP-24310	08-SRNP-24310	657[4n]	4	0	0	0	Yes					MHMYB048-09.w	Proteobacteria	Alphaproteobacteria	Rickettsiales	Rickettsiaceae		Wolbachia	Wolbachia sp. Caligo telamoniusMHMYB048-09	Alex Smith	salex@uoguelph.ca				Nymphalidae							Costa Rica
JF902178	ASLEP	ASLEP076-10	MHMYB054-09.w	08-SRNP-24295	08-SRNP-24295	657[0n]	5	0	0	0	Yes					MHMYB054-09.w	Proteobacteria	Alphaproteobacteria	Rickettsiales	Rickettsiaceae		Wolbachia	Wolbachia sp. Caligo telamoniusMHMYB054-09	Alex Smith	salex@uoguelph.ca				Nymphalidae							Costa Rica
JF902179	ASLEP	ASLEP077-10	MHMYB055-09.w	08-SRNP-24415	08-SRNP-24415	657[0n]	2	0	0	0	Yes					MHMYB055-09.w	Proteobacteria	Alphaproteobacteria	Rickettsiales	Rickettsiaceae		Wolbachia	Wolbachia sp. Caligo telamoniusMHMYB055-09	Alex Smith	salex@uoguelph.ca				Nymphalidae							Costa Rica
JF902180	ASLEP	ASLEP078-10	MHMYB057-09.w	08-SRNP-24300	08-SRNP-24300	657[0n]	4	0	0	0	Yes					MHMYB057-09.w	Proteobacteria	Alphaproteobacteria	Rickettsiales	Rickettsiaceae		Wolbachia	Wolbachia sp. Caligo telamoniusMHMYB057-09	Alex Smith	salex@uoguelph.ca				Nymphalidae							Costa Rica
JF902181	ASLEP	ASLEP079-10	MHMYB062-09.w	08-SRNP-24296	08-SRNP-24296	657[0n]	6	0	0	0	Yes					MHMYB062-09.w	Proteobacteria	Alphaproteobacteria	Rickettsiales	Rickettsiaceae		Wolbachia	Wolbachia sp. Caligo telamoniusMHMYB062-09	Alex Smith	salex@uoguelph.ca				Nymphalidae							Costa Rica
JF902182	ASLEP	ASLEP080-10	MHMYB064-09.w	08-SRNP-24242	08-SRNP-24242	626[0n]	4	0	0	0	Yes					MHMYB064-09.w	Proteobacteria	Alphaproteobacteria	Rickettsiales	Rickettsiaceae		Wolbachia	Wolbachia sp. Caligo telamoniusMHMYB064-09	Alex Smith	salex@uoguelph.ca				Nymphalidae							Costa Rica
JF902183	ASLEP	ASLEP081-10	MHMYB068-09.w	08-SRNP-24200	08-SRNP-24200	657[0n]	4	0	0	0	Yes					MHMYB068-09.w	Proteobacteria	Alphaproteobacteria	Rickettsiales	Rickettsiaceae		Wolbachia	Wolbachia sp. Caligo telamoniusMHMYB068-09	Alex Smith	salex@uoguelph.ca				Nymphalidae							Costa Rica
JF902184	ASLEP	ASLEP082-10	MHMYB070-09.w	08-SRNP-24437	08-SRNP-24437	623[2n]	2	0	0	0	Yes					MHMYB070-09.w	Proteobacteria	Alphaproteobacteria	Rickettsiales	Rickettsiaceae		Wolbachia	Wolbachia sp. Caligo telamoniusMHMYB070-09	Alex Smith	salex@uoguelph.ca				Nymphalidae							Costa Rica
JF902185	ASLEP	ASLEP083-10	MHMYB071-09.w	08-SRNP-24304	08-SRNP-24304	657[2n]	6	0	0	0	Yes					MHMYB071-09.w	Proteobacteria	Alphaproteobacteria	Rickettsiales	Rickettsiaceae		Wolbachia	Wolbachia sp. Caligo telamoniusMHMYB071-09	Alex Smith	salex@uoguelph.ca				Nymphalidae							Costa Rica
JF902186	ASLEP	ASLEP084-10	MHMYB076-09.w	08-SRNP-24297	08-SRNP-24297	657[1n]	4	0	0	0	Yes					MHMYB076-09.w	Proteobacteria	Alphaproteobacteria	Rickettsiales	Rickettsiaceae		Wolbachia	Wolbachia sp. Caligo telamoniusMHMYB076-09	Alex Smith	salex@uoguelph.ca				Nymphalidae							Costa Rica
JF902187	ASLEP	ASLEP085-10	MHMYB080-09.w	08-SRNP-24422	08-SRNP-24422	657[0n]	6	0	0	0	Yes					MHMYB080-09.w	Proteobacteria	Alphaproteobacteria	Rickettsiales	Rickettsiaceae		Wolbachia	Wolbachia sp. Caligo telamoniusMHMYB080-09	Alex Smith	salex@uoguelph.ca				Nymphalidae							Costa Rica
JF902188	ASLEP	ASLEP086-10	MHMYB083-09.w	08-SRNP-24201	08-SRNP-24201	657[0n]	4	0	0	0	Yes					MHMYB083-09.w	Proteobacteria	Alphaproteobacteria	Rickettsiales	Rickettsiaceae		Wolbachia	Wolbachia sp. Caligo telamoniusMHMYB083-09	Alex Smith	salex@uoguelph.ca				Nymphalidae							Costa Rica
JF902226	ASLEP	ASLEP087-10	MHMYB144-09.w	09-SRNP-20295	09-SRNP-20295	614[1n]	2	0	0	0	Yes				10-Feb-2009	MHMYB144-09.w	Proteobacteria	Alphaproteobacteria	Rickettsiales	Rickettsiaceae		Wolbachia	Wolbachia sp. Polyctor polyctorMHMYB144-09	Alex Smith	salex@uoguelph.ca				Hesperiidae				Lucia Rios	10-Feb-2009		Costa Rica	Guanacaste	Area de Conservacion Guanacaste	Sector Del Oro	Jose Leon	11.033	-85.429	400
JF902227	ASLEP	ASLEP088-10	MHMYB145-09.w	09-SRNP-20244	09-SRNP-20244	597[2n]	2	0	0	0	Yes				07-Feb-2009	MHMYB145-09.w	Proteobacteria	Alphaproteobacteria	Rickettsiales	Rickettsiaceae		Wolbachia	Wolbachia sp. Polyctor polyctorMHMYB145-09	Alex Smith	salex@uoguelph.ca				Hesperiidae				Roster Moraga	07-Feb-2009		Costa Rica	Guanacaste	Area de Conservacion Guanacaste	Sector Del Oro	Tangelo	11.018	-85.45	410
JF902213	ASLEP	ASLEP089-10	MHMYB170-09.w	08-SRNP-42270	08-SRNP-42270	639[1n]	2	0	0	0	Yes				08-Jan-2009	MHMYB170-09.w	Proteobacteria	Alphaproteobacteria	Rickettsiales	Rickettsiaceae		Wolbachia	Wolbachia sp. MHMYB170-09	Alex Smith	salex@uoguelph.ca				Hesperiidae				Anabelle Cordoba	08-Jan-2009		Costa Rica	Alajuela	Area de Conservacion Guanacaste	Sector Rincon Rain Forest	Sendero Rincon	10.896	-85.278	430
JF902189	ASLEP	ASLEP090-10	MHMYC1259-09.w	08-SRNP-24194	08-SRNP-24194	657[0n]	6	0	0	0	Yes				24-Dec-2008	MHMYC1259-09.w	Proteobacteria	Alphaproteobacteria	Rickettsiales	Rickettsiaceae		Wolbachia	Wolbachia sp. Caligo telamoniusMHMYC1259-09	Alex Smith	salex@uoguelph.ca				Nymphalidae				Roster Moraga	24-Dec-2008		Costa Rica	Guanacaste	Area de Conservacion Guanacaste	Sector Del Oro	Puente Sabalo
JF902210	ASLEP	ASLEP091-10	MHMYD740-09.w	07-SRNP-32988	07-SRNP-32988	657[0n]	2	0	0	0	Yes				07-Sep-2007	MHMYD740-09.w	Proteobacteria	Alphaproteobacteria	Rickettsiales	Rickettsiaceae		Wolbachia	Wolbachia sp. epipaJanzen01 Janzen01MHMYD740-09	Alex Smith	salex@uoguelph.ca				Pyralidae				Calixto Moraga, Petrona Rios,Manuel Rios	07-Sep-2007		Costa Rica	Guanacaste	Area de Conservacion Guanacaste	Sector Pitilla	Loaiciga	11.02	-85.413	445
JF902211	ASLEP	ASLEP092-10	MHMYD741-09.w	07-SRNP-33157	07-SRNP-33157	657[0n]	2	0	0	0	Yes				01-Oct-2007	MHMYD741-09.w	Proteobacteria	Alphaproteobacteria	Rickettsiales	Rickettsiaceae		Wolbachia	Wolbachia sp. epipaJanzen01 Janzen01MHMYD741-09	Alex Smith	salex@uoguelph.ca				Pyralidae				Manuel Rios	01-Oct-2007		Costa Rica	Guanacaste	Area de Conservacion Guanacaste	Sector Pitilla	Coneja	11.015	-85.398	415
JF902229	ASLEP	ASLEP093-10	MHMYE110-09.w	09-SRNP-2445	09-SRNP-2445	657[0n]	2	0	0	0	Yes				03-Jul-2009	MHMYE110-09.w	Proteobacteria	Alphaproteobacteria	Rickettsiales	Rickettsiaceae		Wolbachia	Wolbachia sp. pyralJanzen01 Janzen01MHMYE110-09	Alex Smith	salex@uoguelph.ca				Pyralidae				Elda Araya	03-Jul-2009		Costa Rica	Alajuela	Area de Conservacion Guanacaste	Sector San Cristobal	Rio Areno
JF952019	ASNBW	ASNBW001-09	ASSPP927-08.w	EE-13510-86 P1	EE-13510-86 P1	622[0n]	2	0	0	0	Yes				22-Jul-1986	ASSPP927-08.w	Proteobacteria	Alphaproteobacteria	Rickettsiales	Rickettsiaceae		Wolbachia		Alex Smith	salex@uoguelph.ca				coxA-7 & coxA-19|Chalcididae	::taxonomy:Wolbachia sp. Mesopolobus verditerASSPP927-08::endTaxonomy:Coleotechnites blastovora|Site composition: 98% balsam fir (Abies balsamea (L.) Mill.), 1% red spruce (Picea rubens Sarg.), 1% red maple (Acer rubrum L.)			Eldon S. Eveleigh	22-Jul-1986		Canada	New Brunswick	Sunbury		Acadia Research Forest	45.999	-66.263
JF960240	ASPNW	ASPNW001-10	ASPN595-09.w	PNGDISSECT018-p1	PNGDISSECT018-p1.w	657[0n]	0	0	0	0	No				15-Nov-2006	ASPN595-09.w	Proteobacteria	Alphaproteobacteria	Rickettsiales	Rickettsiaceae		Wolbachia		Alex Smith	salex@uoguelph.ca				coxA-7 & coxA-19|Insecta	::taxonomy:Wolbachia amplified from middle sized black chalcid late pupa with almost finished development, abdomen + ome femur taken, the rest kept::endTaxonomy:middle sized black chalcid late pupa with almost finished development, abdomen + ome femur taken, the rest kept			local collectors	15-Nov-2006		Papua New Guinea	Madang			Ohu	-5.233	145.683	200
JF960239	ASPNW	ASPNW002-10	ASPN678-09.w	PNGDISSECT055-p	PNGDISSECT055-p.w	622[0n]	0	0	0	0	No				16-Nov-2006	ASPN678-09.w	Proteobacteria	Alphaproteobacteria	Rickettsiales	Rickettsiaceae		Wolbachia		Alex Smith	salex@uoguelph.ca				MAS-3|Insecta	::taxonomy:Wolbachia from extracts made upon small white larva with distinct head, internal parasitoid, looks like GUL parasitoids::endTaxonomy:small white larva with distinct head, internal parasitoid, looks like GUL parasitoids			local collectors	16-Nov-2006		Papua New Guinea	Madang			Ohu	-5.233	145.683	200
JF960138	ASWAN	ASWAN001-10	ACGAB271-09.w	MAS711-09	08COSTA-0783	409[0n]	2	0	0	0	No				05-Apr-2009	ACGAB271-09.w	Proteobacteria	Alphaproteobacteria	Rickettsiales	Rickettsiaceae		Wolbachia	Wolbachia sp.	Alex Smith	salex@uoguelph.ca				coxA-2|Formicidae	::taxonomy:Formicidae, Myrmicinae::endTaxonomy:			Alex Smith	05-Apr-2009		Costa Rica	Guanacaste			Pailas-0900	10.7843	-85.3486	900
Submitted and awaiting accession	ASWFG	ASWFG001-11	ASNUR068-11.w	CCDB-07377 F08		658[2n]	2	0	0	0	Yes				31-Jan-2011	ASNUR068-11.w	Proteobacteria	Alphaproteobacteria	Rickettsiales	Rickettsiaceae		Wolbachia	Wolbachia sp. Hymenoptera	Alex Smith	salex@uoguelph.ca				Hymenoptera	Malaise River XIV/K 110131|MAS325-11|French Guiana|40574|River XIV/K			M. Alex Smith & Rodolphe Rougerie	31-Jan-2011		French Guiana			Nouragues Station	River XIV/K	4.089	-52.677	65
Submitted and awaiting accession	ASWFG	ASWFG002-11	ASNUR129-11.w	CCDB-07376 C10		658[0n]	2	0	0	0	Yes				02-Feb-2011	ASNUR129-11.w	Proteobacteria	Alphaproteobacteria	Rickettsiales	Rickettsiaceae		Wolbachia	Wolbachia sp. Hymenoptera	Alex Smith	salex@uoguelph.ca				Hymenoptera	Malaise River XIV/K 110202|MAS417-11|French Guiana|40576|River XIV/K			M. Alex Smith & Rodolphe Rougerie	02-Feb-2011		French Guiana			Nouragues Station	River XIV/K	4.089	-52.677	65
Submitted and awaiting accession	ASWFG	ASWFG003-11	ASNUR398-11.w	CCDB-07373 B06		658[2n]	2	0	0	0	Yes				08-Feb-2011	ASNUR398-11.w	Proteobacteria	Alphaproteobacteria	Rickettsiales	Rickettsiaceae		Wolbachia	Wolbachia sp. Hymenoptera	Alex Smith	salex@uoguelph.ca				Hymenoptera	Malaise Chemin CI 110208|MAS015-11|French Guiana|40582|Chemin CI			M. Alex Smith & Rodolphe Rougerie	08-Feb-2011		French Guiana			Nouragues Station	Chemin CI	4.088	-52.681	101
Submitted and awaiting accession	ASWFG	ASWFG004-11	ASNUR523-11.w	CCDB-07378 D12		658[0n]	2	0	0	0	Yes				09-Feb-2011	ASNUR523-11.w	Proteobacteria	Alphaproteobacteria	Rickettsiales	Rickettsiaceae		Wolbachia	Wolbachia sp. Hymenoptera	Alex Smith	salex@uoguelph.ca				Hymenoptera	Malaise River XIV/K 110209|MAS403-11|French Guiana|40583|River XIV/K			M. Alex Smith & Rodolphe Rougerie	09-Feb-2011		French Guiana			Nouragues Station	River XIV/K	4.089	-52.677	65
Submitted and awaiting accession	ASWFG	ASWFG005-11	ASNUR418-11.w	CCDB-07373 D02		658[0n]	2	0	0	0	Yes				08-Feb-2011	ASNUR418-11.w	Proteobacteria	Alphaproteobacteria	Rickettsiales	Rickettsiaceae		Wolbachia	Wolbachia sp. Evaniidae	Alex Smith	salex@uoguelph.ca				Evaniidae	Malaise River XIV/K 110208|MAS115-11|French Guiana|40582|River XIV/K			M. Alex Smith & Rodolphe Rougerie	08-Feb-2011		French Guiana			Nouragues Station	River XIV/K	4.089	-52.677	65
JF902513	ASWFW	ASWFW001-10	YLCFW117-08.w	MIC-SPH.13M-HN-1	MIC-SPH.13M-HN-1	599[4n]	2	0	0	0	Yes				24-Apr-2007	YLCFW117-08.w	Proteobacteria	Alphaproteobacteria	Rickettsiales	Rickettsiaceae		Wolbachia	Wolbachia sp. Sycophila M13-MICYLCFW117-08	Alex Smith	salex@uoguelph.ca				coxA-6|Eurytominae	Hymenoptera|Eurytomidae|Eurytominae|Sycophila|Sycophila M13-MIC|			Fenggui,Liwei,Huhaoyuan,Niuliming	24-Apr-2007		China	Hainan	Liangyuan			19.508	109.444	83
JF902514	ASWFW	ASWFW002-10	YLCFW120-08.w	MIC-SPH.5-HN-1	MIC-SPH.5-HN-1	642[0n]	1	0	0	0	No				26-May-2007	YLCFW120-08.w	Proteobacteria	Alphaproteobacteria	Rickettsiales	Rickettsiaceae		Wolbachia	Wolbachia sp. Sycophila sp. 5-MICYLCFW120-08	Alex Smith	salex@uoguelph.ca				coxA-6|Eurytominae	Hymenoptera|Eurytomidae|Eurytominae|Sycophila|Sycophila sp.5-MIC|			Huhaoyuan,Niuliming	26-May-2007		China	Hainan	Liangyuan, houqinyuan			19.508	109.444	83
JF902515	ASWFW	ASWFW003-10	YLCFW121-08.w	MIC-SPH.5-HN-2	MIC-SPH.5-HN-2	642[1n]	2	0	0	0	Yes				26-May-2007	YLCFW121-08.w	Proteobacteria	Alphaproteobacteria	Rickettsiales	Rickettsiaceae		Wolbachia	Wolbachia sp. Sycophila sp. 5-MICYLCFW121-08	Alex Smith	salex@uoguelph.ca				coxA-6|Eurytominae	Hymenoptera|Eurytomidae|Eurytominae|Sycophila|Sycophila sp.5-MIC|			Huhaoyuan,Niuliming	26-May-2007		China	Hainan	Liangyuan, houqinyuan			19.508	109.444	83
JF902516	ASWFW	ASWFW004-10	YLCFW122-08.w	MIC-SPH.5-HN-3	MIC-SPH.5-HN-3	642[1n]	2	0	0	0	Yes				26-May-2007	YLCFW122-08.w	Proteobacteria	Alphaproteobacteria	Rickettsiales	Rickettsiaceae		Wolbachia	Wolbachia sp. Sycophila sp. 5-MICYLCFW122-08	Alex Smith	salex@uoguelph.ca				coxA-6|Eurytominae	Hymenoptera|Eurytomidae|Eurytominae|Sycophila|Sycophila sp.5-MIC|			Huhaoyuan,Niuliming	26-May-2007		China	Hainan	Liangyuan, houqinyuan			19.508	109.444	83
JF902311	ASWFW	ASWFW005-10	YLCFW261-08.w	BEN-ACO.3-HN-1	BEN-ACO.3-HN-1	642[0n]	2	0	0	0	Yes				19-Apr-2005	YLCFW261-08.w	Proteobacteria	Alphaproteobacteria	Rickettsiales	Rickettsiaceae		Wolbachia	Wolbachia sp. Acophila sp. 3-BENYLCFW261-08	Alex Smith	salex@uoguelph.ca				coxA-6|Epichrysomallinae	Hymenoptera|Agaonidae|Epichrysomallinae|Acophila|Acophila sp.3-BEN|			Zhangyanzhou,Zhangtongxin	19-Apr-2005		China	Hainan	Danzhou			19.52	109.57	76
JF902312	ASWFW	ASWFW006-10	YLCFW262-08.w	BEN-ACO.3-HN-2	BEN-ACO.3-HN-2	599[1n]	2	0	0	0	Yes				19-Apr-2005	YLCFW262-08.w	Proteobacteria	Alphaproteobacteria	Rickettsiales	Rickettsiaceae		Wolbachia	Wolbachia sp. Acophila sp. 3-BENYLCFW262-08	Alex Smith	salex@uoguelph.ca				coxA-6|Epichrysomallinae	Hymenoptera|Agaonidae|Epichrysomallinae|Acophila|Acophila sp.3-BEN|			Zhangyanzhou,Zhangtongxin	19-Apr-2005		China	Hainan	Danzhou			19.52	109.57	76
JF902313	ASWFW	ASWFW007-10	YLCFW263-08.w	BEN-ACO.3-HN-3	BEN-ACO.3-HN-3	640[0n]	2	0	0	0	Yes				19-Apr-2005	YLCFW263-08.w	Proteobacteria	Alphaproteobacteria	Rickettsiales	Rickettsiaceae		Wolbachia	Wolbachia sp. Acophila sp. 3-BENYLCFW263-08	Alex Smith	salex@uoguelph.ca				coxA-6|Epichrysomallinae	Hymenoptera|Agaonidae|Epichrysomallinae|Acophila|Acophila sp.3-BEN|			Zhangyanzhou,Zhangtongxin	19-Apr-2005		China	Hainan	Danzhou			19.52	109.57	76
JF902314	ASWFW	ASWFW008-10	YLCFW264-08.w	BEN-ACO.3-HN-4	BEN-ACO.3-HN-4	642[0n]	2	0	0	0	Yes				19-Apr-2005	YLCFW264-08.w	Proteobacteria	Alphaproteobacteria	Rickettsiales	Rickettsiaceae		Wolbachia	Wolbachia sp. Acophila sp. 3-BENYLCFW264-08	Alex Smith	salex@uoguelph.ca				coxA-6|Epichrysomallinae	Hymenoptera|Agaonidae|Epichrysomallinae|Acophila|Acophila sp.3-BEN|			Zhangyanzhou,Zhangtongxin	19-Apr-2005		China	Hainan	Danzhou			19.52	109.57	76
JF902306	ASWFW	ASWFW009-10	YLCFW576-08.w	ALT-ACO.1-YN-1	ALT-ACO.1-YN-1	612[0n]	2	0	0	0	Yes				16-May-2004	YLCFW576-08.w	Proteobacteria	Alphaproteobacteria	Rickettsiales	Rickettsiaceae		Wolbachia	Wolbachia sp. Acophila sp. 1-ALTYLCFW576-08	Alex Smith	salex@uoguelph.ca				coxA-6|Epichrysomallinae	Hymenoptera|Agaonidae|Epichrysomallinae|Acophila|Acophila sp.1-ALT|			Zhenwenquan	16-May-2004		China	Yunnan	XTBG			21.9	100.05
JF902307	ASWFW	ASWFW010-10	YLCFW577-08.w	ALT-ACO.1-YN-2	ALT-ACO.1-YN-2	612[0n]	2	0	0	0	Yes				16-May-2004	YLCFW577-08.w	Proteobacteria	Alphaproteobacteria	Rickettsiales	Rickettsiaceae		Wolbachia	Wolbachia sp. Acophila sp. 1-ALTYLCFW577-08	Alex Smith	salex@uoguelph.ca				coxA-6|Epichrysomallinae	Hymenoptera|Agaonidae|Epichrysomallinae|Acophila|Acophila sp.1-ALT|			Zhenwenquan	16-May-2004		China	Yunnan	XTBG			21.9	100.05
JF902308	ASWFW	ASWFW011-10	YLCFW578-08.w	ALT-ACO.1-YN-3	ALT-ACO.1-YN-3	612[0n]	2	0	0	0	Yes				16-May-2004	YLCFW578-08.w	Proteobacteria	Alphaproteobacteria	Rickettsiales	Rickettsiaceae		Wolbachia	Wolbachia sp. Acophila sp. 1-ALTYLCFW578-08	Alex Smith	salex@uoguelph.ca				coxA-6|Epichrysomallinae	Hymenoptera|Agaonidae|Epichrysomallinae|Acophila|Acophila sp.1-ALT|			Zhenwenquan	16-May-2004		China	Yunnan	XTBG			21.9	100.05
JF902309	ASWFW	ASWFW012-10	YLCFW579-08.w	ALT-ACO.1-YN-4	ALT-ACO.1-YN-4	612[1n]	2	0	0	0	Yes				16-May-2004	YLCFW579-08.w	Proteobacteria	Alphaproteobacteria	Rickettsiales	Rickettsiaceae		Wolbachia	Wolbachia sp. Acophila sp. 1-ALTYLCFW579-08	Alex Smith	salex@uoguelph.ca				coxA-6|Epichrysomallinae	Hymenoptera|Agaonidae|Epichrysomallinae|Acophila|Acophila sp.1-ALT|			Zhenwenquan	16-May-2004		China	Yunnan	XTBG			21.9	100.05
JF902310	ASWFW	ASWFW013-10	YLCFW580-08.w	ALT-ACO.1-YN-5	ALT-ACO.1-YN-5	612[0n]	2	0	0	0	Yes				16-May-2004	YLCFW580-08.w	Proteobacteria	Alphaproteobacteria	Rickettsiales	Rickettsiaceae		Wolbachia	Wolbachia sp. Acophila sp. 3-ALTYLCFW580-08	Alex Smith	salex@uoguelph.ca				coxA-6|Epichrysomallinae	Hymenoptera|Agaonidae|Epichrysomallinae|Acophila|Acophila sp.3-ALT|			Zhenwenquan	16-May-2004		China	Yunnan	XTBG			21.9	100.05
JF902416	ASWFW	ASWFW014-10	YLCFX108-08.w	HIS-CER.SOM-YN-3	HIS-CER.SOM-YN-3	642[7n]	2	0	0	0	No				20-May-2002	YLCFX108-08.w	Proteobacteria	Alphaproteobacteria	Rickettsiales	Rickettsiaceae		Wolbachia	Wolbachia sp. Ceratosolen solmsi-HISYLCFX108-08	Alex Smith	salex@uoguelph.ca				MAS-2|Agaonidae	Hymenoptera|Agaonidae|Agaonidae|Ceratosolen|Ceratosolen solmsi-HIS|			Zhenwenquan	20-May-2002		China	Yunnan	XTBG			21.9	100.05
JF902417	ASWFW	ASWFW015-10	YLCFX109-08.w	HIS-CER.SOM-YN-4	HIS-CER.SOM-YN-4	642[10n]	2	0	0	0	No				20-May-2002	YLCFX109-08.w	Proteobacteria	Alphaproteobacteria	Rickettsiales	Rickettsiaceae		Wolbachia	Wolbachia sp. Ceratosolen solmsi-HISYLCFX109-08	Alex Smith	salex@uoguelph.ca				MAS-2|Agaonidae	Hymenoptera|Agaonidae|Agaonidae|Ceratosolen|Ceratosolen solmsi-HIS|			Zhenwenquan	20-May-2002		China	Yunnan	XTBG			21.9	100.05
JF902418	ASWFW	ASWFW016-10	YLCFX110-08.w	HIS-CER.SOM-YN-5	HIS-CER.SOM-YN-5	642[8n]	2	0	0	0	No				20-May-2002	YLCFX110-08.w	Proteobacteria	Alphaproteobacteria	Rickettsiales	Rickettsiaceae		Wolbachia	Wolbachia sp. Ceratosolen solmsi-HISYLCFX110-08	Alex Smith	salex@uoguelph.ca				MAS-2|Agaonidae	Hymenoptera|Agaonidae|Agaonidae|Ceratosolen|Ceratosolen solmsi-HIS|			Zhenwenquan	20-May-2002		China	Yunnan	XTBG			21.9	100.05
JF902419	ASWFW	ASWFW017-10	YLCFX111-08.w	HIS-CER.SOM-YN-6	HIS-CER.SOM-YN-6	642[10n]	2	0	0	0	No				20-May-2002	YLCFX111-08.w	Proteobacteria	Alphaproteobacteria	Rickettsiales	Rickettsiaceae		Wolbachia	Wolbachia sp. Ceratosolen solmsi-HISYLCFX111-08	Alex Smith	salex@uoguelph.ca				MAS-2|Agaonidae	Hymenoptera|Agaonidae|Agaonidae|Ceratosolen|Ceratosolen solmsi-HIS|			Zhenwenquan	20-May-2002		China	Yunnan	XTBG			21.9	100.05
JF902420	ASWFW	ASWFW018-10	YLCFX112-08.w	HIS-CER.SOM-YN-7	HIS-CER.SOM-YN-7	642[1n]	2	0	0	0	Yes				20-May-2002	YLCFX112-08.w	Proteobacteria	Alphaproteobacteria	Rickettsiales	Rickettsiaceae		Wolbachia	Wolbachia sp. Ceratosolen solmsi-HISYLCFX112-08	Alex Smith	salex@uoguelph.ca				MAS-2|Agaonidae	Hymenoptera|Agaonidae|Agaonidae|Ceratosolen|Ceratosolen solmsi-HIS|			Zhenwenquan	20-May-2002		China	Yunnan	XTBG			21.9	100.05
JF902421	ASWFW	ASWFW019-10	YLCFX114-08.w	HIS-M.0-YN-1	HIS-M.0-YN-1	642[2n]	2	0	0	0	Yes				20-May-2002	YLCFX114-08.w	Proteobacteria	Alphaproteobacteria	Rickettsiales	Rickettsiaceae		Wolbachia	Wolbachia sp. Ceratosolen solmsi-HISYLCFX114-08	Alex Smith	salex@uoguelph.ca				MAS-2|Agaonidae	Hymenoptera|Agaonidae|Agaonidae|Ceratosolen|Ceratosolen solmsi-HIS|			Zhenwenquan	20-May-2002		China	Yunnan	XTBG			21.9	100.05
JF902422	ASWFW	ASWFW020-10	YLCFX116-08.w	HIS-M.0-YN-3	HIS-M.0-YN-3	642[3n]	2	0	0	0	Yes				20-May-2002	YLCFX116-08.w	Proteobacteria	Alphaproteobacteria	Rickettsiales	Rickettsiaceae		Wolbachia	Wolbachia sp. Ceratosolen solmsi-HISYLCFX116-08	Alex Smith	salex@uoguelph.ca				MAS-2|Agaonidae	Hymenoptera|Agaonidae|Agaonidae|Ceratosolen|Ceratosolen solmsi-HIS|			Zhenwenquan	20-May-2002		China	Yunnan	XTBG			21.9	100.05
JF902423	ASWFW	ASWFW021-10	YLCFX117-08.w	HIS-M.0-YN-4	HIS-M.0-YN-4	642[4n]	2	0	0	0	Yes				20-May-2002	YLCFX117-08.w	Proteobacteria	Alphaproteobacteria	Rickettsiales	Rickettsiaceae		Wolbachia	Wolbachia sp. Ceratosolen solmsi-HISYLCFX117-08	Alex Smith	salex@uoguelph.ca				MAS-2|Agaonidae	Hymenoptera|Agaonidae|Agaonidae|Ceratosolen|Ceratosolen solmsi-HIS|			Zhenwenquan	20-May-2002		China	Yunnan	XTBG			21.9	100.05
JF902424	ASWFW	ASWFW022-10	YLCFX118-08.w	HIS-M.0-YN-5	HIS-M.0-YN-5	611[0n]	2	0	0	0	Yes				20-May-2002	YLCFX118-08.w	Proteobacteria	Alphaproteobacteria	Rickettsiales	Rickettsiaceae		Wolbachia	Wolbachia sp. Ceratosolen solmsi-HISYLCFX118-08	Alex Smith	salex@uoguelph.ca				MAS-2|Agaonidae	Hymenoptera|Agaonidae|Agaonidae|Ceratosolen|Ceratosolen solmsi-HIS|			Zhenwenquan	20-May-2002		China	Yunnan	XTBG			21.9	100.05
JF902425	ASWFW	ASWFW023-10	YLCFX119-08.w	HIS-M.0-YN-6	HIS-M.0-YN-6	642[2n]	2	0	0	0	Yes				20-May-2002	YLCFX119-08.w	Proteobacteria	Alphaproteobacteria	Rickettsiales	Rickettsiaceae		Wolbachia	Wolbachia sp. Ceratosolen solmsi-HISYLCFX119-08	Alex Smith	salex@uoguelph.ca				MAS-2|Agaonidae	Hymenoptera|Agaonidae|Agaonidae|Ceratosolen|Ceratosolen solmsi-HIS|			Zhenwenquan	20-May-2002		China	Yunnan	XTBG			21.9	100.05
JF902426	ASWFW	ASWFW024-10	YLCFX120-08.w	HIS-M.0-YN-7	HIS-M.0-YN-7	642[1n]	2	0	0	0	Yes				20-May-2002	YLCFX120-08.w	Proteobacteria	Alphaproteobacteria	Rickettsiales	Rickettsiaceae		Wolbachia	Wolbachia sp. Ceratosolen solmsi-HISYLCFX120-08	Alex Smith	salex@uoguelph.ca				MAS-2|Agaonidae	Hymenoptera|Agaonidae|Agaonidae|Ceratosolen|Ceratosolen solmsi-HIS|			Zhenwenquan	20-May-2002		China	Yunnan	XTBG			21.9	100.05
JF902427	ASWFW	ASWFW025-10	YLCFX121-08.w	HIS-M.0-YN-8	HIS-M.0-YN-8	642[1n]	2	0	0	0	Yes				20-May-2002	YLCFX121-08.w	Proteobacteria	Alphaproteobacteria	Rickettsiales	Rickettsiaceae		Wolbachia	Wolbachia sp. Ceratosolen solmsi-HISYLCFX121-08	Alex Smith	salex@uoguelph.ca				MAS-2|Agaonidae	Hymenoptera|Agaonidae|Agaonidae|Ceratosolen|Ceratosolen solmsi-HIS|			Zhenwenquan	20-May-2002		China	Yunnan	XTBG			21.9	100.05
JF902493	ASWFW	ASWFW026-10	YLCFX166-08.w	FIS-PEU.1-HN-2	FIS-PEU.1-HN-2	642[2n]	3	0	0	0	Yes				02-May-2007	YLCFX166-08.w	Proteobacteria	Alphaproteobacteria	Rickettsiales	Rickettsiaceae		Wolbachia	Wolbachia sp. Platyneura sp. 1-FISYLCFX166-08	Alex Smith	salex@uoguelph.ca				MAS-2|Sycophaginae	Hymenoptera|Pteromalidae|Sycophaginae|Platyneura|Platyneura sp.1-FIS|			Fenggui,Liwei,Huhaoyuan,Niuliming	02-May-2007		China	Hainan	Jianfengling			18.745	108.864	784
JF902494	ASWFW	ASWFW027-10	YLCFX167-08.w	FIS-PEU.1-HN-3	FIS-PEU.1-HN-3	642[0n]	3	0	0	0	Yes				02-May-2007	YLCFX167-08.w	Proteobacteria	Alphaproteobacteria	Rickettsiales	Rickettsiaceae		Wolbachia	Wolbachia sp. Platyneura sp. 1-FISYLCFX167-08	Alex Smith	salex@uoguelph.ca				MAS-2|Sycophaginae	Hymenoptera|Pteromalidae|Sycophaginae|Platyneura|Platyneura sp.1-FIS|			Fenggui,Liwei,Huhaoyuan,Niuliming	02-May-2007		China	Hainan	Jianfengling			18.745	108.864	784
JF902495	ASWFW	ASWFW028-10	YLCFX168-08.w	FIS-PEU.1-HN-4	FIS-PEU.1-HN-4	612[2n]	2	0	0	0	Yes				02-May-2007	YLCFX168-08.w	Proteobacteria	Alphaproteobacteria	Rickettsiales	Rickettsiaceae		Wolbachia	Wolbachia sp. Platyneura sp. 1-FISYLCFX168-08	Alex Smith	salex@uoguelph.ca				MAS-2|Sycophaginae	Hymenoptera|Pteromalidae|Sycophaginae|Platyneura|Platyneura sp.1-FIS|			Fenggui,Liwei,Huhaoyuan,Niuliming	02-May-2007		China	Hainan	Jianfengling			18.745	108.864	784
JF902496	ASWFW	ASWFW029-10	YLCFX169-08.w	FIS-PEU.1-HN-5	FIS-PEU.1-HN-5	642[5n]	2	0	0	0	Yes				02-May-2007	YLCFX169-08.w	Proteobacteria	Alphaproteobacteria	Rickettsiales	Rickettsiaceae		Wolbachia	Wolbachia sp. Platyneura sp. 1-FISYLCFX169-08	Alex Smith	salex@uoguelph.ca				MAS-2|Sycophaginae	Hymenoptera|Pteromalidae|Sycophaginae|Platyneura|Platyneura sp.1-FIS|			Fenggui,Liwei,Huhaoyuan,Niuliming	02-May-2007		China	Hainan	Jianfengling			18.745	108.864	784
JF902434	ASWFW	ASWFW030-10	YLCFX189-08.w	FIS-M.3-HN--1	FIS-M.3-HN--1	642[0n]	2	0	0	0	Yes				19-Apr-2007	YLCFX189-08.w	Proteobacteria	Alphaproteobacteria	Rickettsiales	Rickettsiaceae		Wolbachia	Wolbachia sp. HymenopteraYLCFX189-08	Alex Smith	salex@uoguelph.ca				MAS-2|Hymenoptera	Hymenoptera||Hymenoptera|||			Fenggui,Liwei,Huhaoyuan,Niuliming	19-Apr-2007		China	Hainan	Diaoluoshan			18.67	109.896	223
JF902435	ASWFW	ASWFW031-10	YLCFX190-08.w	FIS-M.3-HN--2	FIS-M.3-HN--2	642[0n]	2	0	0	0	Yes				19-Apr-2007	YLCFX190-08.w	Proteobacteria	Alphaproteobacteria	Rickettsiales	Rickettsiaceae		Wolbachia	Wolbachia sp. HymenopteraYLCFX190-08	Alex Smith	salex@uoguelph.ca				MAS-2|Hymenoptera	Hymenoptera||Hymenoptera|||			Fenggui,Liwei,Huhaoyuan,Niuliming	19-Apr-2007		China	Hainan	Diaoluoshan			18.67	109.896	223
JF902436	ASWFW	ASWFW032-10	YLCFX191-08.w	FIS-M.3-HN--3	FIS-M.3-HN--3	642[1n]	2	0	0	0	Yes				19-Apr-2007	YLCFX191-08.w	Proteobacteria	Alphaproteobacteria	Rickettsiales	Rickettsiaceae		Wolbachia	Wolbachia sp. HymenopteraYLCFX191-08	Alex Smith	salex@uoguelph.ca				MAS-2|Hymenoptera	Hymenoptera||Hymenoptera|||			Fenggui,Liwei,Huhaoyuan,Niuliming	19-Apr-2007		China	Hainan	Diaoluoshan			18.67	109.896	223
JF902437	ASWFW	ASWFW033-10	YLCFX192-08.w	FIS-M.3-HN--4	FIS-M.3-HN--4	642[0n]	2	0	0	0	Yes				19-Apr-2007	YLCFX192-08.w	Proteobacteria	Alphaproteobacteria	Rickettsiales	Rickettsiaceae		Wolbachia	Wolbachia sp. HymenopteraYLCFX192-08	Alex Smith	salex@uoguelph.ca				MAS-2|Hymenoptera	Hymenoptera||Hymenoptera|||			Fenggui,Liwei,Huhaoyuan,Niuliming	19-Apr-2007		China	Hainan	Diaoluoshan			18.67	109.896	223
JF902438	ASWFW	ASWFW034-10	YLCFX193-08.w	FIS-M.3-HN--5	FIS-M.3-HN--5	641[0n]	2	0	0	0	Yes				19-Apr-2007	YLCFX193-08.w	Proteobacteria	Alphaproteobacteria	Rickettsiales	Rickettsiaceae		Wolbachia	Wolbachia sp. HymenopteraYLCFX193-08	Alex Smith	salex@uoguelph.ca				MAS-2|Hymenoptera	Hymenoptera||Hymenoptera|||			Fenggui,Liwei,Huhaoyuan,Niuliming	19-Apr-2007		China	Hainan	Diaoluoshan			18.67	109.896	223
JF902439	ASWFW	ASWFW035-10	YLCFX194-08.w	FIS-M.3-HN--6	FIS-M.3-HN--6	642[0n]	2	0	0	0	Yes				19-Apr-2007	YLCFX194-08.w	Proteobacteria	Alphaproteobacteria	Rickettsiales	Rickettsiaceae		Wolbachia	Wolbachia sp. HymenopteraYLCFX194-08	Alex Smith	salex@uoguelph.ca				MAS-2|Hymenoptera	Hymenoptera||Hymenoptera|||			Fenggui,Liwei,Huhaoyuan,Niuliming	19-Apr-2007		China	Hainan	Diaoluoshan			18.67	109.896	223
JF902387	ASWFW	ASWFW036-10	YLCFX195-08.w	AUR-CER.COR-HN-1	AUR-CER.COR-HN-1	642[0n]	2	0	0	0	Yes				12-Apr-2007	YLCFX195-08.w	Proteobacteria	Alphaproteobacteria	Rickettsiales	Rickettsiaceae		Wolbachia	Wolbachia sp. Ceratosolen cornutus-AURYLCFX195-08	Alex Smith	salex@uoguelph.ca				coxA-6|Agaonidae	Hymenoptera|Agaonidae|Agaonidae|Ceratosolen|Ceratosolen cornutus-AUR|			Fenggui,Liwei,Huhaoyuan,Niuliming	12-Apr-2007		China	Hainan	Limushan			19.167	109.746	598
JF902388	ASWFW	ASWFW037-10	YLCFX196-08.w	AUR-CER.COR-HN-2	AUR-CER.COR-HN-2	642[0n]	2	0	0	0	Yes				12-Apr-2007	YLCFX196-08.w	Proteobacteria	Alphaproteobacteria	Rickettsiales	Rickettsiaceae		Wolbachia	Wolbachia sp. Ceratosolen cornutus-AURYLCFX196-08	Alex Smith	salex@uoguelph.ca				coxA-6|Agaonidae	Hymenoptera|Agaonidae|Agaonidae|Ceratosolen|Ceratosolen cornutus-AUR|			Fenggui,Liwei,Huhaoyuan,Niuliming	12-Apr-2007		China	Hainan	Limushan			19.167	109.746	598
JF902389	ASWFW	ASWFW038-10	YLCFX197-08.w	AUR-CER.COR-HN-3	AUR-CER.COR-HN-3	642[0n]	2	0	0	0	Yes				12-Apr-2007	YLCFX197-08.w	Proteobacteria	Alphaproteobacteria	Rickettsiales	Rickettsiaceae		Wolbachia	Wolbachia sp. Ceratosolen cornutus-AURYLCFX197-08	Alex Smith	salex@uoguelph.ca				coxA-6|Agaonidae	Hymenoptera|Agaonidae|Agaonidae|Ceratosolen|Ceratosolen cornutus-AUR|			Fenggui,Liwei,Huhaoyuan,Niuliming	12-Apr-2007		China	Hainan	Limushan			19.167	109.746	598
JF902390	ASWFW	ASWFW039-10	YLCFX198-08.w	AUR-CER.COR-HN-4	AUR-CER.COR-HN-4	642[0n]	2	0	0	0	Yes				12-Apr-2007	YLCFX198-08.w	Proteobacteria	Alphaproteobacteria	Rickettsiales	Rickettsiaceae		Wolbachia	Wolbachia sp. Ceratosolen cornutus-AURYLCFX198-08	Alex Smith	salex@uoguelph.ca				coxA-6|Agaonidae	Hymenoptera|Agaonidae|Agaonidae|Ceratosolen|Ceratosolen cornutus-AUR|			Fenggui,Liwei,Huhaoyuan,Niuliming	12-Apr-2007		China	Hainan	Limushan			19.167	109.746	598
JF902391	ASWFW	ASWFW040-10	YLCFX199-08.w	AUR-CER.COR-HN-5	AUR-CER.COR-HN-5	642[0n]	2	0	0	0	Yes				12-Apr-2007	YLCFX199-08.w	Proteobacteria	Alphaproteobacteria	Rickettsiales	Rickettsiaceae		Wolbachia	Wolbachia sp. Ceratosolen cornutus-AURYLCFX199-08	Alex Smith	salex@uoguelph.ca				coxA-6|Agaonidae	Hymenoptera|Agaonidae|Agaonidae|Ceratosolen|Ceratosolen cornutus-AUR|			Fenggui,Liwei,Huhaoyuan,Niuliming	12-Apr-2007		China	Hainan	Limushan			19.167	109.746	598
JF902392	ASWFW	ASWFW041-10	YLCFX200-08.w	AUR-CER.COR-HN-6	AUR-CER.COR-HN-6	642[0n]	2	0	0	0	Yes				12-Apr-2007	YLCFX200-08.w	Proteobacteria	Alphaproteobacteria	Rickettsiales	Rickettsiaceae		Wolbachia	Wolbachia sp. Ceratosolen cornutus-AURYLCFX200-08	Alex Smith	salex@uoguelph.ca				coxA-6|Agaonidae	Hymenoptera|Agaonidae|Agaonidae|Ceratosolen|Ceratosolen cornutus-AUR|			Fenggui,Liwei,Huhaoyuan,Niuliming	12-Apr-2007		China	Hainan	Limushan			19.167	109.746	598
JF902393	ASWFW	ASWFW042-10	YLCFX201-08.w	AUR-CER.COR-HN-7	AUR-CER.COR-HN-7	642[0n]	2	0	0	0	Yes				12-Apr-2007	YLCFX201-08.w	Proteobacteria	Alphaproteobacteria	Rickettsiales	Rickettsiaceae		Wolbachia	Wolbachia sp. Ceratosolen cornutus-AURYLCFX201-08	Alex Smith	salex@uoguelph.ca				coxA-6|Agaonidae	Hymenoptera|Agaonidae|Agaonidae|Ceratosolen|Ceratosolen cornutus-AUR|			Fenggui,Liwei,Huhaoyuan,Niuliming	12-Apr-2007		China	Hainan	Limushan			19.167	109.746	598
JF902394	ASWFW	ASWFW043-10	YLCFX202-08.w	AUR-CER.COR-HN-8	AUR-CER.COR-HN-8	642[0n]	2	0	0	0	Yes				12-Apr-2007	YLCFX202-08.w	Proteobacteria	Alphaproteobacteria	Rickettsiales	Rickettsiaceae		Wolbachia	Wolbachia sp. Ceratosolen cornutus-AURYLCFX202-08	Alex Smith	salex@uoguelph.ca				coxA-6|Agaonidae	Hymenoptera|Agaonidae|Agaonidae|Ceratosolen|Ceratosolen cornutus-AUR|			Fenggui,Liwei,Huhaoyuan,Niuliming	12-Apr-2007		China	Hainan	Limushan			19.167	109.746	598
JF902395	ASWFW	ASWFW044-10	YLCFX203-08.w	AUR-M.0-HN-1	AUR-M.0-HN-1	642[0n]	2	0	0	0	Yes				12-Apr-2007	YLCFX203-08.w	Proteobacteria	Alphaproteobacteria	Rickettsiales	Rickettsiaceae		Wolbachia	Wolbachia sp. Ceratosolen cornutus-AURYLCFX203-08	Alex Smith	salex@uoguelph.ca				coxA-6|Agaonidae	Hymenoptera|Agaonidae|Agaonidae|Ceratosolen|Ceratosolen cornutus-AUR|			Fenggui,Liwei,Huhaoyuan,Niuliming	12-Apr-2007		China	Hainan	Limushan			19.167	109.746	598
JF902396	ASWFW	ASWFW045-10	YLCFX204-08.w	AUR-M.0-HN-2	AUR-M.0-HN-2	642[0n]	2	0	0	0	Yes				12-Apr-2007	YLCFX204-08.w	Proteobacteria	Alphaproteobacteria	Rickettsiales	Rickettsiaceae		Wolbachia	Wolbachia sp. Ceratosolen cornutus-AURYLCFX204-08	Alex Smith	salex@uoguelph.ca				coxA-6|Agaonidae	Hymenoptera|Agaonidae|Agaonidae|Ceratosolen|Ceratosolen cornutus-AUR|			Fenggui,Liwei,Huhaoyuan,Niuliming	12-Apr-2007		China	Hainan	Limushan			19.167	109.746	598
JF902397	ASWFW	ASWFW046-10	YLCFX205-08.w	AUR-M.0-HN-3	AUR-M.0-HN-3	642[0n]	2	0	0	0	Yes				12-Apr-2007	YLCFX205-08.w	Proteobacteria	Alphaproteobacteria	Rickettsiales	Rickettsiaceae		Wolbachia	Wolbachia sp. Ceratosolen cornutus-AURYLCFX205-08	Alex Smith	salex@uoguelph.ca				coxA-6|Agaonidae	Hymenoptera|Agaonidae|Agaonidae|Ceratosolen|Ceratosolen cornutus-AUR|			Fenggui,Liwei,Huhaoyuan,Niuliming	12-Apr-2007		China	Hainan	Limushan			19.167	109.746	598
JF902398	ASWFW	ASWFW047-10	YLCFX206-08.w	AUR-M.0-HN-4	AUR-M.0-HN-4	642[0n]	2	0	0	0	Yes				12-Apr-2007	YLCFX206-08.w	Proteobacteria	Alphaproteobacteria	Rickettsiales	Rickettsiaceae		Wolbachia	Wolbachia sp. Ceratosolen cornutus-AURYLCFX206-08	Alex Smith	salex@uoguelph.ca				coxA-6|Agaonidae	Hymenoptera|Agaonidae|Agaonidae|Ceratosolen|Ceratosolen cornutus-AUR|			Fenggui,Liwei,Huhaoyuan,Niuliming	12-Apr-2007		China	Hainan	Limushan			19.167	109.746	598
JF902399	ASWFW	ASWFW048-10	YLCFX207-08.w	AUR-M.0-HN-5	AUR-M.0-HN-5	642[0n]	2	0	0	0	Yes				12-Apr-2007	YLCFX207-08.w	Proteobacteria	Alphaproteobacteria	Rickettsiales	Rickettsiaceae		Wolbachia	Wolbachia sp. Ceratosolen cornutus-AURYLCFX207-08	Alex Smith	salex@uoguelph.ca				coxA-6|Agaonidae	Hymenoptera|Agaonidae|Agaonidae|Ceratosolen|Ceratosolen cornutus-AUR|			Fenggui,Liwei,Huhaoyuan,Niuliming	12-Apr-2007		China	Hainan	Limushan			19.167	109.746	598
JF902400	ASWFW	ASWFW049-10	YLCFX208-08.w	AUR-M.0-HN-6	AUR-M.0-HN-6	642[0n]	2	0	0	0	Yes				12-Apr-2007	YLCFX208-08.w	Proteobacteria	Alphaproteobacteria	Rickettsiales	Rickettsiaceae		Wolbachia	Wolbachia sp. Ceratosolen cornutus-AURYLCFX208-08	Alex Smith	salex@uoguelph.ca				coxA-6|Agaonidae	Hymenoptera|Agaonidae|Agaonidae|Ceratosolen|Ceratosolen cornutus-AUR|			Fenggui,Liwei,Huhaoyuan,Niuliming	12-Apr-2007		China	Hainan	Limushan			19.167	109.746	598
JF902401	ASWFW	ASWFW050-10	YLCFX209-08.w	AUR-M.0-HN-7	AUR-M.0-HN-7	642[3n]	2	0	0	0	Yes				12-Apr-2007	YLCFX209-08.w	Proteobacteria	Alphaproteobacteria	Rickettsiales	Rickettsiaceae		Wolbachia	Wolbachia sp. Ceratosolen cornutus-AURYLCFX209-08	Alex Smith	salex@uoguelph.ca				coxA-6|Agaonidae	Hymenoptera|Agaonidae|Agaonidae|Ceratosolen|Ceratosolen cornutus-AUR|			Fenggui,Liwei,Huhaoyuan,Niuliming	12-Apr-2007		China	Hainan	Limushan			19.167	109.746	598
JF902402	ASWFW	ASWFW051-10	YLCFX210-08.w	AUR-M.0-HN-8	AUR-M.0-HN-8	642[1n]	2	0	0	0	Yes				12-Apr-2007	YLCFX210-08.w	Proteobacteria	Alphaproteobacteria	Rickettsiales	Rickettsiaceae		Wolbachia	Wolbachia sp. Ceratosolen cornutus-AURYLCFX210-08	Alex Smith	salex@uoguelph.ca				coxA-6|Agaonidae	Hymenoptera|Agaonidae|Agaonidae|Ceratosolen|Ceratosolen cornutus-AUR|			Fenggui,Liwei,Huhaoyuan,Niuliming	12-Apr-2007		China	Hainan	Limushan			19.167	109.746	598
JF902492	ASWFW	ASWFW052-10	YLCFX223-08.w	AUR-PEU.1-HN-1	AUR-PEU.1-HN-1	642[6n]	2	0	0	0	Yes				12-Apr-2007	YLCFX223-08.w	Proteobacteria	Alphaproteobacteria	Rickettsiales	Rickettsiaceae		Wolbachia	Wolbachia sp. Platyneura sp. 1-AURYLCFX223-08	Alex Smith	salex@uoguelph.ca				coxA-1|Sycophaginae	Hymenoptera|Pteromalidae|Sycophaginae|Platyneura|Platyneura sp.1-AUR|			Fenggui,Liwei,Huhaoyuan,Niuliming	12-Apr-2007		China	Hainan	Limushan			19.167	109.746	598
JF902440	ASWFW	ASWFW053-10	YLCFX224-08.w	AUR-M.1-HN-1	AUR-M.1-HN-1	641[8n]	2	0	0	0	No				12-Apr-2007	YLCFX224-08.w	Proteobacteria	Alphaproteobacteria	Rickettsiales	Rickettsiaceae		Wolbachia	Wolbachia sp. HymenopteraYLCFX224-08	Alex Smith	salex@uoguelph.ca				coxA-1|Hymenoptera	Hymenoptera||Hymenoptera|||			Fenggui,Liwei,Huhaoyuan,Niuliming	12-Apr-2007		China	Hainan	Limushan			19.167	109.746	598
JF902441	ASWFW	ASWFW054-10	YLCFX225-08.w	AUR-M.1-HN-2	AUR-M.1-HN-2	641[8n]	1	0	0	0	No				12-Apr-2007	YLCFX225-08.w	Proteobacteria	Alphaproteobacteria	Rickettsiales	Rickettsiaceae		Wolbachia	Wolbachia sp. HymenopteraYLCFX225-08	Alex Smith	salex@uoguelph.ca				coxA-1|Hymenoptera	Hymenoptera||Hymenoptera|||			Fenggui,Liwei,Huhaoyuan,Niuliming	12-Apr-2007		China	Hainan	Limushan			19.167	109.746	598
JF902442	ASWFW	ASWFW055-10	YLCFX226-08.w	AUR-M.1-HN-3	AUR-M.1-HN-3	642[8n]	2	0	0	0	No				12-Apr-2007	YLCFX226-08.w	Proteobacteria	Alphaproteobacteria	Rickettsiales	Rickettsiaceae		Wolbachia	Wolbachia sp. HymenopteraYLCFX226-08	Alex Smith	salex@uoguelph.ca				coxA-1|Hymenoptera	Hymenoptera||Hymenoptera|||			Fenggui,Liwei,Huhaoyuan,Niuliming	12-Apr-2007		China	Hainan	Limushan			19.167	109.746	598
JF902443	ASWFW	ASWFW056-10	YLCFX227-08.w	AUR-M.1-HN-4	AUR-M.1-HN-4	612[9n]	2	0	0	0	No				12-Apr-2007	YLCFX227-08.w	Proteobacteria	Alphaproteobacteria	Rickettsiales	Rickettsiaceae		Wolbachia	Wolbachia sp. HymenopteraYLCFX227-08	Alex Smith	salex@uoguelph.ca				coxA-1|Hymenoptera	Hymenoptera||Hymenoptera|||			Fenggui,Liwei,Huhaoyuan,Niuliming	12-Apr-2007		China	Hainan	Limushan			19.167	109.746	598
JF902491	ASWFW	ASWFW057-10	YLCFX250-08.w	AUR.F-PEU.1-HN-1	AUR.F-PEU.1-HN-1	642[0n]	2	0	0	0	Yes				11-Apr-2007	YLCFX250-08.w	Proteobacteria	Alphaproteobacteria	Rickettsiales	Rickettsiaceae		Wolbachia	Wolbachia sp. Platyneura sp. 1-AUR FYLCFX250-08	Alex Smith	salex@uoguelph.ca				coxA-1|Sycophaginae	Hymenoptera|Pteromalidae|Sycophaginae|Platyneura|Platyneura sp.1-AUR.F|			Fenggui,Liwei,Huhaoyuan,Niuliming	11-Apr-2007		China	Hainan	Jintang			19.747	109.411	32
JF902378	ASWFW	ASWFW058-10	YLCFX262-08.w	VAR-CER.APP-HN-1	VAR-CER.APP-HN-1	642[0n]	2	0	0	0	Yes				19-Apr-2007	YLCFX262-08.w	Proteobacteria	Alphaproteobacteria	Rickettsiales	Rickettsiaceae		Wolbachia	Wolbachia sp. Ceratosolen appendiculatus-VARYLCFX262-08	Alex Smith	salex@uoguelph.ca				coxA-1|Agaonidae	Hymenoptera|Agaonidae|Agaonidae|Ceratosolen|Ceratosolen appendiculatus-VAR|			Fenggui,Liwei,Huhaoyuan,Niuliming	19-Apr-2007		China	Hainan	Diaoluoshan			18.67	109.896	223
JF902379	ASWFW	ASWFW059-10	YLCFX263-08.w	VAR-CER.APP-HN-2	VAR-CER.APP-HN-2	642[0n]	2	0	0	0	Yes				19-Apr-2007	YLCFX263-08.w	Proteobacteria	Alphaproteobacteria	Rickettsiales	Rickettsiaceae		Wolbachia	Wolbachia sp. Ceratosolen appendiculatus-VARYLCFX263-08	Alex Smith	salex@uoguelph.ca				coxA-1|Agaonidae	Hymenoptera|Agaonidae|Agaonidae|Ceratosolen|Ceratosolen appendiculatus-VAR|			Fenggui,Liwei,Huhaoyuan,Niuliming	19-Apr-2007		China	Hainan	Diaoluoshan			18.67	109.896	223
JF902380	ASWFW	ASWFW060-10	YLCFX264-08.w	VAR-CER.APP-HN-3	VAR-CER.APP-HN-3	642[0n]	2	0	0	0	Yes				19-Apr-2007	YLCFX264-08.w	Proteobacteria	Alphaproteobacteria	Rickettsiales	Rickettsiaceae		Wolbachia	Wolbachia sp. Ceratosolen appendiculatus-VARYLCFX264-08	Alex Smith	salex@uoguelph.ca				coxA-1|Agaonidae	Hymenoptera|Agaonidae|Agaonidae|Ceratosolen|Ceratosolen appendiculatus-VAR|			Fenggui,Liwei,Huhaoyuan,Niuliming	19-Apr-2007		China	Hainan	Diaoluoshan			18.67	109.896	223
JF902381	ASWFW	ASWFW061-10	YLCFX265-08.w	VAR-CER.APP-HN-4	VAR-CER.APP-HN-4	642[0n]	2	0	0	0	Yes				19-Apr-2007	YLCFX265-08.w	Proteobacteria	Alphaproteobacteria	Rickettsiales	Rickettsiaceae		Wolbachia	Wolbachia sp. Ceratosolen appendiculatus-VARYLCFX265-08	Alex Smith	salex@uoguelph.ca				coxA-1|Agaonidae	Hymenoptera|Agaonidae|Agaonidae|Ceratosolen|Ceratosolen appendiculatus-VAR|			Fenggui,Liwei,Huhaoyuan,Niuliming	19-Apr-2007		China	Hainan	Diaoluoshan			18.67	109.896	223
JF902382	ASWFW	ASWFW062-10	YLCFX266-08.w	VAR-CER.APP-HN-5	VAR-CER.APP-HN-5	642[0n]	2	0	0	0	Yes				19-Apr-2007	YLCFX266-08.w	Proteobacteria	Alphaproteobacteria	Rickettsiales	Rickettsiaceae		Wolbachia	Wolbachia sp. Ceratosolen appendiculatus-VARYLCFX266-08	Alex Smith	salex@uoguelph.ca				coxA-1|Agaonidae	Hymenoptera|Agaonidae|Agaonidae|Ceratosolen|Ceratosolen appendiculatus-VAR|			Fenggui,Liwei,Huhaoyuan,Niuliming	19-Apr-2007		China	Hainan	Diaoluoshan			18.67	109.896	223
JF902383	ASWFW	ASWFW063-10	YLCFX267-08.w	VAR-CER.APP-HN-6	VAR-CER.APP-HN-6	642[0n]	2	0	0	0	Yes				19-Apr-2007	YLCFX267-08.w	Proteobacteria	Alphaproteobacteria	Rickettsiales	Rickettsiaceae		Wolbachia	Wolbachia sp. Ceratosolen appendiculatus-VARYLCFX267-08	Alex Smith	salex@uoguelph.ca				coxA-1|Agaonidae	Hymenoptera|Agaonidae|Agaonidae|Ceratosolen|Ceratosolen appendiculatus-VAR|			Fenggui,Liwei,Huhaoyuan,Niuliming	19-Apr-2007		China	Hainan	Diaoluoshan			18.67	109.896	223
JF902384	ASWFW	ASWFW064-10	YLCFX268-08.w	VAR-CER.APP-HN-7	VAR-CER.APP-HN-7	642[0n]	2	0	0	0	Yes				19-Apr-2007	YLCFX268-08.w	Proteobacteria	Alphaproteobacteria	Rickettsiales	Rickettsiaceae		Wolbachia	Wolbachia sp. Ceratosolen appendiculatus-VARYLCFX268-08	Alex Smith	salex@uoguelph.ca				coxA-1|Agaonidae	Hymenoptera|Agaonidae|Agaonidae|Ceratosolen|Ceratosolen appendiculatus-VAR|			Fenggui,Liwei,Huhaoyuan,Niuliming	19-Apr-2007		China	Hainan	Diaoluoshan			18.67	109.896	223
JF902385	ASWFW	ASWFW065-10	YLCFX270-08.w	VAR-M.0-HN-2	VAR-M.0-HN-2	642[1n]	2	0	0	0	Yes				19-Apr-2007	YLCFX270-08.w	Proteobacteria	Alphaproteobacteria	Rickettsiales	Rickettsiaceae		Wolbachia	Wolbachia sp. Ceratosolen appendiculatus-VARYLCFX270-08	Alex Smith	salex@uoguelph.ca				coxA-1|Agaonidae	Hymenoptera|Agaonidae|Agaonidae|Ceratosolen|Ceratosolen appendiculatus-VAR|			Fenggui,Liwei,Huhaoyuan,Niuliming	19-Apr-2007		China	Hainan	Diaoluoshan			18.67	109.896	223
JF902386	ASWFW	ASWFW066-10	YLCFX273-08.w	VAR-M.0-HN-5	VAR-M.0-HN-5	637[9n]	2	0	0	0	No				19-Apr-2007	YLCFX273-08.w	Proteobacteria	Alphaproteobacteria	Rickettsiales	Rickettsiaceae		Wolbachia	Wolbachia sp. Ceratosolen appendiculatus-VARYLCFX273-08	Alex Smith	salex@uoguelph.ca				coxA-1|Agaonidae	Hymenoptera|Agaonidae|Agaonidae|Ceratosolen|Ceratosolen appendiculatus-VAR|			Fenggui,Liwei,Huhaoyuan,Niuliming	19-Apr-2007		China	Hainan	Diaoluoshan			18.67	109.896	223
JF902518	ASWFW	ASWFW067-10	YLCFX388-08.w	SAG-M.0-HN-2	SAG-M.0-HN-2	642[5n]	2	0	0	0	Yes				19-Apr-2007	YLCFX388-08.w	Proteobacteria	Alphaproteobacteria	Rickettsiales	Rickettsiaceae		Wolbachia	Wolbachia sp. Wiebesia flava-SAGYLCFX388-08	Alex Smith	salex@uoguelph.ca				coxA-6|Agaoninae	Hymenoptera|Agaonidae|Agaoninae|Wiebesia|Wiebesia flava-SAG|			Fenggui,Liwei,Huhaoyuan,Niuliming	19-Apr-2007		China	Hainan	Diaoluoshan			18.674	109.878	507
JF902510	ASWFW	ASWFW068-10	YLCFX395-08.w	SAG-SBI.1-HN-1	SAG-SBI.1-HN-1	642[4n]	1	0	0	0	No				19-Apr-2007	YLCFX395-08.w	Proteobacteria	Alphaproteobacteria	Rickettsiales	Rickettsiaceae		Wolbachia	Wolbachia sp. Sycobia sp. 1-SAGYLCFX395-08	Alex Smith	salex@uoguelph.ca				MAS-1|Epichrysomallinae	Hymenoptera|Agaonidae|Epichrysomallinae|Sycobia|Sycobia sp.1-SAG|			Fenggui,Liwei,Huhaoyuan,Niuliming	19-Apr-2007		China	Hainan	Diaoluoshan			18.674	109.878	507
JF902511	ASWFW	ASWFW069-10	YLCFX396-08.w	SAG-SBI.1-HN-2	SAG-SBI.1-HN-2	642[2n]	1	0	0	0	No				19-Apr-2007	YLCFX396-08.w	Proteobacteria	Alphaproteobacteria	Rickettsiales	Rickettsiaceae		Wolbachia	Wolbachia sp. Sycobia sp. 1-SAGYLCFX396-08	Alex Smith	salex@uoguelph.ca				MAS-1|Epichrysomallinae	Hymenoptera|Agaonidae|Epichrysomallinae|Sycobia|Sycobia sp.1-SAG|			Fenggui,Liwei,Huhaoyuan,Niuliming	19-Apr-2007		China	Hainan	Diaoluoshan			18.674	109.878	507
JF902512	ASWFW	ASWFW070-10	YLCFX398-08.w	SAG-SBI.1-HN-4	SAG-SBI.1-HN-4	501[28n]	2	0	0	0	No				19-Apr-2007	YLCFX398-08.w	Proteobacteria	Alphaproteobacteria	Rickettsiales	Rickettsiaceae		Wolbachia	Wolbachia sp. Sycobia sp. 1-SAGYLCFX398-08	Alex Smith	salex@uoguelph.ca				MAS-1|Epichrysomallinae	Hymenoptera|Agaonidae|Epichrysomallinae|Sycobia|Sycobia sp.1-SAG|			Fenggui,Liwei,Huhaoyuan,Niuliming	19-Apr-2007		China	Hainan	Diaoluoshan			18.674	109.878	507
JF902444	ASWFW	ASWFW071-10	YLCFX432-08.w	SAG-M.13-HN-1	SAG-M.13-HN-1	582[3n]	1	0	0	0	No				19-Apr-2007	YLCFX432-08.w	Proteobacteria	Alphaproteobacteria	Rickettsiales	Rickettsiaceae		Wolbachia	Wolbachia sp. HymenopteraYLCFX432-08	Alex Smith	salex@uoguelph.ca				MAS-1|Hymenoptera	Hymenoptera||Hymenoptera|||			Fenggui,Liwei,Huhaoyuan,Niuliming	19-Apr-2007		China	Hainan	Diaoluoshan			18.674	109.878	507
JF902445	ASWFW	ASWFW072-10	YLCFX433-08.w	SAG-M.13-HN-2	SAG-M.13-HN-2	598[2n]	1	0	0	0	No				19-Apr-2007	YLCFX433-08.w	Proteobacteria	Alphaproteobacteria	Rickettsiales	Rickettsiaceae		Wolbachia	Wolbachia sp. HymenopteraYLCFX433-08	Alex Smith	salex@uoguelph.ca				MAS-1|Hymenoptera	Hymenoptera||Hymenoptera|||			Fenggui,Liwei,Huhaoyuan,Niuliming	19-Apr-2007		China	Hainan	Diaoluoshan			18.674	109.878	507
JF902464	ASWFW	ASWFW073-10	YLCFX471-08.w	TIN-LIP.GIB-HN-1	TIN-LIP.GIB-HN-1	642[7n]	2	0	0	0	No				05-Apr-2007	YLCFX471-08.w	Proteobacteria	Alphaproteobacteria	Rickettsiales	Rickettsiaceae		Wolbachia	Wolbachia sp. Liporrhopalum gibbosae-TINYLCFX471-08	Alex Smith	salex@uoguelph.ca				MAS-2|Agaoninae	Hymenoptera|Agaonidae|Agaoninae|Liporrhopalum|Liporrhopalum gibbosae-TIN|			Fenggui,Liwei,Huhaoyuan,Niuliming	05-Apr-2007		China	Hainan	Nada, Taoyuancun			19.508	109.444	83
JF902465	ASWFW	ASWFW074-10	YLCFX472-08.w	TIN-LIP.GIB-HN-2	TIN-LIP.GIB-HN-2	642[6n]	2	0	0	0	Yes				05-Apr-2007	YLCFX472-08.w	Proteobacteria	Alphaproteobacteria	Rickettsiales	Rickettsiaceae		Wolbachia	Wolbachia sp. Liporrhopalum gibbosae-TINYLCFX472-08	Alex Smith	salex@uoguelph.ca				MAS-2|Agaoninae	Hymenoptera|Agaonidae|Agaoninae|Liporrhopalum|Liporrhopalum gibbosae-TIN|			Fenggui,Liwei,Huhaoyuan,Niuliming	05-Apr-2007		China	Hainan	Nada, Taoyuancun			19.508	109.444	83
JF902466	ASWFW	ASWFW075-10	YLCFX473-08.w	TIN-LIP.GIB-HN-3	TIN-LIP.GIB-HN-3	642[7n]	2	0	0	0	No				05-Apr-2007	YLCFX473-08.w	Proteobacteria	Alphaproteobacteria	Rickettsiales	Rickettsiaceae		Wolbachia	Wolbachia sp. Liporrhopalum gibbosae-TINYLCFX473-08	Alex Smith	salex@uoguelph.ca				MAS-2|Agaoninae	Hymenoptera|Agaonidae|Agaoninae|Liporrhopalum|Liporrhopalum gibbosae-TIN|			Fenggui,Liwei,Huhaoyuan,Niuliming	05-Apr-2007		China	Hainan	Nada, Taoyuancun			19.508	109.444	83
JF902467	ASWFW	ASWFW076-10	YLCFX474-08.w	TIN-LIP.GIB-HN-4	TIN-LIP.GIB-HN-4	612[4n]	2	0	0	0	Yes				05-Apr-2007	YLCFX474-08.w	Proteobacteria	Alphaproteobacteria	Rickettsiales	Rickettsiaceae		Wolbachia	Wolbachia sp. Liporrhopalum gibbosae-TINYLCFX474-08	Alex Smith	salex@uoguelph.ca				MAS-2|Agaoninae	Hymenoptera|Agaonidae|Agaoninae|Liporrhopalum|Liporrhopalum gibbosae-TIN|			Fenggui,Liwei,Huhaoyuan,Niuliming	05-Apr-2007		China	Hainan	Nada, Taoyuancun			19.508	109.444	83
JF902468	ASWFW	ASWFW077-10	YLCFX475-08.w	TIN-LIP.GIB-HN-5	TIN-LIP.GIB-HN-5	642[4n]	2	0	0	0	Yes				05-Apr-2007	YLCFX475-08.w	Proteobacteria	Alphaproteobacteria	Rickettsiales	Rickettsiaceae		Wolbachia	Wolbachia sp. Liporrhopalum gibbosae-TINYLCFX475-08	Alex Smith	salex@uoguelph.ca				MAS-2|Agaoninae	Hymenoptera|Agaonidae|Agaoninae|Liporrhopalum|Liporrhopalum gibbosae-TIN|			Fenggui,Liwei,Huhaoyuan,Niuliming	05-Apr-2007		China	Hainan	Nada, Taoyuancun			19.508	109.444	83
JF902469	ASWFW	ASWFW078-10	YLCFX476-08.w	TIN-LIP.GIB-HN-6	TIN-LIP.GIB-HN-6	642[5n]	2	0	0	0	Yes				05-Apr-2007	YLCFX476-08.w	Proteobacteria	Alphaproteobacteria	Rickettsiales	Rickettsiaceae		Wolbachia	Wolbachia sp. Liporrhopalum gibbosae-TINYLCFX476-08	Alex Smith	salex@uoguelph.ca				MAS-2|Agaoninae	Hymenoptera|Agaonidae|Agaoninae|Liporrhopalum|Liporrhopalum gibbosae-TIN|			Fenggui,Liwei,Huhaoyuan,Niuliming	05-Apr-2007		China	Hainan	Nada, Taoyuancun			19.508	109.444	83
JF902470	ASWFW	ASWFW079-10	YLCFX477-08.w	TIN-LIP.GIB-HN-7	TIN-LIP.GIB-HN-7	642[5n]	2	0	0	0	Yes				05-Apr-2007	YLCFX477-08.w	Proteobacteria	Alphaproteobacteria	Rickettsiales	Rickettsiaceae		Wolbachia	Wolbachia sp. Liporrhopalum gibbosae-TINYLCFX477-08	Alex Smith	salex@uoguelph.ca				MAS-2|Agaoninae	Hymenoptera|Agaonidae|Agaoninae|Liporrhopalum|Liporrhopalum gibbosae-TIN|			Fenggui,Liwei,Huhaoyuan,Niuliming	05-Apr-2007		China	Hainan	Nada, Taoyuancun			19.508	109.444	83
JF902471	ASWFW	ASWFW080-10	YLCFX478-08.w	TIN-LIP.GIB-HN-8	TIN-LIP.GIB-HN-8	641[9n]	2	0	0	0	No				05-Apr-2007	YLCFX478-08.w	Proteobacteria	Alphaproteobacteria	Rickettsiales	Rickettsiaceae		Wolbachia	Wolbachia sp. Liporrhopalum gibbosae-TINYLCFX478-08	Alex Smith	salex@uoguelph.ca				MAS-2|Agaoninae	Hymenoptera|Agaonidae|Agaoninae|Liporrhopalum|Liporrhopalum gibbosae-TIN|			Fenggui,Liwei,Huhaoyuan,Niuliming	05-Apr-2007		China	Hainan	Nada, Taoyuancun			19.508	109.444	83
JF902472	ASWFW	ASWFW081-10	YLCFX479-08.w	TIN-M.0-HN-1	TIN-M.0-HN-1	612[2n]	2	0	0	0	Yes				09-Nov-2006	YLCFX479-08.w	Proteobacteria	Alphaproteobacteria	Rickettsiales	Rickettsiaceae		Wolbachia	Wolbachia sp. Liporrhopalum gibbosae-TINYLCFX479-08	Alex Smith	salex@uoguelph.ca				coxA-6|Agaoninae	Hymenoptera|Agaonidae|Agaoninae|Liporrhopalum|Liporrhopalum gibbosae-TIN|			Huhaoyuan,Niuliming	09-Nov-2006		China	Hainan	Liangyuan, Yaoyuan			19.508	109.444	83
JF902473	ASWFW	ASWFW082-10	YLCFX480-08.w	TIN-M.0-HN-2	TIN-M.0-HN-2	642[8n]	2	0	0	0	No				09-Nov-2006	YLCFX480-08.w	Proteobacteria	Alphaproteobacteria	Rickettsiales	Rickettsiaceae		Wolbachia	Wolbachia sp. Liporrhopalum gibbosae-TINYLCFX480-08	Alex Smith	salex@uoguelph.ca				MAS-2|Agaoninae	Hymenoptera|Agaonidae|Agaoninae|Liporrhopalum|Liporrhopalum gibbosae-TIN|			Huhaoyuan,Niuliming	09-Nov-2006		China	Hainan	Liangyuan, Yaoyuan			19.508	109.444	83
JF902474	ASWFW	ASWFW083-10	YLCFX481-08.w	TIN-M.0-HN-3	TIN-M.0-HN-3	642[9n]	2	0	0	0	No				09-Nov-2006	YLCFX481-08.w	Proteobacteria	Alphaproteobacteria	Rickettsiales	Rickettsiaceae		Wolbachia	Wolbachia sp. Liporrhopalum gibbosae-TINYLCFX481-08	Alex Smith	salex@uoguelph.ca				MAS-2|Agaoninae	Hymenoptera|Agaonidae|Agaoninae|Liporrhopalum|Liporrhopalum gibbosae-TIN|			Huhaoyuan,Niuliming	09-Nov-2006		China	Hainan	Liangyuan, Yaoyuan			19.508	109.444	83
JF902475	ASWFW	ASWFW084-10	YLCFX482-08.w	TIN-M.0-HN-4	TIN-M.0-HN-4	611[11n]	2	0	0	0	No				09-Nov-2006	YLCFX482-08.w	Proteobacteria	Alphaproteobacteria	Rickettsiales	Rickettsiaceae		Wolbachia	Wolbachia sp. Liporrhopalum gibbosae-TINYLCFX482-08	Alex Smith	salex@uoguelph.ca				MAS-2|Agaoninae	Hymenoptera|Agaonidae|Agaoninae|Liporrhopalum|Liporrhopalum gibbosae-TIN|			Huhaoyuan,Niuliming	09-Nov-2006		China	Hainan	Liangyuan, Yaoyuan			19.508	109.444	83
JF902476	ASWFW	ASWFW085-10	YLCFX483-08.w	TIN-M.0-HN-5	TIN-M.0-HN-5	642[9n]	2	0	0	0	No				09-Nov-2006	YLCFX483-08.w	Proteobacteria	Alphaproteobacteria	Rickettsiales	Rickettsiaceae		Wolbachia	Wolbachia sp. Liporrhopalum gibbosae-TINYLCFX483-08	Alex Smith	salex@uoguelph.ca				MAS-2|Agaoninae	Hymenoptera|Agaonidae|Agaoninae|Liporrhopalum|Liporrhopalum gibbosae-TIN|			Huhaoyuan,Niuliming	09-Nov-2006		China	Hainan	Liangyuan, Yaoyuan			19.508	109.444	83
JF902477	ASWFW	ASWFW086-10	YLCFX484-08.w	TIN-M.0-HN-6	TIN-M.0-HN-6	642[8n]	2	0	0	0	No				09-Nov-2006	YLCFX484-08.w	Proteobacteria	Alphaproteobacteria	Rickettsiales	Rickettsiaceae		Wolbachia	Wolbachia sp. Liporrhopalum gibbosae-TINYLCFX484-08	Alex Smith	salex@uoguelph.ca				MAS-2|Agaoninae	Hymenoptera|Agaonidae|Agaoninae|Liporrhopalum|Liporrhopalum gibbosae-TIN|			Huhaoyuan,Niuliming	09-Nov-2006		China	Hainan	Liangyuan, Yaoyuan			19.508	109.444	83
JF902478	ASWFW	ASWFW087-10	YLCFX485-08.w	TIN-M.0-HN-7	TIN-M.0-HN-7	642[4n]	2	0	0	0	Yes				09-Nov-2006	YLCFX485-08.w	Proteobacteria	Alphaproteobacteria	Rickettsiales	Rickettsiaceae		Wolbachia	Wolbachia sp. Liporrhopalum gibbosae-TINYLCFX485-08	Alex Smith	salex@uoguelph.ca				coxA-6|Agaoninae	Hymenoptera|Agaonidae|Agaoninae|Liporrhopalum|Liporrhopalum gibbosae-TIN|			Huhaoyuan,Niuliming	09-Nov-2006		China	Hainan	Liangyuan, Yaoyuan			19.508	109.444	83
JF902479	ASWFW	ASWFW088-10	YLCFX486-08.w	TIN-M.0-HN-8	TIN-M.0-HN-8	642[6n]	2	0	0	0	Yes				09-Nov-2006	YLCFX486-08.w	Proteobacteria	Alphaproteobacteria	Rickettsiales	Rickettsiaceae		Wolbachia	Wolbachia sp. Liporrhopalum gibbosae-TINYLCFX486-08	Alex Smith	salex@uoguelph.ca				MAS-2|Agaoninae	Hymenoptera|Agaonidae|Agaoninae|Liporrhopalum|Liporrhopalum gibbosae-TIN|			Huhaoyuan,Niuliming	09-Nov-2006		China	Hainan	Liangyuan, Yaoyuan			19.508	109.444	83
JF902484	ASWFW	ASWFW089-10	YLCFX517-08.w	TIN-NPH.OME-HN-1	TIN-NPH.OME-HN-1	642[5n]	2	0	0	0	Yes				05-Apr-2007	YLCFX517-08.w	Proteobacteria	Alphaproteobacteria	Rickettsiales	Rickettsiaceae		Wolbachia	Wolbachia sp. Neosycophila omeomorpha-TINYLCFX517-08	Alex Smith	salex@uoguelph.ca				coxA-6|Epichrysomallinae	Hymenoptera|Agaonidae|Epichrysomallinae|Neosycophila|Neosycophila omeomorpha-TIN|			Fenggui,Liwei,Huhaoyuan,Niuliming	05-Apr-2007		China	Hainan	Nada, Taoyuancun			19.508	109.444	83
JF902485	ASWFW	ASWFW090-10	YLCFX519-08.w	TIN-NPH.OME-HN-3	TIN-NPH.OME-HN-3	608[8n]	2	0	0	0	No				05-Apr-2007	YLCFX519-08.w	Proteobacteria	Alphaproteobacteria	Rickettsiales	Rickettsiaceae		Wolbachia	Wolbachia sp. Neosycophila omeomorpha-TINYLCFX519-08	Alex Smith	salex@uoguelph.ca				coxA-6|Epichrysomallinae	Hymenoptera|Agaonidae|Epichrysomallinae|Neosycophila|Neosycophila omeomorpha-TIN|			Fenggui,Liwei,Huhaoyuan,Niuliming	05-Apr-2007		China	Hainan	Nada, Taoyuancun			19.508	109.444	83
JF902486	ASWFW	ASWFW091-10	YLCFX520-08.w	TIN-NPH.M.1-HN-1	TIN-NPH.M.1-HN-1	639[3n]	2	0	0	0	Yes				09-Nov-2006	YLCFX520-08.w	Proteobacteria	Alphaproteobacteria	Rickettsiales	Rickettsiaceae		Wolbachia	Wolbachia sp. NeosycophilaYLCFX520-08	Alex Smith	salex@uoguelph.ca				coxA-6|Epichrysomallinae	Hymenoptera|Agaonidae|Epichrysomallinae|Neosycophila||			Huhaoyuan,Niuliming	09-Nov-2006		China	Hainan	Liangyuan, Yaoyuan			19.508	109.444	83
JF902481	ASWFW	ASWFW092-10	YLCFX523-08.w	TIN.F-NPH.OME-HN-1	TIN.F-NPH.OME-HN-1	612[2n]	2	0	0	0	Yes				15-Apr-2007	YLCFX523-08.w	Proteobacteria	Alphaproteobacteria	Rickettsiales	Rickettsiaceae		Wolbachia	Wolbachia sp. Neosycophila omeomorpha-TIN.FYLCFX523-08	Alex Smith	salex@uoguelph.ca				coxA-6|Epichrysomallinae	Hymenoptera|Agaonidae|Epichrysomallinae|Neosycophila|Neosycophila omeomorpha-TIN.F|			Huhaoyuan	15-Apr-2007		China	Hainan	Nada			19.508	109.444	83
JF902482	ASWFW	ASWFW093-10	YLCFX524-08.w	TIN.F-NPH.OME-HN-2	TIN.F-NPH.OME-HN-2	612[2n]	2	0	0	0	Yes				15-Apr-2007	YLCFX524-08.w	Proteobacteria	Alphaproteobacteria	Rickettsiales	Rickettsiaceae		Wolbachia	Wolbachia sp. Neosycophila omeomorpha-TIN.FYLCFX524-08	Alex Smith	salex@uoguelph.ca				coxA-6|Epichrysomallinae	Hymenoptera|Agaonidae|Epichrysomallinae|Neosycophila|Neosycophila omeomorpha-TIN.F|			Huhaoyuan	15-Apr-2007		China	Hainan	Nada			19.508	109.444	83
JF902483	ASWFW	ASWFW094-10	YLCFX528-08.w	TIN.F-NPH.OME-HN-6	TIN.F-NPH.OME-HN-6	642[2n]	2	0	0	0	Yes				15-Apr-2007	YLCFX528-08.w	Proteobacteria	Alphaproteobacteria	Rickettsiales	Rickettsiaceae		Wolbachia	Wolbachia sp. Neosycophila omeomorpha-TIN.FYLCFX528-08	Alex Smith	salex@uoguelph.ca				coxA-6|Epichrysomallinae	Hymenoptera|Agaonidae|Epichrysomallinae|Neosycophila|Neosycophila omeomorpha-TIN.F|			Huhaoyuan	15-Apr-2007		China	Hainan	Nada			19.508	109.444	83
JF902355	ASWFW	ASWFW095-10	YLCFX552-08.w	HIRB-M.0-HN-4	HIRB-M.0-HN-4	642[1n]	2	0	0	0	Yes				02-May-2007	YLCFX552-08.w	Proteobacteria	Alphaproteobacteria	Rickettsiales	Rickettsiaceae		Wolbachia	Wolbachia sp. Blastophaga sp. 1-HIRBYLCFX552-08	Alex Smith	salex@uoguelph.ca				MAS-2|Agaoninae	Hymenoptera|Agaonidae|Agaoninae|Blastophaga|Blastophaga sp.1-HIRB|			Fenggui,Liwei,Huhaoyuan,Niuliming	02-May-2007		China	Hainan	Jianfengling			18.745	108.864	784
JF902487	ASWFW	ASWFW096-10	YLCFX562-08.w	HIRB-PHI.1-HN-6	HIRB-PHI.1-HN-6	450[31n]	1	0	0	0	No				02-May-2007	YLCFX562-08.w	Proteobacteria	Alphaproteobacteria	Rickettsiales	Rickettsiaceae		Wolbachia	Wolbachia sp. Philotrypesis sp. YLCFX562-08	Alex Smith	salex@uoguelph.ca				MAS-2|Sycoryctinae	Hymenoptera|Pteromalidae|Sycoryctinae|Philotrypesis|Philotrypesis sp.|			Fenggui,Liwei,Huhaoyuan,Niuliming	02-May-2007		China	Hainan	Jianfengling			18.745	108.864	784
JF902356	ASWFW	ASWFW097-10	YLCFX568-08.w	HIR-BLA.1-HN-4	HIR-BLA.1-HN-4	642[7n]	2	0	0	0	No				23-Apr-2007	YLCFX568-08.w	Proteobacteria	Alphaproteobacteria	Rickettsiales	Rickettsiaceae		Wolbachia	Wolbachia sp. Blastophaga sp. 1-HIRYLCFX568-08	Alex Smith	salex@uoguelph.ca				MAS-2|Agaoninae	Hymenoptera|Agaonidae|Agaoninae|Blastophaga|Blastophaga sp.1-HIR|			Fenggui,Liwei,Huhaoyuan,Niuliming	23-Apr-2007		China	Hainan	Yunyuehu			19.508	109.444	83
JF902357	ASWFW	ASWFW098-10	YLCFX569-08.w	HIR-BLA.1-HN-5	HIR-BLA.1-HN-5	614[10n]	1	0	0	0	No				23-Apr-2007	YLCFX569-08.w	Proteobacteria	Alphaproteobacteria	Rickettsiales	Rickettsiaceae		Wolbachia	Wolbachia sp. Blastophaga sp. 1-HIRYLCFX569-08	Alex Smith	salex@uoguelph.ca				MAS-2|Agaoninae	Hymenoptera|Agaonidae|Agaoninae|Blastophaga|Blastophaga sp.1-HIR|			Fenggui,Liwei,Huhaoyuan,Niuliming	23-Apr-2007		China	Hainan	Yunyuehu			19.508	109.444	83
JF902358	ASWFW	ASWFW099-10	YLCFX571-08.w	HIR-BLA.1-HN-7	HIR-BLA.1-HN-7	612[9n]	2	0	0	0	No				23-Apr-2007	YLCFX571-08.w	Proteobacteria	Alphaproteobacteria	Rickettsiales	Rickettsiaceae		Wolbachia	Wolbachia sp. Blastophaga sp. 1-HIRYLCFX571-08	Alex Smith	salex@uoguelph.ca				MAS-2|Agaoninae	Hymenoptera|Agaonidae|Agaoninae|Blastophaga|Blastophaga sp.1-HIR|			Fenggui,Liwei,Huhaoyuan,Niuliming	23-Apr-2007		China	Hainan	Yunyuehu			19.508	109.444	83
JF902359	ASWFW	ASWFW100-10	YLCFX573-08.w	HIR-BLA.1-HN-9	HIR-BLA.1-HN-9	642[12n]	1	0	0	0	No				23-Apr-2007	YLCFX573-08.w	Proteobacteria	Alphaproteobacteria	Rickettsiales	Rickettsiaceae		Wolbachia	Wolbachia sp. Blastophaga sp. 1-HIRYLCFX573-08	Alex Smith	salex@uoguelph.ca				coxA-6|Agaoninae	Hymenoptera|Agaonidae|Agaoninae|Blastophaga|Blastophaga sp.1-HIR|			Fenggui,Liwei,Huhaoyuan,Niuliming	23-Apr-2007		China	Hainan	Yunyuehu			19.508	109.444	83
JF902360	ASWFW	ASWFW101-10	YLCFX574-08.w	HIR-M.0-HN-1	HIR-M.0-HN-1	612[13n]	1	0	0	0	No				23-Apr-2007	YLCFX574-08.w	Proteobacteria	Alphaproteobacteria	Rickettsiales	Rickettsiaceae		Wolbachia	Wolbachia sp. Blastophaga sp. 1-HIRYLCFX574-08	Alex Smith	salex@uoguelph.ca				coxA-1|Agaoninae	Hymenoptera|Agaonidae|Agaoninae|Blastophaga|Blastophaga sp.1-HIR|			Fenggui,Liwei,Huhaoyuan,Niuliming	23-Apr-2007		China	Hainan	Yunyuehu			19.508	109.444	83
JF902361	ASWFW	ASWFW102-10	YLCFX575-08.w	HIR-M.0-HN-2	HIR-M.0-HN-2	642[4n]	1	0	0	0	No				23-Apr-2007	YLCFX575-08.w	Proteobacteria	Alphaproteobacteria	Rickettsiales	Rickettsiaceae		Wolbachia	Wolbachia sp. Blastophaga sp. 1-HIRYLCFX575-08	Alex Smith	salex@uoguelph.ca				coxA-6|Agaoninae	Hymenoptera|Agaonidae|Agaoninae|Blastophaga|Blastophaga sp.1-HIR|			Fenggui,Liwei,Huhaoyuan,Niuliming	23-Apr-2007		China	Hainan	Yunyuehu			19.508	109.444	83
JF902362	ASWFW	ASWFW103-10	YLCFX581-08.w	HIR-M.0-HN-8	HIR-M.0-HN-8	589[14n]	1	0	0	0	No				23-Apr-2007	YLCFX581-08.w	Proteobacteria	Alphaproteobacteria	Rickettsiales	Rickettsiaceae		Wolbachia	Wolbachia sp. Blastophaga sp. 1-HIRYLCFX581-08	Alex Smith	salex@uoguelph.ca				coxA-111|Agaoninae	Hymenoptera|Agaonidae|Agaoninae|Blastophaga|Blastophaga sp.1-HIR|			Fenggui,Liwei,Huhaoyuan,Niuliming	23-Apr-2007		China	Hainan	Yunyuehu			19.508	109.444	83
JF902517	ASWFW	ASWFW104-10	YLCFX597-08.w	HIR-SCA.2-HN-6	HIR-SCA.2-HN-6	642[4n]	2	0	0	0	Yes				25-Apr-2007	YLCFX597-08.w	Proteobacteria	Alphaproteobacteria	Rickettsiales	Rickettsiaceae		Wolbachia	Wolbachia sp. Sycoscapter sp. YLCFX597-08	Alex Smith	salex@uoguelph.ca				coxA-1|Sycoryctinae	Hymenoptera|Pteromalidae|Sycoryctinae|Sycoscapter|Sycoscapter sp.|			Fenggui,Liwei,Huhaoyuan,Niuliming	25-Apr-2007		China	Hainan	Yunyuehu			19.508	109.444	83
JF902488	ASWFW	ASWFW105-10	YLCFX607-08.w	HIR-PHI.1-HN-7	HIR-PHI.1-HN-7	612[2n]	2	0	0	0	Yes				25-Apr-2007	YLCFX607-08.w	Proteobacteria	Alphaproteobacteria	Rickettsiales	Rickettsiaceae		Wolbachia	Wolbachia sp. Philotrypesis sp. YLCFX607-08	Alex Smith	salex@uoguelph.ca				MAS-2|Sycoryctinae	Hymenoptera|Pteromalidae|Sycoryctinae|Philotrypesis|Philotrypesis sp.|			Fenggui,Liwei,Huhaoyuan,Niuliming	25-Apr-2007		China	Hainan	Yunyuehu			19.508	109.444	83
JF902489	ASWFW	ASWFW106-10	YLCFX608-08.w	HIR-PHI.1-HN-8	HIR-PHI.1-HN-8	612[0n]	2	0	0	0	Yes				25-Apr-2007	YLCFX608-08.w	Proteobacteria	Alphaproteobacteria	Rickettsiales	Rickettsiaceae		Wolbachia	Wolbachia sp. Philotrypesis sp. YLCFX608-08	Alex Smith	salex@uoguelph.ca				MAS-2|Sycoryctinae	Hymenoptera|Pteromalidae|Sycoryctinae|Philotrypesis|Philotrypesis sp.|			Fenggui,Liwei,Huhaoyuan,Niuliming	25-Apr-2007		China	Hainan	Yunyuehu			19.508	109.444	83
JF902490	ASWFW	ASWFW107-10	YLCFX610-08.w	HIR-PHI.1-HN-10	HIR-PHI.1-HN-10	480[16n]	1	0	0	0	No				25-Apr-2007	YLCFX610-08.w	Proteobacteria	Alphaproteobacteria	Rickettsiales	Rickettsiaceae		Wolbachia	Wolbachia sp. Philotrypesis sp. YLCFX610-08	Alex Smith	salex@uoguelph.ca				MAS-2|Sycoryctinae	Hymenoptera|Pteromalidae|Sycoryctinae|Philotrypesis|Philotrypesis sp.|			Fenggui,Liwei,Huhaoyuan,Niuliming	25-Apr-2007		China	Hainan	Yunyuehu			19.508	109.444	83
JF902446	ASWFW	ASWFW108-10	YLCFX622-08.w	HIR-M.1-1-HN-4	HIR-M.1-1-HN-4	642[0n]	2	0	0	0	Yes				23-Apr-2007	YLCFX622-08.w	Proteobacteria	Alphaproteobacteria	Rickettsiales	Rickettsiaceae		Wolbachia	Wolbachia sp. HymenopteraYLCFX622-08	Alex Smith	salex@uoguelph.ca				MAS-2|Hymenoptera	Hymenoptera||Hymenoptera|||			Fenggui,Liwei,Huhaoyuan,Niuliming	23-Apr-2007		China	Hainan	Yunyuehu			19.508	109.444	83
JF902403	ASWFW	ASWFW109-10	YLCFX645-08.w	SEM-CER.GRA-YN-1	SEM-CER.GRA-YN-1	612[1n]	2	0	0	0	Yes				11-May-2004	YLCFX645-08.w	Proteobacteria	Alphaproteobacteria	Rickettsiales	Rickettsiaceae		Wolbachia	Wolbachia sp. Ceratosolen grandii-SEMYLCFX645-08	Alex Smith	salex@uoguelph.ca				coxA-1|Agaonidae	Hymenoptera|Agaonidae|Agaonidae|Ceratosolen|Ceratosolen grandii-SEM|			Zhenwenquan	11-May-2004		China	Yunnan	XTBG			21.9	100.05
JF902404	ASWFW	ASWFW110-10	YLCFX646-08.w	SEM-CER.GRA-YN-2	SEM-CER.GRA-YN-2	642[0n]	2	0	0	0	Yes				11-May-2004	YLCFX646-08.w	Proteobacteria	Alphaproteobacteria	Rickettsiales	Rickettsiaceae		Wolbachia	Wolbachia sp. Ceratosolen grandii-SEMYLCFX646-08	Alex Smith	salex@uoguelph.ca				coxA-1|Agaonidae	Hymenoptera|Agaonidae|Agaonidae|Ceratosolen|Ceratosolen grandii-SEM|			Zhenwenquan	11-May-2004		China	Yunnan	XTBG			21.9	100.05
JF902405	ASWFW	ASWFW111-10	YLCFX648-08.w	SEM-CER.GRA-YN-4	SEM-CER.GRA-YN-4	612[0n]	2	0	0	0	Yes				11-May-2004	YLCFX648-08.w	Proteobacteria	Alphaproteobacteria	Rickettsiales	Rickettsiaceae		Wolbachia	Wolbachia sp. Ceratosolen grandii-SEMYLCFX648-08	Alex Smith	salex@uoguelph.ca				coxA-1|Agaonidae	Hymenoptera|Agaonidae|Agaonidae|Ceratosolen|Ceratosolen grandii-SEM|			Zhenwenquan	11-May-2004		China	Yunnan	XTBG			21.9	100.05
JF902406	ASWFW	ASWFW112-10	YLCFX649-08.w	SEM-CER.GRA-YN-5	SEM-CER.GRA-YN-5	642[0n]	2	0	0	0	Yes				11-May-2004	YLCFX649-08.w	Proteobacteria	Alphaproteobacteria	Rickettsiales	Rickettsiaceae		Wolbachia	Wolbachia sp. Ceratosolen grandii-SEMYLCFX649-08	Alex Smith	salex@uoguelph.ca				coxA-1|Agaonidae	Hymenoptera|Agaonidae|Agaonidae|Ceratosolen|Ceratosolen grandii-SEM|			Zhenwenquan	11-May-2004		China	Yunnan	XTBG			21.9	100.05
JF902407	ASWFW	ASWFW113-10	YLCFX650-08.w	SEM-CER.GRA-YN-6	SEM-CER.GRA-YN-6	642[1n]	2	0	0	0	Yes				11-May-2004	YLCFX650-08.w	Proteobacteria	Alphaproteobacteria	Rickettsiales	Rickettsiaceae		Wolbachia	Wolbachia sp. Ceratosolen grandii-SEMYLCFX650-08	Alex Smith	salex@uoguelph.ca				coxA-1|Agaonidae	Hymenoptera|Agaonidae|Agaonidae|Ceratosolen|Ceratosolen grandii-SEM|			Zhenwenquan	11-May-2004		China	Yunnan	XTBG			21.9	100.05
JF902408	ASWFW	ASWFW114-10	YLCFX651-08.w	SEM-CER.GRA-YN-7	SEM-CER.GRA-YN-7	642[0n]	2	0	0	0	Yes				11-May-2004	YLCFX651-08.w	Proteobacteria	Alphaproteobacteria	Rickettsiales	Rickettsiaceae		Wolbachia	Wolbachia sp. Ceratosolen grandii-SEMYLCFX651-08	Alex Smith	salex@uoguelph.ca				coxA-1|Agaonidae	Hymenoptera|Agaonidae|Agaonidae|Ceratosolen|Ceratosolen grandii-SEM|			Zhenwenquan	11-May-2004		China	Yunnan	XTBG			21.9	100.05
JF902409	ASWFW	ASWFW115-10	YLCFX652-08.w	SEM-M.0-YN-1	SEM-M.0-YN-1	612[1n]	2	0	0	0	Yes				11-May-2004	YLCFX652-08.w	Proteobacteria	Alphaproteobacteria	Rickettsiales	Rickettsiaceae		Wolbachia	Wolbachia sp. Ceratosolen grandii-SEMYLCFX652-08	Alex Smith	salex@uoguelph.ca				coxA-1|Agaonidae	Hymenoptera|Agaonidae|Agaonidae|Ceratosolen|Ceratosolen grandii-SEM|			Zhenwenquan	11-May-2004		China	Yunnan	XTBG			21.9	100.05
JF902410	ASWFW	ASWFW116-10	YLCFX653-08.w	SEM-M.0-YN-2	SEM-M.0-YN-2	641[0n]	2	0	0	0	Yes				11-May-2004	YLCFX653-08.w	Proteobacteria	Alphaproteobacteria	Rickettsiales	Rickettsiaceae		Wolbachia	Wolbachia sp. Ceratosolen grandii-SEMYLCFX653-08	Alex Smith	salex@uoguelph.ca				coxA-1|Agaonidae	Hymenoptera|Agaonidae|Agaonidae|Ceratosolen|Ceratosolen grandii-SEM|			Zhenwenquan	11-May-2004		China	Yunnan	XTBG			21.9	100.05
JF902411	ASWFW	ASWFW117-10	YLCFX654-08.w	SEM-M.0-YN-3	SEM-M.0-YN-3	642[1n]	2	0	0	0	Yes				11-May-2004	YLCFX654-08.w	Proteobacteria	Alphaproteobacteria	Rickettsiales	Rickettsiaceae		Wolbachia	Wolbachia sp. Ceratosolen grandii-SEMYLCFX654-08	Alex Smith	salex@uoguelph.ca				coxA-1|Agaonidae	Hymenoptera|Agaonidae|Agaonidae|Ceratosolen|Ceratosolen grandii-SEM|			Zhenwenquan	11-May-2004		China	Yunnan	XTBG			21.9	100.05
JF902412	ASWFW	ASWFW118-10	YLCFX655-08.w	SEM-M.0-YN-4	SEM-M.0-YN-4	612[0n]	2	0	0	0	Yes				11-May-2004	YLCFX655-08.w	Proteobacteria	Alphaproteobacteria	Rickettsiales	Rickettsiaceae		Wolbachia	Wolbachia sp. Ceratosolen grandii-SEMYLCFX655-08	Alex Smith	salex@uoguelph.ca				coxA-1|Agaonidae	Hymenoptera|Agaonidae|Agaonidae|Ceratosolen|Ceratosolen grandii-SEM|			Zhenwenquan	11-May-2004		China	Yunnan	XTBG			21.9	100.05
JF902413	ASWFW	ASWFW119-10	YLCFX656-08.w	SEM-M.0-YN-5	SEM-M.0-YN-5	642[0n]	2	0	0	0	Yes				11-May-2004	YLCFX656-08.w	Proteobacteria	Alphaproteobacteria	Rickettsiales	Rickettsiaceae		Wolbachia	Wolbachia sp. Ceratosolen grandii-SEMYLCFX656-08	Alex Smith	salex@uoguelph.ca				coxA-1|Agaonidae	Hymenoptera|Agaonidae|Agaonidae|Ceratosolen|Ceratosolen grandii-SEM|			Zhenwenquan	11-May-2004		China	Yunnan	XTBG			21.9	100.05
JF902414	ASWFW	ASWFW120-10	YLCFX657-08.w	SEM-M.0-YN-6	SEM-M.0-YN-6	642[0n]	2	0	0	0	Yes				11-May-2004	YLCFX657-08.w	Proteobacteria	Alphaproteobacteria	Rickettsiales	Rickettsiaceae		Wolbachia	Wolbachia sp. Ceratosolen grandii-SEMYLCFX657-08	Alex Smith	salex@uoguelph.ca				coxA-1|Agaonidae	Hymenoptera|Agaonidae|Agaonidae|Ceratosolen|Ceratosolen grandii-SEM|			Zhenwenquan	11-May-2004		China	Yunnan	XTBG			21.9	100.05
JF902415	ASWFW	ASWFW121-10	YLCFX658-08.w	SEM-M.0-YN-7	SEM-M.0-YN-7	642[0n]	2	0	0	0	Yes				11-May-2004	YLCFX658-08.w	Proteobacteria	Alphaproteobacteria	Rickettsiales	Rickettsiaceae		Wolbachia	Wolbachia sp. Ceratosolen grandii-SEMYLCFX658-08	Alex Smith	salex@uoguelph.ca				coxA-1|Agaonidae	Hymenoptera|Agaonidae|Agaonidae|Ceratosolen|Ceratosolen grandii-SEM|			Zhenwenquan	11-May-2004		China	Yunnan	XTBG			21.9	100.05
JF902447	ASWFW	ASWFW122-10	YLCFX694-08.w	SEM-M.2-YN-2	SEM-M.2-YN-2	642[3n]	2	0	0	0	Yes				11-May-2004	YLCFX694-08.w	Proteobacteria	Alphaproteobacteria	Rickettsiales	Rickettsiaceae		Wolbachia	Wolbachia sp. HymenopteraYLCFX694-08	Alex Smith	salex@uoguelph.ca				coxA-1|Hymenoptera	Hymenoptera||Hymenoptera|||			Zhenwenquan	11-May-2004		China	Yunnan	XTBG			21.9	100.05
JF902448	ASWFW	ASWFW123-10	YLCFX695-08.w	SEM-M.2-YN-3	SEM-M.2-YN-3	642[1n]	2	0	0	0	Yes				11-May-2004	YLCFX695-08.w	Proteobacteria	Alphaproteobacteria	Rickettsiales	Rickettsiaceae		Wolbachia	Wolbachia sp. HymenopteraYLCFX695-08	Alex Smith	salex@uoguelph.ca				coxA-1|Hymenoptera	Hymenoptera||Hymenoptera|||			Zhenwenquan	11-May-2004		China	Yunnan	XTBG			21.9	100.05
JF902449	ASWFW	ASWFW124-10	YLCFX699-08.w	XXX-M.0-YN-1	XXX-M.0-YN-1	642[0n]	2	0	0	0	Yes				29-Apr-2004	YLCFX699-08.w	Proteobacteria	Alphaproteobacteria	Rickettsiales	Rickettsiaceae		Wolbachia	Wolbachia sp. HymenopteraYLCFX699-08	Alex Smith	salex@uoguelph.ca				coxA-1|Hymenoptera	Hymenoptera||Hymenoptera|||			Zhenwenquan	29-Apr-2004		China	Yunnan	Daweishan			22.68	103.67
JF902450	ASWFW	ASWFW125-10	YLCFX700-08.w	XXX-M.0-YN-2	XXX-M.0-YN-2	642[1n]	2	0	0	0	Yes				29-Apr-2004	YLCFX700-08.w	Proteobacteria	Alphaproteobacteria	Rickettsiales	Rickettsiaceae		Wolbachia	Wolbachia sp. HymenopteraYLCFX700-08	Alex Smith	salex@uoguelph.ca				coxA-1|Hymenoptera	Hymenoptera||Hymenoptera|||			Zhenwenquan	29-Apr-2004		China	Yunnan	Daweishan			22.68	103.67
JF902451	ASWFW	ASWFW126-10	YLCFX701-08.w	XXX-M.0-YN-3	XXX-M.0-YN-3	642[1n]	2	0	0	0	Yes				29-Apr-2004	YLCFX701-08.w	Proteobacteria	Alphaproteobacteria	Rickettsiales	Rickettsiaceae		Wolbachia	Wolbachia sp. HymenopteraYLCFX701-08	Alex Smith	salex@uoguelph.ca				coxA-1|Hymenoptera	Hymenoptera||Hymenoptera|||			Zhenwenquan	29-Apr-2004		China	Yunnan	Daweishan			22.68	103.67
JF902452	ASWFW	ASWFW127-10	YLCFX703-08.w	XXX-M.0-YN-5	XXX-M.0-YN-5	642[0n]	2	0	0	0	Yes				29-Apr-2004	YLCFX703-08.w	Proteobacteria	Alphaproteobacteria	Rickettsiales	Rickettsiaceae		Wolbachia	Wolbachia sp. HymenopteraYLCFX703-08	Alex Smith	salex@uoguelph.ca				coxA-1|Hymenoptera	Hymenoptera||Hymenoptera|||			Zhenwenquan	29-Apr-2004		China	Yunnan	Daweishan			22.68	103.67
JF902453	ASWFW	ASWFW128-10	YLCFX704-08.w	XXX-M.0-YN-6	XXX-M.0-YN-6	642[1n]	2	0	0	0	Yes				29-Apr-2004	YLCFX704-08.w	Proteobacteria	Alphaproteobacteria	Rickettsiales	Rickettsiaceae		Wolbachia	Wolbachia sp. HymenopteraYLCFX704-08	Alex Smith	salex@uoguelph.ca				coxA-1|Hymenoptera	Hymenoptera||Hymenoptera|||			Zhenwenquan	29-Apr-2004		China	Yunnan	Daweishan			22.68	103.67
JF902454	ASWFW	ASWFW129-10	YLCFX705-08.w	XXX-M.0-YN-7	XXX-M.0-YN-7	642[1n]	2	0	0	0	Yes				29-Apr-2004	YLCFX705-08.w	Proteobacteria	Alphaproteobacteria	Rickettsiales	Rickettsiaceae		Wolbachia	Wolbachia sp. HymenopteraYLCFX705-08	Alex Smith	salex@uoguelph.ca				coxA-1|Hymenoptera	Hymenoptera||Hymenoptera|||			Zhenwenquan	29-Apr-2004		China	Yunnan	Daweishan			22.68	103.67
JF902455	ASWFW	ASWFW130-10	YLCFX706-08.w	XXX-M.0-YN-8	XXX-M.0-YN-8	642[0n]	2	0	0	0	Yes				29-Apr-2004	YLCFX706-08.w	Proteobacteria	Alphaproteobacteria	Rickettsiales	Rickettsiaceae		Wolbachia	Wolbachia sp. HymenopteraYLCFX706-08	Alex Smith	salex@uoguelph.ca				coxA-1|Hymenoptera	Hymenoptera||Hymenoptera|||			Zhenwenquan	29-Apr-2004		China	Yunnan	Daweishan			22.68	103.67
JF902363	ASWFW	ASWFW131-10	YLCFX825-08.w	HIR-BLA.1-FJ-1	HIR-BLA.1-FJ-1	642[0n]	2	0	0	0	Yes				29-Jun-2005	YLCFX825-08.w	Proteobacteria	Alphaproteobacteria	Rickettsiales	Rickettsiaceae		Wolbachia	Wolbachia sp. Blastophaga sp. 1-HIRYLCFX825-08	Alex Smith	salex@uoguelph.ca				coxA-1|Agaoninae	Hymenoptera|Agaonidae|Agaoninae|Blastophaga|Blastophaga sp.1-HIR|				29-Jun-2005		China	Fujian	Fuzhou nonglin University			26.08	119.3
JF902364	ASWFW	ASWFW132-10	YLCFX826-08.w	HIR-BLA.1-FJ-2	HIR-BLA.1-FJ-2	642[4n]	2	0	0	0	Yes				29-Jun-2005	YLCFX826-08.w	Proteobacteria	Alphaproteobacteria	Rickettsiales	Rickettsiaceae		Wolbachia	Wolbachia sp. Blastophaga sp. 1-HIRYLCFX826-08	Alex Smith	salex@uoguelph.ca				coxA-1|Agaoninae	Hymenoptera|Agaonidae|Agaoninae|Blastophaga|Blastophaga sp.1-HIR|				29-Jun-2005		China	Fujian	Fuzhou nonglin University			26.08	119.3
JF902365	ASWFW	ASWFW133-10	YLCFX829-08.w	HIR-BLA.1-FJ-5	HIR-BLA.1-FJ-5	642[2n]	2	0	0	0	Yes				29-Jun-2005	YLCFX829-08.w	Proteobacteria	Alphaproteobacteria	Rickettsiales	Rickettsiaceae		Wolbachia	Wolbachia sp. Blastophaga sp. 1-HIRYLCFX829-08	Alex Smith	salex@uoguelph.ca				coxA-1|Agaoninae	Hymenoptera|Agaonidae|Agaoninae|Blastophaga|Blastophaga sp.1-HIR|				29-Jun-2005		China	Fujian	Fuzhou nonglin University			26.08	119.3
JF902366	ASWFW	ASWFW134-10	YLCFX834-08.w	HIR-BLA.1-FJ-10	HIR-BLA.1-FJ-10	642[1n]	2	0	0	0	Yes				29-Jun-2005	YLCFX834-08.w	Proteobacteria	Alphaproteobacteria	Rickettsiales	Rickettsiaceae		Wolbachia	Wolbachia sp. Blastophaga sp. 1-HIRYLCFX834-08	Alex Smith	salex@uoguelph.ca				coxA-1|Agaoninae	Hymenoptera|Agaonidae|Agaoninae|Blastophaga|Blastophaga sp.1-HIR|				29-Jun-2005		China	Fujian	Fuzhou nonglin University			26.08	119.3
JF902428	ASWFW	ASWFW135-10	YLCFX841-08.w	CHA-EUP.1-YN-1	CHA-EUP.1-YN-1	642[1n]	2	0	0	0	Yes				26-Apr-2004	YLCFX841-08.w	Proteobacteria	Alphaproteobacteria	Rickettsiales	Rickettsiaceae		Wolbachia	Wolbachia sp. Eupristina sp. 1-CHAYLCFX841-08	Alex Smith	salex@uoguelph.ca				coxA-1|Agaonidae	Hymenoptera|Agaonidae|Agaonidae|Eupristina|Eupristina sp.1-CHA|			Zhenwenquan	26-Apr-2004		China	Yunnan	Jinping, Pujiazhai			22.77	103.24
JF902429	ASWFW	ASWFW136-10	YLCFX842-08.w	CHA-EUP.1-YN-2	CHA-EUP.1-YN-2	642[0n]	2	0	0	0	Yes				26-Apr-2004	YLCFX842-08.w	Proteobacteria	Alphaproteobacteria	Rickettsiales	Rickettsiaceae		Wolbachia	Wolbachia sp. Eupristina sp. 1-CHAYLCFX842-08	Alex Smith	salex@uoguelph.ca				MAS-2|Agaonidae	Hymenoptera|Agaonidae|Agaonidae|Eupristina|Eupristina sp.1-CHA|			Zhenwenquan	26-Apr-2004		China	Yunnan	Jinping, Pujiazhai			22.77	103.24
JF902430	ASWFW	ASWFW137-10	YLCFX843-08.w	CHA-EUP.1-YN-3	CHA-EUP.1-YN-3	642[1n]	2	0	0	0	Yes				26-Apr-2004	YLCFX843-08.w	Proteobacteria	Alphaproteobacteria	Rickettsiales	Rickettsiaceae		Wolbachia	Wolbachia sp. Eupristina sp. 1-CHAYLCFX843-08	Alex Smith	salex@uoguelph.ca				MAS-2|Agaonidae	Hymenoptera|Agaonidae|Agaonidae|Eupristina|Eupristina sp.1-CHA|			Zhenwenquan	26-Apr-2004		China	Yunnan	Jinping, Pujiazhai			22.77	103.24
JF902431	ASWFW	ASWFW138-10	YLCFX844-08.w	CHA-EUP.1-YN-4	CHA-EUP.1-YN-4	642[0n]	2	0	0	0	Yes				26-Apr-2004	YLCFX844-08.w	Proteobacteria	Alphaproteobacteria	Rickettsiales	Rickettsiaceae		Wolbachia	Wolbachia sp. Eupristina sp. 1-CHAYLCFX844-08	Alex Smith	salex@uoguelph.ca				MAS-2|Agaonidae	Hymenoptera|Agaonidae|Agaonidae|Eupristina|Eupristina sp.1-CHA|			Zhenwenquan	26-Apr-2004		China	Yunnan	Jinping, Pujiazhai			22.77	103.24
JF902432	ASWFW	ASWFW139-10	YLCFX845-08.w	CHA-EUP.1-YN-5	CHA-EUP.1-YN-5	642[0n]	2	0	0	0	Yes				26-Apr-2004	YLCFX845-08.w	Proteobacteria	Alphaproteobacteria	Rickettsiales	Rickettsiaceae		Wolbachia	Wolbachia sp. Eupristina sp. 1-CHAYLCFX845-08	Alex Smith	salex@uoguelph.ca				MAS-2|Agaonidae	Hymenoptera|Agaonidae|Agaonidae|Eupristina|Eupristina sp.1-CHA|			Zhenwenquan	26-Apr-2004		China	Yunnan	Jinping, Pujiazhai			22.77	103.24
JF902433	ASWFW	ASWFW140-10	YLCFX846-08.w	CHA-EUP.1-YN-6	CHA-EUP.1-YN-6	642[0n]	2	0	0	0	Yes				26-Apr-2004	YLCFX846-08.w	Proteobacteria	Alphaproteobacteria	Rickettsiales	Rickettsiaceae		Wolbachia	Wolbachia sp. Eupristina sp. 1-CHAYLCFX846-08	Alex Smith	salex@uoguelph.ca				MAS-2|Agaonidae	Hymenoptera|Agaonidae|Agaonidae|Eupristina|Eupristina sp.1-CHA|			Zhenwenquan	26-Apr-2004		China	Yunnan	Jinping, Pujiazhai			22.77	103.24
JF902456	ASWFW	ASWFW141-10	YLCFX885-08.w	CON-M11-YN-1	CON-M11-YN-1	612[2n]	2	0	0	0	Yes				30-Apr-2004	YLCFX885-08.w	Proteobacteria	Alphaproteobacteria	Rickettsiales	Rickettsiaceae		Wolbachia	Wolbachia sp. HymenopteraYLCFX885-08	Alex Smith	salex@uoguelph.ca				coxA-6|Hymenoptera	Hymenoptera||Hymenoptera|||			Zhenwenquan	30-Apr-2004		China	Yunnan	Mengzi, Nanhu gongyuan			23.36	103.41
JF902457	ASWFW	ASWFW142-10	YLCFX886-08.w	CON-M11-YN-2	CON-M11-YN-2	612[0n]	2	0	0	0	Yes				30-Apr-2004	YLCFX886-08.w	Proteobacteria	Alphaproteobacteria	Rickettsiales	Rickettsiaceae		Wolbachia	Wolbachia sp. HymenopteraYLCFX886-08	Alex Smith	salex@uoguelph.ca				coxA-6|Hymenoptera	Hymenoptera||Hymenoptera|||			Zhenwenquan	30-Apr-2004		China	Yunnan	Mengzi, Nanhu gongyuan			23.36	103.41
JF902458	ASWFW	ASWFW143-10	YLCFX887-08.w	CON-M11-YN-3	CON-M11-YN-3	612[1n]	2	0	0	0	Yes				30-Apr-2004	YLCFX887-08.w	Proteobacteria	Alphaproteobacteria	Rickettsiales	Rickettsiaceae		Wolbachia	Wolbachia sp. HymenopteraYLCFX887-08	Alex Smith	salex@uoguelph.ca				coxA-6|Hymenoptera	Hymenoptera||Hymenoptera|||			Zhenwenquan	30-Apr-2004		China	Yunnan	Mengzi, Nanhu gongyuan			23.36	103.41
JF902459	ASWFW	ASWFW144-10	YLCFX889-08.w	CON-M11-YN-5	CON-M11-YN-5	612[0n]	2	0	0	0	Yes				30-Apr-2004	YLCFX889-08.w	Proteobacteria	Alphaproteobacteria	Rickettsiales	Rickettsiaceae		Wolbachia	Wolbachia sp. HymenopteraYLCFX889-08	Alex Smith	salex@uoguelph.ca				coxA-6|Hymenoptera	Hymenoptera||Hymenoptera|||			Zhenwenquan	30-Apr-2004		China	Yunnan	Mengzi, Nanhu gongyuan			23.36	103.41
JF902460	ASWFW	ASWFW145-10	YLCFX890-08.w	CON-M11-YN-6	CON-M11-YN-6	612[1n]	2	0	0	0	Yes				30-Apr-2004	YLCFX890-08.w	Proteobacteria	Alphaproteobacteria	Rickettsiales	Rickettsiaceae		Wolbachia	Wolbachia sp. HymenopteraYLCFX890-08	Alex Smith	salex@uoguelph.ca				coxA-6|Hymenoptera	Hymenoptera||Hymenoptera|||			Zhenwenquan	30-Apr-2004		China	Yunnan	Mengzi, Nanhu gongyuan			23.36	103.41
JF902461	ASWFW	ASWFW146-10	YLCFX891-08.w	CON-M11-YN-7	CON-M11-YN-7	612[0n]	2	0	0	0	Yes				30-Apr-2004	YLCFX891-08.w	Proteobacteria	Alphaproteobacteria	Rickettsiales	Rickettsiaceae		Wolbachia	Wolbachia sp. HymenopteraYLCFX891-08	Alex Smith	salex@uoguelph.ca				coxA-6|Hymenoptera	Hymenoptera||Hymenoptera|||			Zhenwenquan	30-Apr-2004		China	Yunnan	Mengzi, Nanhu gongyuan			23.36	103.41
JF902462	ASWFW	ASWFW147-10	YLCFX892-08.w	CON-M11-YN-8	CON-M11-YN-8	612[1n]	2	0	0	0	Yes				30-Apr-2004	YLCFX892-08.w	Proteobacteria	Alphaproteobacteria	Rickettsiales	Rickettsiaceae		Wolbachia	Wolbachia sp. HymenopteraYLCFX892-08	Alex Smith	salex@uoguelph.ca				coxA-6|Hymenoptera	Hymenoptera||Hymenoptera|||			Zhenwenquan	30-Apr-2004		China	Yunnan	Mengzi, Nanhu gongyuan			23.36	103.41
JF902331	ASWFW	ASWFW148-10	YLCFY065-08.w	ERE-BLA.1-FJ-1	ERE-BLA.1-FJ-1	642[2n]	2	0	0	0	Yes				05-May-2005	YLCFY065-08.w	Proteobacteria	Alphaproteobacteria	Rickettsiales	Rickettsiaceae		Wolbachia	Wolbachia sp. Blastophaga sp. 1-EREYLCFY065-08	Alex Smith	salex@uoguelph.ca				MAS-2|Agaoninae	Hymenoptera|Agaonidae|Agaoninae|Blastophaga|Blastophaga sp.1-ERE|			Zhangyanzhou	05-May-2005		China	Fujian	Fuzhou			26.08	119.3
JF902332	ASWFW	ASWFW149-10	YLCFY066-08.w	ERE-BLA.1-FJ-2	ERE-BLA.1-FJ-2	642[5n]	2	0	0	0	Yes				05-May-2005	YLCFY066-08.w	Proteobacteria	Alphaproteobacteria	Rickettsiales	Rickettsiaceae		Wolbachia	Wolbachia sp. Blastophaga sp. 1-EREYLCFY066-08	Alex Smith	salex@uoguelph.ca				MAS-2|Agaoninae	Hymenoptera|Agaonidae|Agaoninae|Blastophaga|Blastophaga sp.1-ERE|			Zhangyanzhou	05-May-2005		China	Fujian	Fuzhou			26.08	119.3
JF902333	ASWFW	ASWFW150-10	YLCFY067-08.w	ERE-BLA.1-FJ-3	ERE-BLA.1-FJ-3	642[1n]	2	0	0	0	Yes				05-May-2005	YLCFY067-08.w	Proteobacteria	Alphaproteobacteria	Rickettsiales	Rickettsiaceae		Wolbachia	Wolbachia sp. Blastophaga sp. 1-EREYLCFY067-08	Alex Smith	salex@uoguelph.ca				MAS-2|Agaoninae	Hymenoptera|Agaonidae|Agaoninae|Blastophaga|Blastophaga sp.1-ERE|			Zhangyanzhou	05-May-2005		China	Fujian	Fuzhou			26.08	119.3
JF902334	ASWFW	ASWFW151-10	YLCFY068-08.w	ERE-BLA.1-FJ-4	ERE-BLA.1-FJ-4	642[3n]	2	0	0	0	Yes				05-May-2005	YLCFY068-08.w	Proteobacteria	Alphaproteobacteria	Rickettsiales	Rickettsiaceae		Wolbachia	Wolbachia sp. Blastophaga sp. 1-EREYLCFY068-08	Alex Smith	salex@uoguelph.ca				MAS-2|Agaoninae	Hymenoptera|Agaonidae|Agaoninae|Blastophaga|Blastophaga sp.1-ERE|			Zhangyanzhou	05-May-2005		China	Fujian	Fuzhou			26.08	119.3
JF902335	ASWFW	ASWFW152-10	YLCFY069-08.w	ERE-BLA.1-FJ-5	ERE-BLA.1-FJ-5	642[1n]	2	0	0	0	Yes				05-May-2005	YLCFY069-08.w	Proteobacteria	Alphaproteobacteria	Rickettsiales	Rickettsiaceae		Wolbachia	Wolbachia sp. Blastophaga sp. 1-EREYLCFY069-08	Alex Smith	salex@uoguelph.ca				MAS-2|Agaoninae	Hymenoptera|Agaonidae|Agaoninae|Blastophaga|Blastophaga sp.1-ERE|			Zhangyanzhou	05-May-2005		China	Fujian	Fuzhou			26.08	119.3
JF902336	ASWFW	ASWFW153-10	YLCFY070-08.w	ERE-BLA.1-FJ-6	ERE-BLA.1-FJ-6	642[4n]	2	0	0	0	Yes				05-May-2005	YLCFY070-08.w	Proteobacteria	Alphaproteobacteria	Rickettsiales	Rickettsiaceae		Wolbachia	Wolbachia sp. Blastophaga sp. 1-EREYLCFY070-08	Alex Smith	salex@uoguelph.ca				MAS-2|Agaoninae	Hymenoptera|Agaonidae|Agaoninae|Blastophaga|Blastophaga sp.1-ERE|			Zhangyanzhou	05-May-2005		China	Fujian	Fuzhou			26.08	119.3
JF902337	ASWFW	ASWFW154-10	YLCFY071-08.w	ERE-BLA.1-FJ-7	ERE-BLA.1-FJ-7	642[4n]	2	0	0	0	Yes				05-May-2005	YLCFY071-08.w	Proteobacteria	Alphaproteobacteria	Rickettsiales	Rickettsiaceae		Wolbachia	Wolbachia sp. Blastophaga sp. 1-EREYLCFY071-08	Alex Smith	salex@uoguelph.ca				MAS-2|Agaoninae	Hymenoptera|Agaonidae|Agaoninae|Blastophaga|Blastophaga sp.1-ERE|			Zhangyanzhou	05-May-2005		China	Fujian	Fuzhou			26.08	119.3
JF902338	ASWFW	ASWFW155-10	YLCFY072-08.w	ERE-BLA.1-FJ-8	ERE-BLA.1-FJ-8	612[1n]	2	0	0	0	Yes				05-May-2005	YLCFY072-08.w	Proteobacteria	Alphaproteobacteria	Rickettsiales	Rickettsiaceae		Wolbachia	Wolbachia sp. Blastophaga sp. 1-EREYLCFY072-08	Alex Smith	salex@uoguelph.ca				MAS-2|Agaoninae	Hymenoptera|Agaonidae|Agaoninae|Blastophaga|Blastophaga sp.1-ERE|			Zhangyanzhou	05-May-2005		China	Fujian	Fuzhou			26.08	119.3
JF902339	ASWFW	ASWFW156-10	YLCFY073-08.w	ERE-BLA.1-FJ-9	ERE-BLA.1-FJ-9	642[5n]	2	0	0	0	Yes				05-May-2005	YLCFY073-08.w	Proteobacteria	Alphaproteobacteria	Rickettsiales	Rickettsiaceae		Wolbachia	Wolbachia sp. Blastophaga sp. 1-EREYLCFY073-08	Alex Smith	salex@uoguelph.ca				MAS-2|Agaoninae	Hymenoptera|Agaonidae|Agaoninae|Blastophaga|Blastophaga sp.1-ERE|			Zhangyanzhou	05-May-2005		China	Fujian	Fuzhou			26.08	119.3
JF902340	ASWFW	ASWFW157-10	YLCFY074-08.w	ERE-BLA.1-FJ-10	ERE-BLA.1-FJ-10	642[2n]	2	0	0	0	Yes				05-May-2005	YLCFY074-08.w	Proteobacteria	Alphaproteobacteria	Rickettsiales	Rickettsiaceae		Wolbachia	Wolbachia sp. Blastophaga sp. 1-EREYLCFY074-08	Alex Smith	salex@uoguelph.ca				MAS-2|Agaoninae	Hymenoptera|Agaonidae|Agaoninae|Blastophaga|Blastophaga sp.1-ERE|			Zhangyanzhou	05-May-2005		China	Fujian	Fuzhou			26.08	119.3
JF902367	ASWFW	ASWFW158-10	YLCFY095-08.w	ICH-BLA.1-YN-1	ICH-BLA.1-YN-1	642[0n]	2	0	0	0	Yes				03-Jun-2002	YLCFY095-08.w	Proteobacteria	Alphaproteobacteria	Rickettsiales	Rickettsiaceae		Wolbachia	Wolbachia sp. Blastophaga sp. 1-ICHYLCFY095-08	Alex Smith	salex@uoguelph.ca				MAS-2|Agaoninae	Hymenoptera|Agaonidae|Agaoninae|Blastophaga|Blastophaga sp.1-ICH|			Zhenwenquan	03-Jun-2002		China	Yunnan	XTBG			21.9	100.05
JF902368	ASWFW	ASWFW159-10	YLCFY096-08.w	ICH-BLA.1-YN-2	ICH-BLA.1-YN-2	642[4n]	2	0	0	0	Yes				03-Jun-2002	YLCFY096-08.w	Proteobacteria	Alphaproteobacteria	Rickettsiales	Rickettsiaceae		Wolbachia	Wolbachia sp. Blastophaga sp. 1-ICHYLCFY096-08	Alex Smith	salex@uoguelph.ca				MAS-2|Agaoninae	Hymenoptera|Agaonidae|Agaoninae|Blastophaga|Blastophaga sp.1-ICH|			Zhenwenquan	03-Jun-2002		China	Yunnan	XTBG			21.9	100.05
JF902369	ASWFW	ASWFW160-10	YLCFY097-08.w	ICH-BLA.1-YN-3	ICH-BLA.1-YN-3	612[0n]	2	0	0	0	Yes				03-Jun-2002	YLCFY097-08.w	Proteobacteria	Alphaproteobacteria	Rickettsiales	Rickettsiaceae		Wolbachia	Wolbachia sp. Blastophaga sp. 1-ICHYLCFY097-08	Alex Smith	salex@uoguelph.ca				MAS-2|Agaoninae	Hymenoptera|Agaonidae|Agaoninae|Blastophaga|Blastophaga sp.1-ICH|			Zhenwenquan	03-Jun-2002		China	Yunnan	XTBG			21.9	100.05
JF902370	ASWFW	ASWFW161-10	YLCFY098-08.w	ICH-BLA.1-YN-4	ICH-BLA.1-YN-4	642[2n]	2	0	0	0	Yes				03-Jun-2002	YLCFY098-08.w	Proteobacteria	Alphaproteobacteria	Rickettsiales	Rickettsiaceae		Wolbachia	Wolbachia sp. Blastophaga sp. 1-ICHYLCFY098-08	Alex Smith	salex@uoguelph.ca				MAS-2|Agaoninae	Hymenoptera|Agaonidae|Agaoninae|Blastophaga|Blastophaga sp.1-ICH|			Zhenwenquan	03-Jun-2002		China	Yunnan	XTBG			21.9	100.05
JF902371	ASWFW	ASWFW162-10	YLCFY099-08.w	ICH-BLA.1-YN-5	ICH-BLA.1-YN-5	642[1n]	2	0	0	0	Yes				03-Jun-2002	YLCFY099-08.w	Proteobacteria	Alphaproteobacteria	Rickettsiales	Rickettsiaceae		Wolbachia	Wolbachia sp. Blastophaga sp. 1-ICHYLCFY099-08	Alex Smith	salex@uoguelph.ca				MAS-2|Agaoninae	Hymenoptera|Agaonidae|Agaoninae|Blastophaga|Blastophaga sp.1-ICH|			Zhenwenquan	03-Jun-2002		China	Yunnan	XTBG			21.9	100.05
JF902372	ASWFW	ASWFW163-10	YLCFY100-08.w	ICH-BLA.1-YN-6	ICH-BLA.1-YN-6	642[1n]	2	0	0	0	Yes				03-Jun-2002	YLCFY100-08.w	Proteobacteria	Alphaproteobacteria	Rickettsiales	Rickettsiaceae		Wolbachia	Wolbachia sp. Blastophaga sp. 1-ICHYLCFY100-08	Alex Smith	salex@uoguelph.ca				MAS-2|Agaoninae	Hymenoptera|Agaonidae|Agaoninae|Blastophaga|Blastophaga sp.1-ICH|			Zhenwenquan	03-Jun-2002		China	Yunnan	XTBG			21.9	100.05
JF902373	ASWFW	ASWFW164-10	YLCFY101-08.w	ICH-BLA.1-YN-7	ICH-BLA.1-YN-7	642[3n]	2	0	0	0	Yes				03-Jun-2002	YLCFY101-08.w	Proteobacteria	Alphaproteobacteria	Rickettsiales	Rickettsiaceae		Wolbachia	Wolbachia sp. Blastophaga sp. 1-ICHYLCFY101-08	Alex Smith	salex@uoguelph.ca				MAS-2|Agaoninae	Hymenoptera|Agaonidae|Agaoninae|Blastophaga|Blastophaga sp.1-ICH|			Zhenwenquan	03-Jun-2002		China	Yunnan	XTBG			21.9	100.05
JF902374	ASWFW	ASWFW165-10	YLCFY102-08.w	ICH-BLA.1-YN-8	ICH-BLA.1-YN-8	642[2n]	2	0	0	0	Yes				03-Jun-2002	YLCFY102-08.w	Proteobacteria	Alphaproteobacteria	Rickettsiales	Rickettsiaceae		Wolbachia	Wolbachia sp. Blastophaga sp. 1-ICHYLCFY102-08	Alex Smith	salex@uoguelph.ca				MAS-2|Agaoninae	Hymenoptera|Agaonidae|Agaoninae|Blastophaga|Blastophaga sp.1-ICH|			Zhenwenquan	03-Jun-2002		China	Yunnan	XTBG			21.9	100.05
JF902375	ASWFW	ASWFW166-10	YLCFY103-08.w	ICH-BLA.1-YN-9	ICH-BLA.1-YN-9	642[0n]	2	0	0	0	Yes				03-Jun-2002	YLCFY103-08.w	Proteobacteria	Alphaproteobacteria	Rickettsiales	Rickettsiaceae		Wolbachia	Wolbachia sp. Blastophaga sp. 1-ICHYLCFY103-08	Alex Smith	salex@uoguelph.ca				MAS-2|Agaoninae	Hymenoptera|Agaonidae|Agaoninae|Blastophaga|Blastophaga sp.1-ICH|			Zhenwenquan	03-Jun-2002		China	Yunnan	XTBG			21.9	100.05
JF902376	ASWFW	ASWFW167-10	YLCFY104-08.w	ICH-BLA.1-YN-10	ICH-BLA.1-YN-10	642[4n]	2	0	0	0	Yes				03-Jun-2002	YLCFY104-08.w	Proteobacteria	Alphaproteobacteria	Rickettsiales	Rickettsiaceae		Wolbachia	Wolbachia sp. Blastophaga sp. 1-ICHYLCFY104-08	Alex Smith	salex@uoguelph.ca				MAS-2|Agaoninae	Hymenoptera|Agaonidae|Agaoninae|Blastophaga|Blastophaga sp.1-ICH|			Zhenwenquan	03-Jun-2002		China	Yunnan	XTBG			21.9	100.05
JF902377	ASWFW	ASWFW168-10	YLCFY114-08.w	ICH-M.0-YN-10	ICH-M.0-YN-10	642[1n]	2	0	0	0	Yes				20-May-2002	YLCFY114-08.w	Proteobacteria	Alphaproteobacteria	Rickettsiales	Rickettsiaceae		Wolbachia	Wolbachia sp. Blastophaga sp. 1-ICHYLCFY114-08	Alex Smith	salex@uoguelph.ca				MAS-2|Agaoninae	Hymenoptera|Agaonidae|Agaoninae|Blastophaga|Blastophaga sp.1-ICH|			Zhenwenquan	20-May-2002		China	Yunnan	XTBG			21.9	100.05
JF902480	ASWFW	ASWFW169-10	YLCFY163-08.w	HET-LIP.1-YN-2	HET-LIP.1-YN-2	642[4n]	2	0	0	0	Yes				30-Mar-2002	YLCFY163-08.w	Proteobacteria	Alphaproteobacteria	Rickettsiales	Rickettsiaceae		Wolbachia	Wolbachia sp. Liporrhopalum sp. 1-HETYLCFY163-08	Alex Smith	salex@uoguelph.ca				MAS-2|Agaoninae	Hymenoptera|Agaonidae|Agaoninae|Liporrhopalum|Liporrhopalum sp.1-HET|			Zhenwenquan	30-Mar-2002		China	Yunnan	XTBG			21.9	100.05
JF902497	ASWFW	ASWFW170-10	YLCFY189-08.w	ORT-PEU.1-YN-1	ORT-PEU.1-YN-1	642[0n]	3	0	0	0	Yes				24-Apr-2004	YLCFY189-08.w	Proteobacteria	Alphaproteobacteria	Rickettsiales	Rickettsiaceae		Wolbachia	Wolbachia sp. Platyneura sp. 1-ORTYLCFY189-08	Alex Smith	salex@uoguelph.ca				coxA-6|Sycophaginae	Hymenoptera|Pteromalidae|Sycophaginae|Platyneura|Platyneura sp.1-ORT|			Zhenwenquan	24-Apr-2004		China	Yunnan	Yuanyang minfen chang			23.17	102.81
JF902498	ASWFW	ASWFW171-10	YLCFY190-08.w	ORT-PEU.1-YN-2	ORT-PEU.1-YN-2	438[13n]	1	0	0	0	No				24-Apr-2004	YLCFY190-08.w	Proteobacteria	Alphaproteobacteria	Rickettsiales	Rickettsiaceae		Wolbachia	Wolbachia sp. Platyneura sp. 1-ORTYLCFY190-08	Alex Smith	salex@uoguelph.ca				coxA-6|Sycophaginae	Hymenoptera|Pteromalidae|Sycophaginae|Platyneura|Platyneura sp.1-ORT|			Zhenwenquan	24-Apr-2004		China	Yunnan	Yuanyang minfen chang			23.17	102.81
JF902499	ASWFW	ASWFW172-10	YLCFY191-08.w	ORT-PEU.1-YN-3	ORT-PEU.1-YN-3	642[0n]	4	0	0	0	Yes				24-Apr-2004	YLCFY191-08.w	Proteobacteria	Alphaproteobacteria	Rickettsiales	Rickettsiaceae		Wolbachia	Wolbachia sp. Platyneura sp. 1-ORTYLCFY191-08	Alex Smith	salex@uoguelph.ca				coxA-6|Sycophaginae	Hymenoptera|Pteromalidae|Sycophaginae|Platyneura|Platyneura sp.1-ORT|			Zhenwenquan	24-Apr-2004		China	Yunnan	Yuanyang minfen chang			23.17	102.81
JF902500	ASWFW	ASWFW173-10	YLCFY192-08.w	ORT-PEU.1-YN-4	ORT-PEU.1-YN-4	642[0n]	4	0	0	0	Yes				24-Apr-2004	YLCFY192-08.w	Proteobacteria	Alphaproteobacteria	Rickettsiales	Rickettsiaceae		Wolbachia	Wolbachia sp. Platyneura sp. 1-ORTYLCFY192-08	Alex Smith	salex@uoguelph.ca				coxA-6|Sycophaginae	Hymenoptera|Pteromalidae|Sycophaginae|Platyneura|Platyneura sp.1-ORT|			Zhenwenquan	24-Apr-2004		China	Yunnan	Yuanyang minfen chang			23.17	102.81
JF902501	ASWFW	ASWFW174-10	YLCFY193-08.w	ORT-PEU.1-YN-5	ORT-PEU.1-YN-5	642[1n]	4	0	0	0	Yes				24-Apr-2004	YLCFY193-08.w	Proteobacteria	Alphaproteobacteria	Rickettsiales	Rickettsiaceae		Wolbachia	Wolbachia sp. Platyneura sp. 1-ORTYLCFY193-08	Alex Smith	salex@uoguelph.ca				coxA-6|Sycophaginae	Hymenoptera|Pteromalidae|Sycophaginae|Platyneura|Platyneura sp.1-ORT|			Zhenwenquan	24-Apr-2004		China	Yunnan	Yuanyang minfen chang			23.17	102.81
JF902502	ASWFW	ASWFW175-10	YLCFY194-08.w	ORT-PEU.1-YN-6	ORT-PEU.1-YN-6	612[0n]	4	0	0	0	Yes				24-Apr-2004	YLCFY194-08.w	Proteobacteria	Alphaproteobacteria	Rickettsiales	Rickettsiaceae		Wolbachia	Wolbachia sp. Platyneura sp. 1-ORTYLCFY194-08	Alex Smith	salex@uoguelph.ca				coxA-6|Sycophaginae	Hymenoptera|Pteromalidae|Sycophaginae|Platyneura|Platyneura sp.1-ORT|			Zhenwenquan	24-Apr-2004		China	Yunnan	Yuanyang minfen chang			23.17	102.81
JF902505	ASWFW	ASWFW176-10	YLCFY195-08.w	ORT-PEU.2-YN-1	ORT-PEU.2-YN-1	612[0n]	4	0	0	0	Yes				02-May-2004	YLCFY195-08.w	Proteobacteria	Alphaproteobacteria	Rickettsiales	Rickettsiaceae		Wolbachia	Wolbachia sp. Platyneura sp. 2-ORTYLCFY195-08	Alex Smith	salex@uoguelph.ca				coxA-6|Sycophaginae	Hymenoptera|Pteromalidae|Sycophaginae|Platyneura|Platyneura sp.2-ORT|			Zhenwenquan	02-May-2004		China	Yunnan	Yuanyang minfen chang			23.17	102.81
JF902506	ASWFW	ASWFW177-10	YLCFY196-08.w	ORT-PEU.2-YN-2	ORT-PEU.2-YN-2	642[1n]	3	0	0	0	Yes				02-May-2004	YLCFY196-08.w	Proteobacteria	Alphaproteobacteria	Rickettsiales	Rickettsiaceae		Wolbachia	Wolbachia sp. Platyneura sp. 2-ORTYLCFY196-08	Alex Smith	salex@uoguelph.ca				coxA-6|Sycophaginae	Hymenoptera|Pteromalidae|Sycophaginae|Platyneura|Platyneura sp.2-ORT|			Zhenwenquan	02-May-2004		China	Yunnan	Yuanyang minfen chang			23.17	102.81
JF902507	ASWFW	ASWFW178-10	YLCFY197-08.w	ORT-PEU.2-YN-3	ORT-PEU.2-YN-3	642[1n]	4	0	0	0	Yes				02-May-2004	YLCFY197-08.w	Proteobacteria	Alphaproteobacteria	Rickettsiales	Rickettsiaceae		Wolbachia	Wolbachia sp. Platyneura sp. 2-ORTYLCFY197-08	Alex Smith	salex@uoguelph.ca				coxA-6|Sycophaginae	Hymenoptera|Pteromalidae|Sycophaginae|Platyneura|Platyneura sp.2-ORT|			Zhenwenquan	02-May-2004		China	Yunnan	Yuanyang minfen chang			23.17	102.81
JF902503	ASWFW	ASWFW179-10	YLCFY198-08.w	ORT-PEU.2-YN-4	ORT-PEU.2-YN-4	642[0n]	4	0	0	0	Yes				02-May-2004	YLCFY198-08.w	Proteobacteria	Alphaproteobacteria	Rickettsiales	Rickettsiaceae		Wolbachia	Wolbachia sp. Platyneura sp. 1-ORTYLCFY198-08	Alex Smith	salex@uoguelph.ca				coxA-6|Sycophaginae	Hymenoptera|Pteromalidae|Sycophaginae|Platyneura|Platyneura sp.1-ORT|			Zhenwenquan	02-May-2004		China	Yunnan	Yuanyang minfen chang			23.17	102.81
JF902504	ASWFW	ASWFW180-10	YLCFY199-08.w	ORT-PEU.2-YN-5	ORT-PEU.2-YN-5	642[0n]	4	0	0	0	Yes				02-May-2004	YLCFY199-08.w	Proteobacteria	Alphaproteobacteria	Rickettsiales	Rickettsiaceae		Wolbachia	Wolbachia sp. Platyneura sp. 1-ORTYLCFY199-08	Alex Smith	salex@uoguelph.ca				coxA-6|Sycophaginae	Hymenoptera|Pteromalidae|Sycophaginae|Platyneura|Platyneura sp.1-ORT|			Zhenwenquan	02-May-2004		China	Yunnan	Yuanyang minfen chang			23.17	102.81
JF902508	ASWFW	ASWFW181-10	YLCFY201-08.w	ORT-PEU.2-YN-7	ORT-PEU.2-YN-7	642[3n]	4	0	0	0	Yes				02-May-2004	YLCFY201-08.w	Proteobacteria	Alphaproteobacteria	Rickettsiales	Rickettsiaceae		Wolbachia	Wolbachia sp. Platyneura sp. 2-ORTYLCFY201-08	Alex Smith	salex@uoguelph.ca				coxA-6|Sycophaginae	Hymenoptera|Pteromalidae|Sycophaginae|Platyneura|Platyneura sp.2-ORT|			Zhenwenquan	02-May-2004		China	Yunnan	Yuanyang minfen chang			23.17	102.81
JF902509	ASWFW	ASWFW182-10	YLCFY202-08.w	ORT-PEU.2-YN-8	ORT-PEU.2-YN-8	642[2n]	4	0	0	0	Yes				02-May-2004	YLCFY202-08.w	Proteobacteria	Alphaproteobacteria	Rickettsiales	Rickettsiaceae		Wolbachia	Wolbachia sp. Platyneura sp. 2-ORTYLCFY202-08	Alex Smith	salex@uoguelph.ca				coxA-6|Sycophaginae	Hymenoptera|Pteromalidae|Sycophaginae|Platyneura|Platyneura sp.2-ORT|			Zhenwenquan	02-May-2004		China	Yunnan	Yuanyang minfen chang			23.17	102.81
JF902341	ASWFW	ASWFW183-10	YLCFY223-08.w	ESQ-BLA.1-YN-1	ESQ-BLA.1-YN-1	642[8n]	2	0	0	0	No				16-May-2004	YLCFY223-08.w	Proteobacteria	Alphaproteobacteria	Rickettsiales	Rickettsiaceae		Wolbachia	Wolbachia sp. Blastophaga sp. 1-ESQYLCFY223-08	Alex Smith	salex@uoguelph.ca				MAS-2|Agaoninae	Hymenoptera|Agaonidae|Agaoninae|Blastophaga|Blastophaga sp.1-ESQ|			Zhenwenquan	16-May-2004		China	Yunnan	XTBG			21.9	100.05
JF902342	ASWFW	ASWFW184-10	YLCFY224-08.w	ESQ-BLA.1-YN-2	ESQ-BLA.1-YN-2	612[11n]	2	0	0	0	No				16-May-2004	YLCFY224-08.w	Proteobacteria	Alphaproteobacteria	Rickettsiales	Rickettsiaceae		Wolbachia	Wolbachia sp. Blastophaga sp. 1-ESQYLCFY224-08	Alex Smith	salex@uoguelph.ca				MAS-3|Agaoninae	Hymenoptera|Agaonidae|Agaoninae|Blastophaga|Blastophaga sp.1-ESQ|			Zhenwenquan	16-May-2004		China	Yunnan	XTBG			21.9	100.05
JF902343	ASWFW	ASWFW185-10	YLCFY225-08.w	ESQ-BLA.1-YN-3	ESQ-BLA.1-YN-3	612[6n]	2	0	0	0	Yes				16-May-2004	YLCFY225-08.w	Proteobacteria	Alphaproteobacteria	Rickettsiales	Rickettsiaceae		Wolbachia	Wolbachia sp. Blastophaga sp. 1-ESQYLCFY225-08	Alex Smith	salex@uoguelph.ca				coxA-6|Agaoninae	Hymenoptera|Agaonidae|Agaoninae|Blastophaga|Blastophaga sp.1-ESQ|			Zhenwenquan	16-May-2004		China	Yunnan	XTBG			21.9	100.05
JF902344	ASWFW	ASWFW186-10	YLCFY226-08.w	ESQ-BLA.1-YN-4	ESQ-BLA.1-YN-4	612[7n]	2	0	0	0	No				16-May-2004	YLCFY226-08.w	Proteobacteria	Alphaproteobacteria	Rickettsiales	Rickettsiaceae		Wolbachia	Wolbachia sp. Blastophaga sp. 1-ESQYLCFY226-08	Alex Smith	salex@uoguelph.ca				coxA-6|Agaoninae	Hymenoptera|Agaonidae|Agaoninae|Blastophaga|Blastophaga sp.1-ESQ|			Zhenwenquan	16-May-2004		China	Yunnan	XTBG			21.9	100.05
JF902345	ASWFW	ASWFW187-10	YLCFY227-08.w	ESQ-BLA.1-YN-5	ESQ-BLA.1-YN-5	612[6n]	2	0	0	0	Yes				16-May-2004	YLCFY227-08.w	Proteobacteria	Alphaproteobacteria	Rickettsiales	Rickettsiaceae		Wolbachia	Wolbachia sp. Blastophaga sp. 1-ESQYLCFY227-08	Alex Smith	salex@uoguelph.ca				coxA-6|Agaoninae	Hymenoptera|Agaonidae|Agaoninae|Blastophaga|Blastophaga sp.1-ESQ|			Zhenwenquan	16-May-2004		China	Yunnan	XTBG			21.9	100.05
JF902346	ASWFW	ASWFW188-10	YLCFY228-08.w	ESQ-BLA.1-YN-6	ESQ-BLA.1-YN-6	612[12n]	2	0	0	0	No				16-May-2004	YLCFY228-08.w	Proteobacteria	Alphaproteobacteria	Rickettsiales	Rickettsiaceae		Wolbachia	Wolbachia sp. Blastophaga sp. 1-ESQYLCFY228-08	Alex Smith	salex@uoguelph.ca				MAS-3|Agaoninae	Hymenoptera|Agaonidae|Agaoninae|Blastophaga|Blastophaga sp.1-ESQ|			Zhenwenquan	16-May-2004		China	Yunnan	XTBG			21.9	100.05
JF902347	ASWFW	ASWFW189-10	YLCFY229-08.w	ESQ-BLA.1-YN-7	ESQ-BLA.1-YN-7	612[5n]	2	0	0	0	Yes				16-May-2004	YLCFY229-08.w	Proteobacteria	Alphaproteobacteria	Rickettsiales	Rickettsiaceae		Wolbachia	Wolbachia sp. Blastophaga sp. 1-ESQYLCFY229-08	Alex Smith	salex@uoguelph.ca				coxA-6|Agaoninae	Hymenoptera|Agaonidae|Agaoninae|Blastophaga|Blastophaga sp.1-ESQ|			Zhenwenquan	16-May-2004		China	Yunnan	XTBG			21.9	100.05
JF902348	ASWFW	ASWFW190-10	YLCFY230-08.w	ESQ-BLA.1-YN-8	ESQ-BLA.1-YN-8	612[6n]	2	0	0	0	Yes				16-May-2004	YLCFY230-08.w	Proteobacteria	Alphaproteobacteria	Rickettsiales	Rickettsiaceae		Wolbachia	Wolbachia sp. Blastophaga sp. 1-ESQYLCFY230-08	Alex Smith	salex@uoguelph.ca				MAS-2|Agaoninae	Hymenoptera|Agaonidae|Agaoninae|Blastophaga|Blastophaga sp.1-ESQ|			Zhenwenquan	16-May-2004		China	Yunnan	XTBG			21.9	100.05
JF902349	ASWFW	ASWFW191-10	YLCFY232-08.w	ESQ-M.0-YN-2	ESQ-M.0-YN-2	612[6n]	2	0	0	0	Yes				16-May-2004	YLCFY232-08.w	Proteobacteria	Alphaproteobacteria	Rickettsiales	Rickettsiaceae		Wolbachia	Wolbachia sp. Blastophaga sp. 1-ESQYLCFY232-08	Alex Smith	salex@uoguelph.ca				coxA-6|Agaoninae	Hymenoptera|Agaonidae|Agaoninae|Blastophaga|Blastophaga sp.1-ESQ|			Zhenwenquan	16-May-2004		China	Yunnan	XTBG			21.9	100.05
JF902350	ASWFW	ASWFW192-10	YLCFY233-08.w	ESQ-M.0-YN-3	ESQ-M.0-YN-3	642[2n]	2	0	0	0	Yes				16-May-2004	YLCFY233-08.w	Proteobacteria	Alphaproteobacteria	Rickettsiales	Rickettsiaceae		Wolbachia	Wolbachia sp. Blastophaga sp. 1-ESQYLCFY233-08	Alex Smith	salex@uoguelph.ca				coxA-6|Agaoninae	Hymenoptera|Agaonidae|Agaoninae|Blastophaga|Blastophaga sp.1-ESQ|			Zhenwenquan	16-May-2004		China	Yunnan	XTBG			21.9	100.05
JF902351	ASWFW	ASWFW193-10	YLCFY234-08.w	ESQ-M.0-YN-4	ESQ-M.0-YN-4	612[4n]	2	0	0	0	Yes				16-May-2004	YLCFY234-08.w	Proteobacteria	Alphaproteobacteria	Rickettsiales	Rickettsiaceae		Wolbachia	Wolbachia sp. Blastophaga sp. 1-ESQYLCFY234-08	Alex Smith	salex@uoguelph.ca				coxA-6|Agaoninae	Hymenoptera|Agaonidae|Agaoninae|Blastophaga|Blastophaga sp.1-ESQ|			Zhenwenquan	16-May-2004		China	Yunnan	XTBG			21.9	100.05
JF902352	ASWFW	ASWFW194-10	YLCFY235-08.w	ESQ-M.0-YN-5	ESQ-M.0-YN-5	600[14n]	1	0	0	0	No				16-May-2004	YLCFY235-08.w	Proteobacteria	Alphaproteobacteria	Rickettsiales	Rickettsiaceae		Wolbachia	Wolbachia sp. Blastophaga sp. 1-ESQYLCFY235-08	Alex Smith	salex@uoguelph.ca				MAS-3|Agaoninae	Hymenoptera|Agaonidae|Agaoninae|Blastophaga|Blastophaga sp.1-ESQ|			Zhenwenquan	16-May-2004		China	Yunnan	XTBG			21.9	100.05
JF902353	ASWFW	ASWFW195-10	YLCFY237-08.w	ESQ-M.0-YN-7	ESQ-M.0-YN-7	612[6n]	2	0	0	0	Yes				16-May-2004	YLCFY237-08.w	Proteobacteria	Alphaproteobacteria	Rickettsiales	Rickettsiaceae		Wolbachia	Wolbachia sp. Blastophaga sp. 1-ESQYLCFY237-08	Alex Smith	salex@uoguelph.ca				coxA-6|Agaoninae	Hymenoptera|Agaonidae|Agaoninae|Blastophaga|Blastophaga sp.1-ESQ|			Zhenwenquan	16-May-2004		China	Yunnan	XTBG			21.9	100.05
JF902354	ASWFW	ASWFW196-10	YLCFY238-08.w	ESQ-M.0-YN-8	ESQ-M.0-YN-8	611[9n]	2	0	0	0	No				16-May-2004	YLCFY238-08.w	Proteobacteria	Alphaproteobacteria	Rickettsiales	Rickettsiaceae		Wolbachia	Wolbachia sp. Blastophaga sp. 1-ESQYLCFY238-08	Alex Smith	salex@uoguelph.ca				MAS-1|Agaoninae	Hymenoptera|Agaonidae|Agaoninae|Blastophaga|Blastophaga sp.1-ESQ|			Zhenwenquan	16-May-2004		China	Yunnan	XTBG			21.9	100.05
JF902463	ASWFW	ASWFW197-10	YLCFY264-08.w	ESQ-M.2-YN-2	ESQ-M.2-YN-2	612[4n]	2	0	0	0	Yes				16-May-2004	YLCFY264-08.w	Proteobacteria	Alphaproteobacteria	Rickettsiales	Rickettsiaceae		Wolbachia	Wolbachia sp. HymenopteraYLCFY264-08	Alex Smith	salex@uoguelph.ca				MAS-2|Hymenoptera	Hymenoptera||Hymenoptera|||			Zhenwenquan	16-May-2004		China	Yunnan	XTBG			21.9	100.05
JF902315	ASWFW	ASWFW198-10	YLCFY265-08.w	CHT-BLA.1-YN-1	CHT-BLA.1-YN-1	612[9n]	2	0	0	0	No				04-May-2004	YLCFY265-08.w	Proteobacteria	Alphaproteobacteria	Rickettsiales	Rickettsiaceae		Wolbachia	Wolbachia sp. Blastophaga sp. 1-CHTYLCFY265-08	Alex Smith	salex@uoguelph.ca				MAS-2|Agaoninae	Hymenoptera|Agaonidae|Agaoninae|Blastophaga|Blastophaga sp.1-CHT|			Zhenwenquan	04-May-2004		China	Yunnan	Baqiang			23.37	104.24
JF902316	ASWFW	ASWFW199-10	YLCFY266-08.w	CHT-BLA.1-YN-2	CHT-BLA.1-YN-2	612[5n]	2	0	0	0	Yes				04-May-2004	YLCFY266-08.w	Proteobacteria	Alphaproteobacteria	Rickettsiales	Rickettsiaceae		Wolbachia	Wolbachia sp. Blastophaga sp. 1-CHTYLCFY266-08	Alex Smith	salex@uoguelph.ca				MAS-2|Agaoninae	Hymenoptera|Agaonidae|Agaoninae|Blastophaga|Blastophaga sp.1-CHT|			Zhenwenquan	04-May-2004		China	Yunnan	Baqiang			23.37	104.24
JF902317	ASWFW	ASWFW200-10	YLCFY267-08.w	CHT-BLA.1-YN-3	CHT-BLA.1-YN-3	612[11n]	2	0	0	0	No				04-May-2004	YLCFY267-08.w	Proteobacteria	Alphaproteobacteria	Rickettsiales	Rickettsiaceae		Wolbachia	Wolbachia sp. Blastophaga sp. 1-CHTYLCFY267-08	Alex Smith	salex@uoguelph.ca				MAS-2|Agaoninae	Hymenoptera|Agaonidae|Agaoninae|Blastophaga|Blastophaga sp.1-CHT|			Zhenwenquan	04-May-2004		China	Yunnan	Baqiang			23.37	104.24
JF902318	ASWFW	ASWFW201-10	YLCFY268-08.w	CHT-BLA.1-YN-4	CHT-BLA.1-YN-4	612[8n]	2	0	0	0	No				04-May-2004	YLCFY268-08.w	Proteobacteria	Alphaproteobacteria	Rickettsiales	Rickettsiaceae		Wolbachia	Wolbachia sp. Blastophaga sp. 1-CHTYLCFY268-08	Alex Smith	salex@uoguelph.ca				coxA-6|Agaoninae	Hymenoptera|Agaonidae|Agaoninae|Blastophaga|Blastophaga sp.1-CHT|			Zhenwenquan	04-May-2004		China	Yunnan	Baqiang			23.37	104.24
JF902319	ASWFW	ASWFW202-10	YLCFY269-08.w	CHT-BLA.1-YN-5	CHT-BLA.1-YN-5	612[3n]	2	0	0	0	Yes				04-May-2004	YLCFY269-08.w	Proteobacteria	Alphaproteobacteria	Rickettsiales	Rickettsiaceae		Wolbachia	Wolbachia sp. Blastophaga sp. 1-CHTYLCFY269-08	Alex Smith	salex@uoguelph.ca				MAS-2|Agaoninae	Hymenoptera|Agaonidae|Agaoninae|Blastophaga|Blastophaga sp.1-CHT|			Zhenwenquan	04-May-2004		China	Yunnan	Baqiang			23.37	104.24
JF902320	ASWFW	ASWFW203-10	YLCFY271-08.w	CHT-BLA.1-YN-7	CHT-BLA.1-YN-7	436[5n]	1	0	0	0	No				04-May-2004	YLCFY271-08.w	Proteobacteria	Alphaproteobacteria	Rickettsiales	Rickettsiaceae		Wolbachia	Wolbachia sp. Blastophaga sp. 1-CHTYLCFY271-08	Alex Smith	salex@uoguelph.ca				MAS-2|Agaoninae	Hymenoptera|Agaonidae|Agaoninae|Blastophaga|Blastophaga sp.1-CHT|			Zhenwenquan	04-May-2004		China	Yunnan	Baqiang			23.37	104.24
JF902321	ASWFW	ASWFW204-10	YLCFY272-08.w	CHT-BLA.1-YN-8	CHT-BLA.1-YN-8	612[4n]	2	0	0	0	Yes				04-May-2004	YLCFY272-08.w	Proteobacteria	Alphaproteobacteria	Rickettsiales	Rickettsiaceae		Wolbachia	Wolbachia sp. Blastophaga sp. 1-CHTYLCFY272-08	Alex Smith	salex@uoguelph.ca				MAS-2|Agaoninae	Hymenoptera|Agaonidae|Agaoninae|Blastophaga|Blastophaga sp.1-CHT|			Zhenwenquan	04-May-2004		China	Yunnan	Baqiang			23.37	104.24
JF902322	ASWFW	ASWFW205-10	YLCFY273-08.w	CHT-BLA.1-YN-9	CHT-BLA.1-YN-9	612[3n]	2	0	0	0	Yes				04-May-2004	YLCFY273-08.w	Proteobacteria	Alphaproteobacteria	Rickettsiales	Rickettsiaceae		Wolbachia	Wolbachia sp. Blastophaga sp. 1-CHTYLCFY273-08	Alex Smith	salex@uoguelph.ca				MAS-2|Agaoninae	Hymenoptera|Agaonidae|Agaoninae|Blastophaga|Blastophaga sp.1-CHT|			Zhenwenquan	04-May-2004		China	Yunnan	Baqiang			23.37	104.24
JF902323	ASWFW	ASWFW206-10	YLCFY274-08.w	CHT-BLA.1-YN-10	CHT-BLA.1-YN-10	611[3n]	2	0	0	0	Yes				04-May-2004	YLCFY274-08.w	Proteobacteria	Alphaproteobacteria	Rickettsiales	Rickettsiaceae		Wolbachia	Wolbachia sp. Blastophaga sp. 1-CHTYLCFY274-08	Alex Smith	salex@uoguelph.ca				MAS-2|Agaoninae	Hymenoptera|Agaonidae|Agaoninae|Blastophaga|Blastophaga sp.1-CHT|			Zhenwenquan	04-May-2004		China	Yunnan	Baqiang			23.37	104.24
JF902324	ASWFW	ASWFW207-10	YLCFY275-08.w	CHT-M.0-YN-1	CHT-M.0-YN-1	642[9n]	2	0	0	0	No				04-May-2004	YLCFY275-08.w	Proteobacteria	Alphaproteobacteria	Rickettsiales	Rickettsiaceae		Wolbachia	Wolbachia sp. Blastophaga sp. 1-CHTYLCFY275-08	Alex Smith	salex@uoguelph.ca				MAS-2|Agaoninae	Hymenoptera|Agaonidae|Agaoninae|Blastophaga|Blastophaga sp.1-CHT|			Zhenwenquan	04-May-2004		China	Yunnan	Baqiang			23.37	104.24
JF902325	ASWFW	ASWFW208-10	YLCFY276-08.w	CHT-M.0-YN-2	CHT-M.0-YN-2	609[14n]	2	0	0	0	No				04-May-2004	YLCFY276-08.w	Proteobacteria	Alphaproteobacteria	Rickettsiales	Rickettsiaceae		Wolbachia	Wolbachia sp. Blastophaga sp. 1-CHTYLCFY276-08	Alex Smith	salex@uoguelph.ca				MAS-2|Agaoninae	Hymenoptera|Agaonidae|Agaoninae|Blastophaga|Blastophaga sp.1-CHT|			Zhenwenquan	04-May-2004		China	Yunnan	Baqiang			23.37	104.24
JF902326	ASWFW	ASWFW209-10	YLCFY277-08.w	CHT-M.0-YN-3	CHT-M.0-YN-3	612[7n]	2	0	0	0	No				04-May-2004	YLCFY277-08.w	Proteobacteria	Alphaproteobacteria	Rickettsiales	Rickettsiaceae		Wolbachia	Wolbachia sp. Blastophaga sp. 1-CHTYLCFY277-08	Alex Smith	salex@uoguelph.ca				MAS-2|Agaoninae	Hymenoptera|Agaonidae|Agaoninae|Blastophaga|Blastophaga sp.1-CHT|			Zhenwenquan	04-May-2004		China	Yunnan	Baqiang			23.37	104.24
JF902327	ASWFW	ASWFW210-10	YLCFY278-08.w	CHT-M.0-YN-4	CHT-M.0-YN-4	612[10n]	2	0	0	0	No				04-May-2004	YLCFY278-08.w	Proteobacteria	Alphaproteobacteria	Rickettsiales	Rickettsiaceae		Wolbachia	Wolbachia sp. Blastophaga sp. 1-CHTYLCFY278-08	Alex Smith	salex@uoguelph.ca				MAS-2|Agaoninae	Hymenoptera|Agaonidae|Agaoninae|Blastophaga|Blastophaga sp.1-CHT|			Zhenwenquan	04-May-2004		China	Yunnan	Baqiang			23.37	104.24
JF902328	ASWFW	ASWFW211-10	YLCFY279-08.w	CHT-M.0-YN-5	CHT-M.0-YN-5	612[6n]	2	0	0	0	Yes				04-May-2004	YLCFY279-08.w	Proteobacteria	Alphaproteobacteria	Rickettsiales	Rickettsiaceae		Wolbachia	Wolbachia sp. Blastophaga sp. 1-CHTYLCFY279-08	Alex Smith	salex@uoguelph.ca				MAS-2|Agaoninae	Hymenoptera|Agaonidae|Agaoninae|Blastophaga|Blastophaga sp.1-CHT|			Zhenwenquan	04-May-2004		China	Yunnan	Baqiang			23.37	104.24
JF902329	ASWFW	ASWFW212-10	YLCFY280-08.w	CHT-M.0-YN-6	CHT-M.0-YN-6	612[0n]	1	0	0	0	No				04-May-2004	YLCFY280-08.w	Proteobacteria	Alphaproteobacteria	Rickettsiales	Rickettsiaceae		Wolbachia	Wolbachia sp. Blastophaga sp. 1-CHTYLCFY280-08	Alex Smith	salex@uoguelph.ca				coxA-6|Agaoninae	Hymenoptera|Agaonidae|Agaoninae|Blastophaga|Blastophaga sp.1-CHT|			Zhenwenquan	04-May-2004		China	Yunnan	Baqiang			23.37	104.24
JF902330	ASWFW	ASWFW213-10	YLCFY281-08.w	CHT-M.0-YN-7	CHT-M.0-YN-7	609[13n]	2	0	0	0	No				04-May-2004	YLCFY281-08.w	Proteobacteria	Alphaproteobacteria	Rickettsiales	Rickettsiaceae		Wolbachia	Wolbachia sp. Blastophaga sp. 1-CHTYLCFY281-08	Alex Smith	salex@uoguelph.ca				MAS-2|Agaoninae	Hymenoptera|Agaonidae|Agaoninae|Blastophaga|Blastophaga sp.1-CHT|			Zhenwenquan	04-May-2004		China	Yunnan	Baqiang			23.37	104.24
Submitted and awaiting accession	ASWLP	ASWLP001-11	BLPAB437-06.w	06-SRNP-101376		658[0n]	2	0	0	0	Yes				02-Apr-2006	BLPAB437-06.w	Proteobacteria	Alphaproteobacteria	Rickettsiales	Rickettsiaceae		Wolbachia	Wolbachia sp. Nyctelius nycteliusDHJ01	Alex Smith	salex@uoguelph.ca				Hesperiidae				J.D.Turner&N.Turner	02-Apr-2006		Costa Rica	Guanacaste	Area de Conservacion Guanacaste	Sector Orosi	Maderos	11.005	-85.475	510
Submitted and awaiting accession	ASWLP	ASWLP002-11	BLPAB593-06.w	06-SRNP-101532		658[0n]	3	0	0	0	Yes				11-Apr-2006	BLPAB593-06.w	Proteobacteria	Alphaproteobacteria	Rickettsiales	Rickettsiaceae		Wolbachia	Wolbachia sp. Epargyreus 06-SRNP-101532	Alex Smith	salex@uoguelph.ca				Hesperiidae				J.D.Turner&N.Turner	11-Apr-2006		Costa Rica	Alajuela	Area de Conservacion Guanacaste	Sector Mundo Nuevo	La Perla	10.766	-85.442	675
Submitted and awaiting accession	ASWLP	ASWLP003-11	BLPCI471-08.w	07-SRNP-112596		658[2n]	1	0	0	0	No				09-Dec-2007	BLPCI471-08.w	Proteobacteria	Alphaproteobacteria	Rickettsiales	Rickettsiaceae		Wolbachia	Wolbachia sp. chryBioLep01 BioLep01	Alex Smith	salex@uoguelph.ca				Pyralidae				F.Quesada&R.Franco	09-Dec-2007		Costa Rica	Guanacaste	Area de Conservacion Guanacaste	Sector Santa Rosa	Sendero los Patos	10.821	-85.633	251
Submitted and awaiting accession	ASWLP	ASWLP004-11	BLPDM1215-10.w	09-SRNP-110592	09-SRNP-110592	614[3n]	1	0	0	0	No				16-Nov-2009	BLPDM1215-10.w	Proteobacteria	Alphaproteobacteria	Rickettsiales	Rickettsiaceae		Wolbachia	Wolbachia sp. microBioLep01 BioLep01	Alex Smith	salex@uoguelph.ca				Lepidoptera				S.Rios & H.Cambronero	16-Nov-2009		Costa Rica	Guanacaste	Area de Conservacion Guanacaste	Sector Del Oro	Serrano	11	-85.456	585
Submitted and awaiting accession	ASWLP	ASWLP005-11	BLPDM1257-10.w	09-SRNP-110634	09-SRNP-110634	658[0n]	2	0	0	0	Yes				16-Nov-2009	BLPDM1257-10.w	Proteobacteria	Alphaproteobacteria	Rickettsiales	Rickettsiaceae		Wolbachia	Wolbachia sp. microBioLep01 BioLep01	Alex Smith	salex@uoguelph.ca				Lepidoptera				S.Rios & F.Quesada	16-Nov-2009		Costa Rica	Guanacaste	Area de Conservacion Guanacaste	Sector Del Oro	Sendero Manta	10.997	-85.457	610
Submitted and awaiting accession	ASWLP	ASWLP006-11	BLPDR706-10.w	10-SRNP-106331	10-SRNP-106331	658[0n]	2	0	0	0	Yes				13-Mar-2009	BLPDR706-10.w	Proteobacteria	Alphaproteobacteria	Rickettsiales	Rickettsiaceae		Wolbachia	Wolbachia sp. microBioLep01 BioLep01	Alex Smith	salex@uoguelph.ca				Lepidoptera				F.Quesada&S.Rios	13-Mar-2009		Costa Rica	Alajuela	Area de Conservacion Guanacaste	Sector Rincon Rain Forest	Manta Hugo	10.881	-85.268	491
Submitted and awaiting accession	ASWLP	ASWLP007-11	BLPDR854-10.w	10-SRNP-106479	10-SRNP-106479	658[0n]	2	0	0	0	Yes				13-Mar-2009	BLPDR854-10.w	Proteobacteria	Alphaproteobacteria	Rickettsiales	Rickettsiaceae		Wolbachia	Wolbachia sp. microBioLep01 BioLep01	Alex Smith	salex@uoguelph.ca				Lepidoptera				F.Quesada&S.Rios	13-Mar-2009		Costa Rica	Alajuela	Area de Conservacion Guanacaste	Sector Rincon Rain Forest	Manta Hugo	10.881	-85.268	491
Submitted and awaiting accession	ASWLP	ASWLP008-11	BLPDT1066-10.w	10-SRNP-108493	10-SRNP-108493	658[0n]	3	0	0	0	Yes				13-May-2010	BLPDT1066-10.w	Proteobacteria	Alphaproteobacteria	Rickettsiales	Rickettsiaceae		Wolbachia	Wolbachia sp. elachBioLep01 BioLep373	Alex Smith	salex@uoguelph.ca				Elachistidae				F.Quesada&R.Franco	13-May-2010		Costa Rica	Guanacaste	Area de Conservacion Guanacaste	Cacao	Derrumbe	10.931	-85.462	1310
Submitted and awaiting accession	ASWLP	ASWLP009-11	BLPDT1439-10.w	10-SRNP-108866	10-SRNP-108866	658[0n]	2	0	0	0	Yes				12-Jun-2010	BLPDT1439-10.w	Proteobacteria	Alphaproteobacteria	Rickettsiales	Rickettsiaceae		Wolbachia	Wolbachia sp. epipaBioLep01 BioLep01	Alex Smith	salex@uoguelph.ca				Pyralidae				F.Quesada & S.Rios	12-Jun-2010		Costa Rica	Guanacaste	Area de Conservacion Guanacaste	Sector Pailas	Manta Mona	10.792	-85.462	1055
Submitted and awaiting accession	ASWLP	ASWLP010-11	BLPDU617-11.w	10-SRNP-110039	10-SRNP-110039	658[0n]	2	0	0	0	Yes				07-Sep-2010	BLPDU617-11.w	Proteobacteria	Alphaproteobacteria	Rickettsiales	Rickettsiaceae		Wolbachia	Wolbachia sp. microBioLep01 BioLep01	Alex Smith	salex@uoguelph.ca				Lepidoptera				S.Rios&R.Franco	07-Sep-2010		Costa Rica	Guanacaste	Area de Conservacion Guanacaste	Sector Cacao	Laboratorio	10.927	-85.468	1150
Submitted and awaiting accession	ASWLP	ASWLP011-11	MHAAB659-05.w	05-SRNP-21658	05-SRNP-21658	521[9n]	1	0	0	0	No				09-Jun-2005	MHAAB659-05.w	Proteobacteria	Alphaproteobacteria	Rickettsiales	Rickettsiaceae		Wolbachia	Wolbachia sp. Caligo telamoniusDHJ03	Alex Smith	salex@uoguelph.ca	F			Nymphalidae				Elieth Cantillano	09-Jun-2005		Costa Rica	Guanacaste	Area de Conservacion Guanacaste	Sector Del Oro	Margarita	11.032	-85.44	380
Submitted and awaiting accession	ASWLP	ASWLP012-11	MHAHE164-05.w	04-SRNP-31491	04-SRNP-31491	383[50n]	0	0	0	0	No				06-Apr-2004	MHAHE164-05.w	Proteobacteria	Alphaproteobacteria	Rickettsiales	Rickettsiaceae		Wolbachia	Wolbachia sp. Aides brino	Alex Smith	salex@uoguelph.ca	M			Hesperiidae				Manuel Rios	06-Apr-2004		Costa Rica	Guanacaste	Area de Conservacion Guanacaste	Sector Pitilla	Pasmompa	11.019	-85.41	440
Submitted and awaiting accession	ASWLP	ASWLP013-11	MHAHF700-06.w	05-SRNP-33391	05-SRNP-33391	445[1n]	1	0	0	0	No				10-Sep-2005	MHAHF700-06.w	Proteobacteria	Alphaproteobacteria	Rickettsiales	Rickettsiaceae		Wolbachia	Wolbachia sp. Polyctor polyctor	Alex Smith	salex@uoguelph.ca	F			Hesperiidae				Manuel Rios	10-Sep-2005		Costa Rica	Guanacaste	Area de Conservacion Guanacaste	Sector Pitilla	Pasmompa	11.019	-85.41	440
Submitted and awaiting accession	ASWLP	ASWLP014-11	MHAHF702-06.w	05-SRNP-6247	05-SRNP-6247	424[0n]	1	0	0	0	No				07-Nov-2005	MHAHF702-06.w	Proteobacteria	Alphaproteobacteria	Rickettsiales	Rickettsiaceae		Wolbachia	Wolbachia sp. Polyctor polyctor	Alex Smith	salex@uoguelph.ca				Hesperiidae				Gloria Sihezar	07-Nov-2005		Costa Rica	Alajuela	Area de Conservacion Guanacaste	Sector San Cristobal	Puente Palma	10.916	-85.379	460
Submitted and awaiting accession	ASWLP	ASWLP015-11	MHAHF703-06.w	05-SRNP-6792	05-SRNP-6792	423[5n]	1	0	0	0	No				13-Nov-2005	MHAHF703-06.w	Proteobacteria	Alphaproteobacteria	Rickettsiales	Rickettsiaceae		Wolbachia	Wolbachia sp. Polyctor polyctor	Alex Smith	salex@uoguelph.ca				Hesperiidae				Carolina Cano	13-Nov-2005		Costa Rica	Alajuela	Area de Conservacion Guanacaste	Sector San Cristobal	Puente Palma	10.916	-85.379	460
Submitted and awaiting accession	ASWLP	ASWLP016-11	MHCPA030-06.w	04-SRNP-49650	04-SRNP-49650	480[0n]	1	0	0	0	No				11-Nov-2004	MHCPA030-06.w	Proteobacteria	Alphaproteobacteria	Rickettsiales	Rickettsiaceae		Wolbachia	Wolbachia sp. Accinctapubes albifasciataDHJ03	Alex Smith	salex@uoguelph.ca	F			Pyralidae				Dunia Garcia	11-Nov-2004		Costa Rica	Guanacaste	Area de Conservacion Guanacaste	Sector Cacao	Gongora Bananal	10.889	-85.476	600
Submitted and awaiting accession	ASWLP	ASWLP017-11	MHMXF046-07.w	06-SRNP-6824	06-SRNP-6824	454[74n]	0	0	0	0	No				02-Sep-2006	MHMXF046-07.w	Proteobacteria	Alphaproteobacteria	Rickettsiales	Rickettsiaceae		Wolbachia	Wolbachia sp. Anacrusis nephrodes	Alex Smith	salex@uoguelph.ca	F			Tortricidae				Osvaldo Espinoza	02-Sep-2006		Costa Rica	Alajuela	Area de Conservacion Guanacaste	Sector San Cristobal	Camino Brasilia	10.93	-85.372	500
Submitted and awaiting accession	ASWLP	ASWLP018-11	MHMXF061-07.w	06-SRNP-6088	06-SRNP-6088	589[78n]	0	0	0	0	No				12-Aug-2006	MHMXF061-07.w	Proteobacteria	Alphaproteobacteria	Rickettsiales	Rickettsiaceae		Wolbachia	Wolbachia sp. Anacrusis nephrodes	Alex Smith	salex@uoguelph.ca	F			Tortricidae				Carolina Cano	12-Aug-2006		Costa Rica	Alajuela	Area de Conservacion Guanacaste	Sector San Cristobal	Camino Brasilia	10.93	-85.372	500
Submitted and awaiting accession	ASWLP	ASWLP019-11	MHMXK138-07.w	07-SRNP-20063	07-SRNP-20063	621[10n]	1	0	0	0	No				14-Mar-2007	MHMXK138-07.w	Proteobacteria	Alphaproteobacteria	Rickettsiales	Rickettsiaceae		Wolbachia	Wolbachia sp. Epargyreus Burns11	Alex Smith	salex@uoguelph.ca				Hesperiidae				Roster Moraga	14-Mar-2007		Costa Rica	Guanacaste	Area de Conservacion Guanacaste	Sector Del Oro	San Antonio	11.035	-85.445	335
Submitted and awaiting accession	ASWLP	ASWLP020-11	MHMXZ2112-09.w	08-SRNP-5467	08-SRNP-5467	658[0n]	2	0	0	0	Yes				24-Oct-2008	MHMXZ2112-09.w	Proteobacteria	Alphaproteobacteria	Rickettsiales	Rickettsiaceae		Wolbachia	Wolbachia sp. Anacrusis nephrodes	Alex Smith	salex@uoguelph.ca				Tortricidae				Elda Araya	24-Oct-2008		Costa Rica	Alajuela	Area de Conservacion Guanacaste	Sector San Cristobal	Sendero Carmona	10.876	-85.386	670
Submitted and awaiting accession	ASWLP	ASWLP021-11	MHMXZ2127-09.w	08-SRNP-5109	08-SRNP-5109	614[1n]	1	0	0	0	No				25-Sep-2008	MHMXZ2127-09.w	Proteobacteria	Alphaproteobacteria	Rickettsiales	Rickettsiaceae		Wolbachia	Wolbachia sp. Anacrusis nephrodes	Alex Smith	salex@uoguelph.ca				Tortricidae				Carolina Cano	25-Sep-2008		Costa Rica	Alajuela	Area de Conservacion Guanacaste	Sector San Cristobal	Puente Palma	10.916	-85.379	460
Submitted and awaiting accession	ASWLP	ASWLP022-11	MHMXZ2150-09.w	09-SRNP-867	09-SRNP-867	626[2n]	2	0	0	0	Yes				10-Mar-2009	MHMXZ2150-09.w	Proteobacteria	Alphaproteobacteria	Rickettsiales	Rickettsiaceae		Wolbachia	Wolbachia sp. Anacrusis nephrodes	Alex Smith	salex@uoguelph.ca				Tortricidae				Gloria Sihezar	10-Mar-2009		Costa Rica	Alajuela	Area de Conservacion Guanacaste	Sector San Cristobal	Tajo Angeles
Submitted and awaiting accession	ASWLP	ASWLP023-11	MHMXZ2162-09.w	08-SRNP-6317	08-SRNP-6317	658[1n]	2	0	0	0	Yes				03-Dec-2008	MHMXZ2162-09.w	Proteobacteria	Alphaproteobacteria	Rickettsiales	Rickettsiaceae		Wolbachia	Wolbachia sp. Anacrusis nephrodes	Alex Smith	salex@uoguelph.ca				Tortricidae				Elda Araya	03-Dec-2008		Costa Rica	Alajuela	Area de Conservacion Guanacaste	Sector San Cristobal	Sendero Perdido	10.879	-85.386	620
Submitted and awaiting accession	ASWLP	ASWLP024-11	MHMXZ2174-09.w	08-SRNP-852	08-SRNP-852	658[0n]	2	0	0	0	Yes					MHMXZ2174-09.w	Proteobacteria	Alphaproteobacteria	Rickettsiales	Rickettsiaceae		Wolbachia	Wolbachia sp. Anacrusis nephrodes	Alex Smith	salex@uoguelph.ca				Tortricidae				Elda Araya			Costa Rica	Alajuela	Area de Conservacion Guanacaste	Sector San Cristobal	Rio Blanco Abajo	10.9	-85.373	500
Submitted and awaiting accession	ASWLP	ASWLP025-11	MHMXZ2184-09.w	08-SRNP-24072	08-SRNP-24072	658[0n]	2	0	0	0	Yes				08-Nov-2008	MHMXZ2184-09.w	Proteobacteria	Alphaproteobacteria	Rickettsiales	Rickettsiaceae		Wolbachia	Wolbachia sp. Anacrusis aulaeodes	Alex Smith	salex@uoguelph.ca				Tortricidae				Lucia Rios	08-Nov-2008		Costa Rica	Guanacaste	Area de Conservacion Guanacaste	Sector Del Oro	Quebrada Oro	11.034	-85.477	290
Submitted and awaiting accession	ASWLP	ASWLP026-11	MHMYB069-09.w	08-SRNP-24243	08-SRNP-24243	658[0n]	2	0	0	0	Yes					MHMYB069-09.w	Proteobacteria	Alphaproteobacteria	Rickettsiales	Rickettsiaceae		Wolbachia	Wolbachia sp. Caligo telamoniusDHJ02	Alex Smith	salex@uoguelph.ca				Nymphalidae							Costa Rica
Submitted and awaiting accession	ASWLP	ASWLP027-11	MHMYB140-09.w	09-SRNP-20074	09-SRNP-20074	658[7n]	2	0	0	0	No				14-Feb-2009	MHMYB140-09.w	Proteobacteria	Alphaproteobacteria	Rickettsiales	Rickettsiaceae		Wolbachia	Wolbachia sp. Polyctor polyctor	Alex Smith	salex@uoguelph.ca				Hesperiidae				Roster Moraga	14-Feb-2009		Costa Rica	Guanacaste	Area de Conservacion Guanacaste	Sector Del Oro	Meteorologico	11.002	-85.462	590
Submitted and awaiting accession	ASWLP	ASWLP028-11	MHMYD191-09.w	09-SRNP-40675	09-SRNP-40675	658[5n]	2	0	0	0	Yes				12-May-2009	MHMYD191-09.w	Proteobacteria	Alphaproteobacteria	Rickettsiales	Rickettsiaceae		Wolbachia	Wolbachia sp. Anacrusis nephrodes	Alex Smith	salex@uoguelph.ca				Tortricidae				Geovanny Lobo	12-May-2009		Costa Rica	Alajuela	Area de Conservacion Guanacaste	Rincon Rainforest	Camino Rio Francia
Submitted and awaiting accession	ASWLP	ASWLP029-11	MHMYD192-09.w	09-SRNP-1042	09-SRNP-1042	658[2n]	2	0	0	0	Yes				10-Apr-2009	MHMYD192-09.w	Proteobacteria	Alphaproteobacteria	Rickettsiales	Rickettsiaceae		Wolbachia	Wolbachia sp. Anacrusis nephrodes	Alex Smith	salex@uoguelph.ca				Tortricidae				Osvaldo Espinoza	10-Apr-2009		Costa Rica	Alajuela	Area de Conservacion Guanacaste	Sector San Cristobal	Puente Palma
Submitted and awaiting accession	ASWLP	ASWLP030-11	MHMYD196-09.w	09-SRNP-1041	09-SRNP-1041	658[2n]	2	0	0	0	Yes					MHMYD196-09.w	Proteobacteria	Alphaproteobacteria	Rickettsiales	Rickettsiaceae		Wolbachia	Wolbachia sp. Anacrusis nephrodes	Alex Smith	salex@uoguelph.ca				Tortricidae				Osvaldo Espinoza			Costa Rica	Alajuela	Area de Conservacion Guanacaste	Sector San Cristobal	Puente Palma
Submitted and awaiting accession	ASWLP	ASWLP031-11	MHMYD201-09.w	09-SRNP-1065	09-SRNP-1065	614[4n]	1	0	0	0	No				08-Apr-2009	MHMYD201-09.w	Proteobacteria	Alphaproteobacteria	Rickettsiales	Rickettsiaceae		Wolbachia	Wolbachia sp. Anacrusis nephrodes	Alex Smith	salex@uoguelph.ca				Tortricidae				Elda Araya	08-Apr-2009		Costa Rica	Alajuela	Area de Conservacion Guanacaste	Sector San Cristobal	Puente Palma
Submitted and awaiting accession	ASWLP	ASWLP032-11	MHMYD202-09.w	09-SRNP-688	09-SRNP-688	614[2n]	1	0	0	0	No				27-Feb-2009	MHMYD202-09.w	Proteobacteria	Alphaproteobacteria	Rickettsiales	Rickettsiaceae		Wolbachia	Wolbachia sp. Anacrusis nephrodes	Alex Smith	salex@uoguelph.ca				Tortricidae				Osvaldo Espinoza	27-Feb-2009		Costa Rica	Alajuela	Area de Conservacion Guanacaste	Sector San Cristobal	Puente Palma
Submitted and awaiting accession	ASWLP	ASWLP033-11	MHMYD204-09.w	09-SRNP-40412	09-SRNP-40412	614[3n]	1	0	0	0	No				16-Apr-2009	MHMYD204-09.w	Proteobacteria	Alphaproteobacteria	Rickettsiales	Rickettsiaceae		Wolbachia	Wolbachia sp. Anacrusis nephrodes	Alex Smith	salex@uoguelph.ca				Tortricidae				Jose Perez	16-Apr-2009		Costa Rica	Alajuela	Area de Conservacion Guanacaste	Rincon Rainforest	San Lucas
Submitted and awaiting accession	ASWLP	ASWLP034-11	MHMYD206-09.w	09-SRNP-1134	09-SRNP-1134	658[3n]	2	0	0	0	Yes				14-Apr-2009	MHMYD206-09.w	Proteobacteria	Alphaproteobacteria	Rickettsiales	Rickettsiaceae		Wolbachia	Wolbachia sp. Anacrusis nephrodes	Alex Smith	salex@uoguelph.ca				Tortricidae				Elda Araya	14-Apr-2009		Costa Rica	Alajuela	Area de Conservacion Guanacaste	Sector San Cristobal	Rio Blanco Abajo
Submitted and awaiting accession	ASWLP	ASWLP035-11	MHMYD211-09.w	09-SRNP-30968	09-SRNP-30968	469[5n]	1	0	0	0	No				02-May-2009	MHMYD211-09.w	Proteobacteria	Alphaproteobacteria	Rickettsiales	Rickettsiaceae		Wolbachia	Wolbachia sp. Anacrusis nephrodes	Alex Smith	salex@uoguelph.ca				Tortricidae				Roster Moraga	02-May-2009		Costa Rica	Guanacaste	Area de Conservacion Guanacaste	Sector Pitilla	Sendero Cuestona
Submitted and awaiting accession	ASWLP	ASWLP036-11	MHMYD374-09.w	08-SRNP-72619	08-SRNP-72619	658[0n]	2	0	0	0	Yes				03-Nov-2008	MHMYD374-09.w	Proteobacteria	Alphaproteobacteria	Rickettsiales	Rickettsiaceae		Wolbachia	Wolbachia sp. epipaJanzen01 Janzen01	Alex Smith	salex@uoguelph.ca				Pyralidae				Ronald Siezar	03-Nov-2008		Costa Rica	Guanacaste	Area de Conservacion Guanacaste	Sector Pitilla	Manguera	10.996	-85.398	470
Submitted and awaiting accession	ASWLP	ASWLP037-11	MHMYE1426-09.w	09-SRNP-32425	09-SRNP-32425	614[2n]	1	0	0	0	No				14-Sep-2009	MHMYE1426-09.w	Proteobacteria	Alphaproteobacteria	Rickettsiales	Rickettsiaceae		Wolbachia	Wolbachia sp. Carystoides hondura	Alex Smith	salex@uoguelph.ca				Hesperiidae				Calixto Moraga	14-Sep-2009		Costa Rica	Guanacaste	Area de Conservacion Guanacaste	Sector Pitilla	Sendero Cuestona	10.995	-85.415	640
Submitted and awaiting accession	ASWLP	ASWLP038-11	MHMYF1384-10.w	09-SRNP-42088	09-SRNP-42088	658[0n]	2	0	0	0	Yes					MHMYF1384-10.w	Proteobacteria	Alphaproteobacteria	Rickettsiales	Rickettsiaceae		Wolbachia	Wolbachia sp. Anacrusis aulaeodes	Alex Smith	salex@uoguelph.ca				Tortricidae							Costa Rica
Submitted and awaiting accession	ASWLP	ASWLP039-11	MHMYF1526-10.w	09-SRNP-2450	09-SRNP-2450	658[0n]	2	0	0	0	Yes					MHMYF1526-10.w	Proteobacteria	Alphaproteobacteria	Rickettsiales	Rickettsiaceae		Wolbachia	Wolbachia sp. pyralJanzen01 Janzen01	Alex Smith	salex@uoguelph.ca				Pyralidae							Costa Rica
Submitted and awaiting accession	ASWLP	ASWLP040-11	MHMYF1527-10.w	09-SRNP-2447	09-SRNP-2447	658[0n]	2	0	0	0	Yes					MHMYF1527-10.w	Proteobacteria	Alphaproteobacteria	Rickettsiales	Rickettsiaceae		Wolbachia	Wolbachia sp. pyralJanzen01 Janzen01	Alex Smith	salex@uoguelph.ca				Pyralidae							Costa Rica
Submitted and awaiting accession	ASWLP	ASWLP041-11	MHMYF1528-10.w	09-SRNP-2448	09-SRNP-2448	640[2n]	2	0	0	0	Yes					MHMYF1528-10.w	Proteobacteria	Alphaproteobacteria	Rickettsiales	Rickettsiaceae		Wolbachia	Wolbachia sp. pyralJanzen01 Janzen01	Alex Smith	salex@uoguelph.ca				Pyralidae							Costa Rica
Submitted and awaiting accession	ASWLP	ASWLP042-11	MHMYF1533-10.w	09-SRNP-42057	09-SRNP-42057	618[0n]	2	0	0	0	Yes					MHMYF1533-10.w	Proteobacteria	Alphaproteobacteria	Rickettsiales	Rickettsiaceae		Wolbachia	Wolbachia sp. pyralJanzen01 Janzen15	Alex Smith	salex@uoguelph.ca				Pyralidae							Costa Rica
Submitted and awaiting accession	ASWLP	ASWLP043-11	MHMYF1598-10.w	09-SRNP-75258	09-SRNP-75258	658[0n]	2	0	0	0	Yes					MHMYF1598-10.w	Proteobacteria	Alphaproteobacteria	Rickettsiales	Rickettsiaceae		Wolbachia	Wolbachia sp. pyralJanzen01 Janzen01	Alex Smith	salex@uoguelph.ca				Pyralidae							Costa Rica
Submitted and awaiting accession	ASWLP	ASWLP044-11	MHMYG2711-10.w	09-SRNP-20425	09-SRNP-20425	658[1n]	2	0	0	0	Yes					MHMYG2711-10.w	Proteobacteria	Alphaproteobacteria	Rickettsiales	Rickettsiaceae		Wolbachia	Wolbachia sp. Caligo telamonius	Alex Smith	salex@uoguelph.ca				Nymphalidae							Costa Rica
Submitted and awaiting accession	ASWLP	ASWLP045-11	MHMYH1409-10.w	09-SRNP-71212	09-SRNP-71212	658[0n]	2	0	0	0	Yes					MHMYH1409-10.w	Proteobacteria	Alphaproteobacteria	Rickettsiales	Rickettsiaceae		Wolbachia	Wolbachia sp. pyralJanzen01 Janzen01	Alex Smith	salex@uoguelph.ca				Pyralidae							Costa Rica
Submitted and awaiting accession	ASWLP	ASWLP046-11	MHMYH1412-10.w	09-SRNP-43360	09-SRNP-43360	658[0n]	2	0	0	0	Yes					MHMYH1412-10.w	Proteobacteria	Alphaproteobacteria	Rickettsiales	Rickettsiaceae		Wolbachia	Wolbachia sp. pyralJanzen01 Janzen01	Alex Smith	salex@uoguelph.ca				Pyralidae							Costa Rica
Submitted and awaiting accession	ASWLP	ASWLP047-11	MHMYH1414-10.w	09-SRNP-72615	09-SRNP-72615	658[1n]	2	0	0	0	Yes					MHMYH1414-10.w	Proteobacteria	Alphaproteobacteria	Rickettsiales	Rickettsiaceae		Wolbachia	Wolbachia sp. pyralJanzen01 Janzen01	Alex Smith	salex@uoguelph.ca				Pyralidae							Costa Rica
Submitted and awaiting accession	ASWLP	ASWLP048-11	MHMYH1415-10.w	09-SRNP-72616	09-SRNP-72616	621[0n]	1	0	0	0	No					MHMYH1415-10.w	Proteobacteria	Alphaproteobacteria	Rickettsiales	Rickettsiaceae		Wolbachia	Wolbachia sp. pyralJanzen01 Janzen01	Alex Smith	salex@uoguelph.ca				Pyralidae							Costa Rica
Submitted and awaiting accession	ASWLP	ASWLP049-11	MHMYH1456-10.w	09-SRNP-42650	09-SRNP-42650	658[0n]	2	0	0	0	Yes					MHMYH1456-10.w	Proteobacteria	Alphaproteobacteria	Rickettsiales	Rickettsiaceae		Wolbachia	Wolbachia sp. pyralJanzen01 Janzen01	Alex Smith	salex@uoguelph.ca				Pyralidae							Costa Rica
Submitted and awaiting accession	ASWLP	ASWLP050-11	MHMYH1457-10.w	09-SRNP-42805	09-SRNP-42805	658[0n]	2	0	0	0	Yes					MHMYH1457-10.w	Proteobacteria	Alphaproteobacteria	Rickettsiales	Rickettsiaceae		Wolbachia	Wolbachia sp. pyralJanzen01 Janzen01	Alex Smith	salex@uoguelph.ca				Pyralidae							Costa Rica
Submitted and awaiting accession	ASWLP	ASWLP051-11	MHMYH1458-10.w	09-SRNP-42776	09-SRNP-42776	658[0n]	2	0	0	0	Yes					MHMYH1458-10.w	Proteobacteria	Alphaproteobacteria	Rickettsiales	Rickettsiaceae		Wolbachia	Wolbachia sp. pyralJanzen01 Janzen01	Alex Smith	salex@uoguelph.ca				Pyralidae							Costa Rica
Submitted and awaiting accession	ASWLP	ASWLP052-11	MHMYH1459-10.w	09-SRNP-42570	09-SRNP-42570	620[0n]	1	0	0	0	No					MHMYH1459-10.w	Proteobacteria	Alphaproteobacteria	Rickettsiales	Rickettsiaceae		Wolbachia	Wolbachia sp. pyralJanzen01 Janzen01	Alex Smith	salex@uoguelph.ca				Pyralidae							Costa Rica
Submitted and awaiting accession	ASWLP	ASWLP053-11	MHMYH1460-10.w	09-SRNP-42804	09-SRNP-42804	658[0n]	2	0	0	0	Yes					MHMYH1460-10.w	Proteobacteria	Alphaproteobacteria	Rickettsiales	Rickettsiaceae		Wolbachia	Wolbachia sp. pyralJanzen01 Janzen01	Alex Smith	salex@uoguelph.ca				Pyralidae							Costa Rica
Submitted and awaiting accession	ASWLP	ASWLP054-11	MHMYH1470-10.w	09-SRNP-42383	09-SRNP-42383	658[0n]	2	0	0	0	Yes					MHMYH1470-10.w	Proteobacteria	Alphaproteobacteria	Rickettsiales	Rickettsiaceae		Wolbachia	Wolbachia sp. pyralJanzen01 Janzen01	Alex Smith	salex@uoguelph.ca				Pyralidae							Costa Rica
Submitted and awaiting accession	ASWLP	ASWLP055-11	MHMYH1482-10.w	09-SRNP-71211	09-SRNP-71211	658[0n]	2	0	0	0	Yes					MHMYH1482-10.w	Proteobacteria	Alphaproteobacteria	Rickettsiales	Rickettsiaceae		Wolbachia	Wolbachia sp. pyralJanzen01 Janzen01	Alex Smith	salex@uoguelph.ca				Pyralidae							Costa Rica
Submitted and awaiting accession	ASWLP	ASWLP056-11	MHMYH1489-10.w	09-SRNP-71758	09-SRNP-71758	658[0n]	2	0	0	0	Yes					MHMYH1489-10.w	Proteobacteria	Alphaproteobacteria	Rickettsiales	Rickettsiaceae		Wolbachia	Wolbachia sp. pyralJanzen01 Janzen01	Alex Smith	salex@uoguelph.ca				Pyralidae							Costa Rica
Submitted and awaiting accession	ASWLP	ASWLP057-11	MHMYH1490-10.w	09-SRNP-70851	09-SRNP-70851	658[0n]	2	0	0	0	Yes					MHMYH1490-10.w	Proteobacteria	Alphaproteobacteria	Rickettsiales	Rickettsiaceae		Wolbachia	Wolbachia sp. pyralJanzen01 Janzen01	Alex Smith	salex@uoguelph.ca				Pyralidae							Costa Rica
Submitted and awaiting accession	ASWLP	ASWLP058-11	MHMYH1491-10.w	09-SRNP-71243	09-SRNP-71243	658[0n]	2	0	0	0	Yes					MHMYH1491-10.w	Proteobacteria	Alphaproteobacteria	Rickettsiales	Rickettsiaceae		Wolbachia	Wolbachia sp. pyralJanzen01 Janzen01	Alex Smith	salex@uoguelph.ca				Pyralidae							Costa Rica
Submitted and awaiting accession	ASWLP	ASWLP059-11	MHMYH1492-10.w	09-SRNP-73676	09-SRNP-73676	658[0n]	2	0	0	0	Yes					MHMYH1492-10.w	Proteobacteria	Alphaproteobacteria	Rickettsiales	Rickettsiaceae		Wolbachia	Wolbachia sp. pyralJanzen01 Janzen01	Alex Smith	salex@uoguelph.ca				Pyralidae							Costa Rica
Submitted and awaiting accession	ASWLP	ASWLP060-11	MHMYH1496-10.w	09-SRNP-43361	09-SRNP-43361	658[0n]	2	0	0	0	Yes					MHMYH1496-10.w	Proteobacteria	Alphaproteobacteria	Rickettsiales	Rickettsiaceae		Wolbachia	Wolbachia sp. pyralJanzen01 Janzen01	Alex Smith	salex@uoguelph.ca				Pyralidae							Costa Rica
Submitted and awaiting accession	ASWLP	ASWLP061-11	MHMYH1502-10.w	09-SRNP-42572	09-SRNP-42572	658[0n]	2	0	0	0	Yes					MHMYH1502-10.w	Proteobacteria	Alphaproteobacteria	Rickettsiales	Rickettsiaceae		Wolbachia	Wolbachia sp. pyralJanzen01 Janzen01	Alex Smith	salex@uoguelph.ca				Pyralidae							Costa Rica
Submitted and awaiting accession	ASWLP	ASWLP062-11	MHMYH1503-10.w	09-SRNP-71208	09-SRNP-71208	658[0n]	2	0	0	0	Yes					MHMYH1503-10.w	Proteobacteria	Alphaproteobacteria	Rickettsiales	Rickettsiaceae		Wolbachia	Wolbachia sp. pyralJanzen01 Janzen01	Alex Smith	salex@uoguelph.ca				Pyralidae							Costa Rica
Submitted and awaiting accession	ASWLP	ASWLP063-11	MHMYH1504-10.w	09-SRNP-70727	09-SRNP-70727	658[0n]	2	0	0	0	Yes					MHMYH1504-10.w	Proteobacteria	Alphaproteobacteria	Rickettsiales	Rickettsiaceae		Wolbachia	Wolbachia sp. pyralJanzen01 Janzen01	Alex Smith	salex@uoguelph.ca				Pyralidae							Costa Rica
Submitted and awaiting accession	ASWLP	ASWLP064-11	MHMYH1509-10.w	09-SRNP-43117	09-SRNP-43117	658[0n]	2	0	0	0	Yes					MHMYH1509-10.w	Proteobacteria	Alphaproteobacteria	Rickettsiales	Rickettsiaceae		Wolbachia	Wolbachia sp. pyralJanzen01 Janzen01	Alex Smith	salex@uoguelph.ca				Pyralidae							Costa Rica
Submitted and awaiting accession	ASWLP	ASWLP065-11	MHMYI1558-10.w	09-SRNP-71207	09-SRNP-71207	658[0n]	2	0	0	0	Yes					MHMYI1558-10.w	Proteobacteria	Alphaproteobacteria	Rickettsiales	Rickettsiaceae		Wolbachia	Wolbachia sp. crambidJanzen01 Janzen01	Alex Smith	salex@uoguelph.ca				Crambidae							Costa Rica
Submitted and awaiting accession	ASWLP	ASWLP066-11	MHMYI1790-10.w	09-SRNP-22571	09-SRNP-22571	658[1n]	2	0	0	0	Yes					MHMYI1790-10.w	Proteobacteria	Alphaproteobacteria	Rickettsiales	Rickettsiaceae		Wolbachia	Wolbachia sp. crambidJanzen01 Janzen01	Alex Smith	salex@uoguelph.ca				Crambidae							Costa Rica
Submitted and awaiting accession	ASWLP	ASWLP067-11	MHMYI1847-10.w	09-SRNP-71687	09-SRNP-71687	658[0n]	2	0	0	0	Yes					MHMYI1847-10.w	Proteobacteria	Alphaproteobacteria	Rickettsiales	Rickettsiaceae		Wolbachia	Wolbachia sp. crambidJanzen01 Janzen01	Alex Smith	salex@uoguelph.ca				Crambidae							Costa Rica
Submitted and awaiting accession	ASWSB	ASWSB001-11	ACGAN331-09.w	08COSTA-0266		578[13n]	2	0	0	0	No				01-Jun-2008	ACGAN331-09.w	Proteobacteria	Alphaproteobacteria	Rickettsiales	Rickettsiaceae		Wolbachia	Wolbachia sp. Myrmicinae_ACGAN331-09	Alex Smith	salex@uoguelph.ca				Myrmicinae	Cacao-SenderoArenales|Malaise Trap|1080|Malaise Trap				01-Jun-2008		Costa Rica	Guanacaste		Cacao-SenderoArenales		10.925	-85.467	1080
Submitted and awaiting accession	ASWSB	ASWSB002-11	ACGAN556-09.w	08COSTA-0490		658[0n]	3	0	0	0	Yes				01-Sep-2008	ACGAN556-09.w	Proteobacteria	Alphaproteobacteria	Rickettsiales	Rickettsiaceae		Wolbachia	Wolbachia sp. Myrmicinae_ACGAN556-09	Alex Smith	salex@uoguelph.ca				Myrmicinae	Cacao-SenderoCircular|Malaise Trap|1185|Malaise Trap				01-Sep-2008		Costa Rica	Guanacaste		Cacao-SenderoCircular		10.927	-85.467	1185
Submitted and awaiting accession	ASWSB	ASWSB003-11	ASLAM107-08.w	JTL204440		426[0n]	5	0	0	0	No				12-Mar-2002	ASLAM107-08.w	Proteobacteria	Alphaproteobacteria	Rickettsiales	Rickettsiaceae		Wolbachia	Wolbachia sp. Pheidole nebulosa_ASLAM107-08	Alex Smith	salex@uoguelph.ca				Pheidole	worker|			Marcos M , Deimer A	12-Mar-2002		Costa Rica	Heredia			La Selva Biological Station	10.416	-84.02	50
Submitted and awaiting accession	ASWSB	ASWSB004-11	ACGAE349-10.w	10COSTA-1204		378[1n]	3	0	0	0	No				28-Jun-2009	ACGAE349-10.w	Proteobacteria	Alphaproteobacteria	Rickettsiales	Rickettsiaceae		Wolbachia	Wolbachia sp. Camponotus_ACGAE349-10	Alex Smith	salex@uoguelph.ca				Camponotus	Santa Rosa|Malaise Trap|295|Santa Rosa Area Administrativa Malaise Trap				28-Jun-2009		Costa Rica			Santa Rosa		10.838	-85.619	295
Submitted and awaiting accession	ASWSB	ASWSB005-11	ASAMI094-05.w	CASENT0426271-D12		658[2n]	2	0	0	0	Yes				27-Feb-2002	ASAMI094-05.w	Proteobacteria	Alphaproteobacteria	Rickettsiales	Rickettsiaceae		Wolbachia	Wolbachia sp. Melanaspis mga_ASAMI094-05	Alex Smith	salex@uoguelph.ca				Melanaspis mga	Andranomite 75|ER16 ex live stem,gallery forest,1f,100% EtOH,Sent to Alex Smith for barcoding, U of Guelph BOX-00423,http://www.antweb.org/specimen.do?name=CASENT0426271-D12			Fisher-Griswold Arthropod Team	27-Feb-2002		Madagascar	Toliara	Malagasy	Andranomite 75	Foret de Mite, 20.7 km 29deg WNW Tongobory	-23.524	44.121	75
Submitted and awaiting accession	ASWSB	ASWSB006-11	ASAMX397-06.w	CASENT0067213-D01		658[0n]	2	0	0	0	Yes				16-Nov-2005	ASAMX397-06.w	Proteobacteria	Alphaproteobacteria	Rickettsiales	Rickettsiaceae		Wolbachia	Wolbachia sp. Nesomyrmex MG02_ASAMX397-06	Alex Smith	salex@uoguelph.ca				Nesomyrmex MG02	Mananara-Nord 225|ex dead twig above ground,rainforest,1w,100% EtOH,Sent to Alex Smith for barcoding, U of Guelph BOX-01229,http://www.antweb.org/specimen.do?name=CASENT0067213-D01			B.L.Fisher et al.	16-Nov-2005		Madagascar	Toamasina	Malagasy	Mananara-Nord 225	Parc National Mananara-Nord, 7.1 km 261deg Antanambe	-16.455	49.788	225
Submitted and awaiting accession	ASWSB	ASWSB007-11	ASAMX508-06.w	CASENT0067881-D01		658[0n]	2	0	0	0	Yes				01-Dec-2005	ASAMX508-06.w	Proteobacteria	Alphaproteobacteria	Rickettsiales	Rickettsiaceae		Wolbachia	Wolbachia sp. Cerapachys L_MG11_ASAMX508-06	Alex Smith	salex@uoguelph.ca				Cerapachys L_MG11	Betampona 520|ex rotten log,rainforest,1w,100% EtOH,Sent to Alex Smith for barcoding, U of Guelph BOX-01235,http://www.antweb.org/specimen.do?name=CASENT0067881-D01			B.L.Fisher et al.	01-Dec-2005		Madagascar	Toamasina	Malagasy	Betampona 520	Reserve Betampona, Camp Vohitsivalana, 37.1 km 338deg Toamasina	-17.887	49.202	520
Submitted and awaiting accession	ASWSB	ASWSB008-11	ASAMX569-06.w	CASENT0068522-D01		596[0n]	2	0	0	0	Yes				01-Dec-2005	ASAMX569-06.w	Proteobacteria	Alphaproteobacteria	Rickettsiales	Rickettsiaceae		Wolbachia	Wolbachia sp. Cerapachys L_MG09_ASAMX569-06	Alex Smith	salex@uoguelph.ca				Cerapachys L_MG09	Betampona 520|sifted litter,rainforest,1w,100% EtOH,Sent to Alex Smith for barcoding, U of Guelph BOX-01235,http://www.antweb.org/specimen.do?name=CASENT0068522-D01			B.L.Fisher et al.	01-Dec-2005		Madagascar	Toamasina	Malagasy	Betampona 520	Reserve Betampona, Camp Vohitsivalana, 37.1 km 338deg Toamasina	-17.887	49.202	520
Submitted and awaiting accession	ASWSB	ASWSB009-11	ASAND251-10.w	CASENT0149743-D01		625[0n]	2	0	0	0	Yes				14-Dec-2008	ASAND251-10.w	Proteobacteria	Alphaproteobacteria	Rickettsiales	Rickettsiaceae		Wolbachia	Wolbachia sp. Paratrechina longicornis_ASAND251-10	Alex Smith	salex@uoguelph.ca				Paratrechina longicornis	Grande Terre 7|,Takamaka forest,w,95% EtOH,CASC, 1, sent for barcoding, Guelph BOX-CCDB-05681,http://www.antweb.org/specimen.do?name=CASENT0149743-D01			S.M. Goodman	14-Dec-2008		Seychelles		Malagasy	Grande Terre 7	Aldabra Atoll, Grande Terre Island	-9.435	46.458	7
Submitted and awaiting accession	ASWSB	ASWSB010-11	ASAND614-10.w	CASENT0196406-D01		626[0n]	2	0	0	0	Yes				16-Nov-2007	ASAND614-10.w	Proteobacteria	Alphaproteobacteria	Rickettsiales	Rickettsiaceae		Wolbachia	Wolbachia sp. Paratrechina longicornis_ASAND614-10	Alex Smith	salex@uoguelph.ca				Paratrechina longicornis	Dune 1 B. T. E|Pitfall trap,Lowland coastal, coraline island,w,95% EtOH,CASC, 1, sent for barcoding, Guelph BOX-CCDB-05681,http://www.antweb.org/specimen.do?name=CASENT0196406-D01			G. Galman	16-Nov-2007		Seychelles		Malagasy	Dune 1 B. T. E	Cosmoledo Atoll [Wizard Island], On the dune, next to Tournefortia argentea	-9.753	47.649	10
Submitted and awaiting accession	ASWSB	ASWSB011-11	ASANE270-10.w	CASENT0160554-D01		565[1n]	2	0	0	0	Yes				25-Jan-2010	ASANE270-10.w	Proteobacteria	Alphaproteobacteria	Rickettsiales	Rickettsiaceae		Wolbachia	Wolbachia sp. Cerapachys SC01_ASANE270-10	Alex Smith	salex@uoguelph.ca				Cerapachys SC01	Gratte Fesse 410|ex rotten log,forest,w,95% EtOH,CASC, 2, sent for barcoding, Guelph BOX-CCDB-05641,http://www.antweb.org/specimen.do?name=CASENT0160554-D01			B.L.Fisher et al.	25-Jan-2010		Seychelles		Malagasy	Gratte Fesse 410	Silhouette Island, Gratte Fesse	-4.492	55.239	410
Submitted and awaiting accession	ASWSB	ASWSB012-11	ASANE483-10.w	CASENT0163077-D01		658[3n]	4	0	0	0	Yes				19-Feb-2010	ASANE483-10.w	Proteobacteria	Alphaproteobacteria	Rickettsiales	Rickettsiaceae		Wolbachia	Wolbachia sp. Leptogenys JCR25_ASANE483-10	Alex Smith	salex@uoguelph.ca				Leptogenys JCR25	Ambatovaky 360|ex rotten log,rainforest,w,95% EtOH,CASC, 2, sent for barcoding, Guelph BOX-CCDB-04810,http://www.antweb.org/specimen.do?name=CASENT0163077-D01			B.L.Fisher et al.	19-Feb-2010		Madagascar	Toamasina	Malagasy	Ambatovaky 360	Reserve Speciale Ambatovaky, Sandrangato river	-16.818	49.295	360
Submitted and awaiting accession	ASWSB	ASWSB013-11	ASANE484-10.w	CASENT0163089-D01		658[7n]	3	0	0	0	No				25-Feb-2010	ASANE484-10.w	Proteobacteria	Alphaproteobacteria	Rickettsiales	Rickettsiaceae		Wolbachia	Wolbachia sp. Leptogenys JCR25_ASANE484-10	Alex Smith	salex@uoguelph.ca				Leptogenys JCR25	Ambatovaky 360|ex rotten log,rainforest,w,95% EtOH,CASC, 2, sent for barcoding, Guelph BOX-CCDB-04810,http://www.antweb.org/specimen.do?name=CASENT0163089-D01			B.L.Fisher et al.	25-Feb-2010		Madagascar	Toamasina	Malagasy	Ambatovaky 360	Reserve Speciale Ambatovaky, Sandrangato river	-16.818	49.295	360
Submitted and awaiting accession	ASWSB	ASWSB014-11	ASANE568-10.w	CASENT0191088-D01		658[0n]	5	0	0	0	Yes				06-Jun-2008	ASANE568-10.w	Proteobacteria	Alphaproteobacteria	Rickettsiales	Rickettsiaceae		Wolbachia	Wolbachia sp. Paratrechina longicornis_ASANE568-10	Alex Smith	salex@uoguelph.ca				Paratrechina longicornis	Honolulu 60|foraging in yard,Kaimuki residence,w,95% EtOH,CASC, 2, sent for barcoding, Guelph BOX-CCDB-05642,http://www.antweb.org/specimen.do?name=CASENT0191088-D01			P. Krushelnycky	06-Jun-2008		United States	Hawaii	Indo-Australian	Honolulu 60	Oahu Island, Honolulu	21.28	-157.805	60
Submitted and awaiting accession	ASWSB	ASWSB015-11	ASANG291-10.w	CASENT0143787-D02		621[0n]	2	0	0	0	Yes				17-Sep-2008	ASANG291-10.w	Proteobacteria	Alphaproteobacteria	Rickettsiales	Rickettsiaceae		Wolbachia	Wolbachia sp. Cerapachys CE1_DRm01_ASANG291-10	Alex Smith	salex@uoguelph.ca				Cerapachys CE1_DRm01	Kirindy 30A|malaise trap,tropical dry forest,m,95% EtOH,CASC, m, 2, sent for barcoding, Guelph BOX-CCDB-04812, 95% EtOH,http://www.antweb.org/specimen.do?name=CASENT0143787-D02			B.L.Fisher	17-Sep-2008		Madagascar	Toliara	Malagasy	Kirindy 30A	Foret de Kirindy, 15.5 km 64deg ENE Marofandilia	-20.069	44.66	30
Submitted and awaiting accession	ASWSB	ASWSB016-11	ASANG320-10.w	CASENT0144709-D02		614[0n]	2	0	0	0	Yes				24-Sep-2008	ASANG320-10.w	Proteobacteria	Alphaproteobacteria	Rickettsiales	Rickettsiaceae		Wolbachia	Wolbachia sp. Cerapachys CE2_DRm05_ASANG320-10	Alex Smith	salex@uoguelph.ca				Cerapachys CE2_DRm05	Kirindy 30A|malaise trap,tropical dry forest,m,95% EtOH,CASC, m, 3, sent for barcoding, Guelph BOX-CCDB-04812, 95% EtOH,http://www.antweb.org/specimen.do?name=CASENT0144709-D02			B.L.Fisher	24-Sep-2008		Madagascar	Toliara	Malagasy	Kirindy 30A	Foret de Kirindy, 15.5 km 64deg ENE Marofandilia	-20.069	44.66	30
Submitted and awaiting accession	ASWSB	ASWSB017-11	ASANG327-10.w	CASENT0144746-D02		658[0n]	2	0	0	0	Yes				08-Oct-2008	ASANG327-10.w	Proteobacteria	Alphaproteobacteria	Rickettsiales	Rickettsiaceae		Wolbachia	Wolbachia sp. Cerapachys CE2_DRm05_ASANG327-10	Alex Smith	salex@uoguelph.ca				Cerapachys CE2_DRm05	Kirindy 30A|malaise trap,tropical dry forest,m,95% EtOH,CASC, m, 2, sent for barcoding, Guelph BOX-CCDB-04812, 95% EtOH,http://www.antweb.org/specimen.do?name=CASENT0144746-D02			B.L.Fisher	08-Oct-2008		Madagascar	Toliara	Malagasy	Kirindy 30A	Foret de Kirindy, 15.5 km 64deg ENE Marofandilia	-20.069	44.66	30
Submitted and awaiting accession	ASWSB	ASWSB018-11	ASANG374-10.w	CASENT0145062-D02		647[0n]	2	0	0	0	Yes				18-Jan-2009	ASANG374-10.w	Proteobacteria	Alphaproteobacteria	Rickettsiales	Rickettsiaceae		Wolbachia	Wolbachia sp. Cerapachys CE1_DRm02_ASANG374-10	Alex Smith	salex@uoguelph.ca				Cerapachys CE1_DRm02	Betampona 550|malaise trap,rainforest,m,95% EtOH,CASC, m, 2, sent for barcoding, Guelph BOX-CCDB-04812, 95% EtOH,http://www.antweb.org/specimen.do?name=CASENT0145062-D02			B.L.Fisher	18-Jan-2009		Madagascar	Toamasina	Malagasy	Betampona 550	Reserve Naturelle Betampona, 34.1 km 332deg Toamasina	-17.916	49.202	550
Submitted and awaiting accession	ASWSB	ASWSB019-11	ASANH108-10.w	CASENT0157122-D01		658[1n]	2	0	0	0	Yes				28-Oct-2009	ASANH108-10.w	Proteobacteria	Alphaproteobacteria	Rickettsiales	Rickettsiaceae		Wolbachia	Wolbachia sp. Cerapachys beanka_m01_ASANH108-10	Alex Smith	salex@uoguelph.ca				Cerapachys beanka_m01	Beanka VIII 140|Malaise trap,tropical dry forest on tsingy,m,95% EtOH,CASC, 2, sent for barcoding, Guelph BOX-CCDB-05674,http://www.antweb.org/specimen.do?name=CASENT0157122-D01			B.L.Fisher et al.	28-Oct-2009		Madagascar	Mahajanga	Malagasy	Beanka VIII 140	Reserve forestiere Beanka, 50.7 km E Maintirano	-17.88	44.469	140
Submitted and awaiting accession	ASWSB	ASWSB020-11	ASANH395-10.w	CASENT0161872-D01		658[0n]	2	0	0	0	Yes				25-Feb-2010	ASANH395-10.w	Proteobacteria	Alphaproteobacteria	Rickettsiales	Rickettsiaceae		Wolbachia	Wolbachia sp. Nesomyrmex MG02_ASANH395-10	Alex Smith	salex@uoguelph.ca				Nesomyrmex MG02	Ambatovaky 425|ex dead twig above ground,rainforest,w,95% EtOH,CASC, 6, sent for barcoding, Guelph BOX-CCDB-04931,http://www.antweb.org/specimen.do?name=CASENT0161872-D01			B.L.Fisher et al.	25-Feb-2010		Madagascar	Toamasina	Malagasy	Ambatovaky 425	Reserve Speciale Ambatovaky, Sandrangato river	-16.816	49.292	425
Submitted and awaiting accession	ASWSB	ASWSB021-11	ASANH422-10.w	CASENT0161971-D01		658[0n]	2	0	0	0	Yes				21-Feb-2010	ASANH422-10.w	Proteobacteria	Alphaproteobacteria	Rickettsiales	Rickettsiaceae		Wolbachia	Wolbachia sp. Nesomyrmex MG02_ASANH422-10	Alex Smith	salex@uoguelph.ca				Nesomyrmex MG02	Ambatovaky 355|ex dead twig above ground,rainforest along river,w,95% EtOH,CASC, 5, sent for barcoding, Guelph BOX-CCDB-04931,http://www.antweb.org/specimen.do?name=CASENT0161971-D01			B.L.Fisher et al.	21-Feb-2010		Madagascar	Toamasina	Malagasy	Ambatovaky 355	Reserve Speciale Ambatovaky, Sandrangato river	-16.775	49.266	355
Submitted and awaiting accession	ASWSB	ASWSB022-11	ASANH426-10.w	CASENT0161989-D01		650[2n]	2	0	0	0	Yes				25-Feb-2010	ASANH426-10.w	Proteobacteria	Alphaproteobacteria	Rickettsiales	Rickettsiaceae		Wolbachia	Wolbachia sp. Cerapachys L_MG11_ASANH426-10	Alex Smith	salex@uoguelph.ca				Cerapachys L_MG11	Ambatovaky 360|sifted litter,rainforest,w,95% EtOH,CASC, 4, sent for barcoding, Guelph BOX-CCDB-04931,http://www.antweb.org/specimen.do?name=CASENT0161989-D01			B.L.Fisher et al.	25-Feb-2010		Madagascar	Toamasina	Malagasy	Ambatovaky 360	Reserve Speciale Ambatovaky, Sandrangato river	-16.818	49.295	360
Submitted and awaiting accession	ASWSB	ASWSB023-11	ASANH467-10.w	CASENT0162219-D01		658[1n]	2	0	0	0	Yes				26-Feb-2010	ASANH467-10.w	Proteobacteria	Alphaproteobacteria	Rickettsiales	Rickettsiaceae		Wolbachia	Wolbachia sp. Nesomyrmex MG02_ASANH467-10	Alex Smith	salex@uoguelph.ca				Nesomyrmex MG02	Ambatovaky 400|on low vegetation,rainforest,w,95% EtOH,CASC, 5, sent for barcoding, Guelph BOX-CCDB-04931,http://www.antweb.org/specimen.do?name=CASENT0162219-D01			B.L.Fisher et al.	26-Feb-2010		Madagascar	Toamasina	Malagasy	Ambatovaky 400	Reserve Speciale Ambatovaky, Sandrangato river	-16.817	49.292	400
Submitted and awaiting accession	ASWSB	ASWSB024-11	ASANH519-10.w	CASENT0162681-D01		629[0n]	2	0	0	0	Yes				20-Feb-2010	ASANH519-10.w	Proteobacteria	Alphaproteobacteria	Rickettsiales	Rickettsiaceae		Wolbachia	Wolbachia sp. Tetraponera MG01_ASANH519-10	Alex Smith	salex@uoguelph.ca				Tetraponera MG01	Ambatovaky 450|ground forager(s),rainforest,Q,95% EtOH,CASC, 4, sent for barcoding, Guelph BOX-CCDB-04928,http://www.antweb.org/specimen.do?name=CASENT0162681-D01			B.L.Fisher et al.	20-Feb-2010		Madagascar	Toamasina	Malagasy	Ambatovaky 450	Reserve Speciale Ambatovaky, Sandrangato river	-16.773	49.266	450
Submitted and awaiting accession	ASWSB	ASWSB025-11	ASANH532-10.w	CASENT0162720-D01		658[0n]	2	0	0	0	Yes				21-Feb-2010	ASANH532-10.w	Proteobacteria	Alphaproteobacteria	Rickettsiales	Rickettsiaceae		Wolbachia	Wolbachia sp. Nesomyrmex MG02_ASANH532-10	Alex Smith	salex@uoguelph.ca				Nesomyrmex MG02	Ambatovaky 475|on low vegetation,rainforest,Q,95% EtOH,CASC, 4, sent for barcoding, Guelph BOX-CCDB-04931,http://www.antweb.org/specimen.do?name=CASENT0162720-D01			B.L.Fisher et al.	21-Feb-2010		Madagascar	Toamasina	Malagasy	Ambatovaky 475	Reserve Speciale Ambatovaky, Sandrangato river	-16.769	49.267	475
Submitted and awaiting accession	ASWSB	ASWSB026-11	ASANH619-10.w	CASENT0163067-D01		658[0n]	2	0	0	0	Yes				27-Feb-2010	ASANH619-10.w	Proteobacteria	Alphaproteobacteria	Rickettsiales	Rickettsiaceae		Wolbachia	Wolbachia sp. Nesomyrmex MG02_ASANH619-10	Alex Smith	salex@uoguelph.ca				Nesomyrmex MG02	Ambatovaky 480|ex dead twig above ground,rainforest,m,95% EtOH,CASC, 6, sent for barcoding, Guelph BOX-CCDB-04931,http://www.antweb.org/specimen.do?name=CASENT0163067-D01			B.L.Fisher et al.	27-Feb-2010		Madagascar	Toamasina	Malagasy	Ambatovaky 480	Reserve Speciale Ambatovaky, Sandrangato river	-16.806	49.295	480
Submitted and awaiting accession	ASWSB	ASWSB027-11	ASANH625-10.w	CASENT0163092-D01		658[0n]	2	0	0	0	Yes				25-Feb-2010	ASANH625-10.w	Proteobacteria	Alphaproteobacteria	Rickettsiales	Rickettsiaceae		Wolbachia	Wolbachia sp. Tetraponera MG02_ASANH625-10	Alex Smith	salex@uoguelph.ca				Tetraponera MG02	Ambatovaky 360|on low vegetation,rainforest,Q,95% EtOH,CASC, 6, sent for barcoding, Guelph BOX-CCDB-04928,http://www.antweb.org/specimen.do?name=CASENT0163092-D01			B.L.Fisher et al.	25-Feb-2010		Madagascar	Toamasina	Malagasy	Ambatovaky 360	Reserve Speciale Ambatovaky, Sandrangato river	-16.818	49.295	360
Submitted and awaiting accession	ASWSB	ASWSB028-11	ASANH717-10.w	CASENT0163593-D01		590[13n]	1	0	0	0	No				20-Feb-2010	ASANH717-10.w	Proteobacteria	Alphaproteobacteria	Rickettsiales	Rickettsiaceae		Wolbachia	Wolbachia sp. Cerapachys ambvky_m04_ASANH717-10	Alex Smith	salex@uoguelph.ca				Cerapachys ambvky_m04	Ambatovaky 450|Malaise trap,rainforest,m,95% EtOH,CASC, 6, sent for barcoding, Guelph BOX-CCDB-04933,http://www.antweb.org/specimen.do?name=CASENT0163593-D01			B.L.Fisher et al.	20-Feb-2010		Madagascar	Toamasina	Malagasy	Ambatovaky 450	Reserve Speciale Ambatovaky, Sandrangato river	-16.773	49.266	450
Submitted and awaiting accession	ASWSB	ASWSB029-11	ASANI062-11.w	CASENT0151904-D02		658[0n]	2	0	0	0	Yes				05-Mar-2009	ASANI062-11.w	Proteobacteria	Alphaproteobacteria	Rickettsiales	Rickettsiaceae		Wolbachia	Wolbachia sp. Nesomyrmex MG07_ASANI062-11	Alex Smith	salex@uoguelph.ca				Nesomyrmex MG07	Betaolana 880|ex dead twig above ground,rainforest,w,95% EtOH,CASC, 3, sent for barcoding, Guelph BOX-CCDB-04915,http://www.antweb.org/specimen.do?name=CASENT0151904-D02			B.L.Fisher et al.	05-Mar-2009		Madagascar	Antsiranana	Malagasy	Betaolana 880	Betaolana Forest, along Bekona River	-14.53	49.44	880
Submitted and awaiting accession	ASWSB	ASWSB030-11	ASANQ205-09.w	CASENT0146911-D01		624[0n]	2	0	0	0	Yes				24-Jan-2009	ASANQ205-09.w	Proteobacteria	Alphaproteobacteria	Rickettsiales	Rickettsiaceae		Wolbachia	Wolbachia sp. Monomorium termitobium_ASANQ205-09	Alex Smith	salex@uoguelph.ca				Monomorium termitobium	Ntringui 1225|sifted litter,montane forest,w,95% EtOH,CASC, 5, sent for barcoding, Guelph BOX-CCDB-03437, 95% EtOH,http://www.antweb.org/specimen.do?name=CASENT0146911-D01			B.L.Fisher et al.	24-Jan-2009		Comoros	Nzwane	Malagasy	Ntringui 1225	Mount Ntringui	-12.22	44.429	1225
Submitted and awaiting accession	ASWSB	ASWSB031-11	ASANQ644-09.w	CASENT0076859-D01		620[0n]	2	0	0	0	Yes				13-Dec-2003	ASANQ644-09.w	Proteobacteria	Alphaproteobacteria	Rickettsiales	Rickettsiaceae		Wolbachia	Wolbachia sp. Cerapachys P_MG07_ASANQ644-09	Alex Smith	salex@uoguelph.ca				Cerapachys P_MG07	Antsahabe 550|EF13 ex rotten log,tropical dry forest,w,95% EtOH,CASC, 2, sent for barcoding, Guelph BOX-CCDB-03653, 95% EtOH,http://www.antweb.org/specimen.do?name=CASENT0076859-D01			B.L.Fisher	13-Dec-2003		Madagascar	Antsiranana	Malagasy	Antsahabe 550	Foret d` Antsahabe, 11.4km 275deg W Daraina	-13.212	49.557	550
Submitted and awaiting accession	ASWSB	ASWSB032-11	ASANQ781-09.w	CASENT0191306-D01		658[0n]	2	0	0	0	Yes				15-Dec-2007	ASANQ781-09.w	Proteobacteria	Alphaproteobacteria	Rickettsiales	Rickettsiaceae		Wolbachia	Wolbachia sp. Cerapachys L_MG11_ASANQ781-09	Alex Smith	salex@uoguelph.ca				Cerapachys L_MG11	Betampona 500|ex rotten log,rainforest,w,95% EtOH,CASC, Christian Peeters, 1, sent for barcoding, Guelph BOX-CCDB-03655,http://www.antweb.org/specimen.do?name=CASENT0191306-D01			B.L.Fisher et al.	15-Dec-2007		Madagascar	Toamasina	Malagasy	Betampona 500	Reserve Nationale Integrale Betampona, Betampona 35.1 km NW Toamasina	-17.918	49.201	500
Submitted and awaiting accession	ASWSB	ASWSB033-11	ASANQ945-09.w	CASENT0498372-D01		658[0n]	2	0	0	0	Yes				11-Dec-2003	ASANQ945-09.w	Proteobacteria	Alphaproteobacteria	Rickettsiales	Rickettsiaceae		Wolbachia	Wolbachia sp. Cerapachys P_MG07_ASANQ945-09	Alex Smith	salex@uoguelph.ca				Cerapachys P_MG07	Ampondrabe 175|EF12 ground forager(s),tropical dry forest,w,95% EtOH,CASC, 2, sent for barcoding, Guelph BOX-CCDB-03653, 95% EtOH,http://www.antweb.org/specimen.do?name=CASENT0498372-D01			B.L.Fisher	11-Dec-2003		Madagascar	Antsiranana	Malagasy	Ampondrabe 175	Foret d`Ampondrabe, 26.3km 10deg NNE Daraina	-12.97	49.7	175
Submitted and awaiting accession	ASWSB	ASWSB034-11	ASANR080-09.w	CASENT0031596-D01		658[5n]	5	0	0	0	Yes				10-Feb-2003	ASANR080-09.w	Proteobacteria	Alphaproteobacteria	Rickettsiales	Rickettsiaceae		Wolbachia	Wolbachia sp. Cerapachys MG07_ASANR080-09	Alex Smith	salex@uoguelph.ca				Cerapachys MG07	Sahanafa 500|ER19 sifted litter (leaf mold, rotten wood),gallery forest,w,95% EtOH,CASC, 2, sent for barcoding, Guelph BOX-CCDB-03444, 95% EtOH,http://www.antweb.org/specimen.do?name=CASENT0031596-D01			Fisher, Griswold et al.	10-Feb-2003		Madagascar	Fianarantsoa	Malagasy	Sahanafa 500	Parc National d`Isalo, Sahanafa River, 29.2 km 351deg N Ranohira	-22.313	45.292	500
Submitted and awaiting accession	ASWSB	ASWSB035-11	ASANR289-09.w	CASENT0170211-D01		658[0n]	3	0	0	0	Yes				15-Nov-1990	ASANR289-09.w	Proteobacteria	Alphaproteobacteria	Rickettsiales	Rickettsiaceae		Wolbachia	Wolbachia sp. Technomyrmex anterops_ASANR289-09	Alex Smith	salex@uoguelph.ca				Technomyrmex anterops	Andasibe 800, 8km|carton nest on foliage,rainforest,w,95% EtOH,CASC, 1, sent for barcoding, Guelph BOX-CCDB-03442, 95% EtOH,http://www.antweb.org/specimen.do?name=CASENT0170211-D01			P.S.Ward	15-Nov-1990		Madagascar		Malagasy	Andasibe 800, 8km	8km ESE Andasibe (=Perinet)	-18.95	48.5	800
Submitted and awaiting accession	ASWSB	ASWSB036-11	ASANR365-09.w	CASENT0435466-D01		595[0n]	1	0	0	0	No				04-Mar-2001	ASANR365-09.w	Proteobacteria	Alphaproteobacteria	Rickettsiales	Rickettsiaceae		Wolbachia	Wolbachia sp. Technomyrmex docens_ASANR365-09	Alex Smith	salex@uoguelph.ca				Technomyrmex docens	Ambilanivy 600|EC30 beating low vegetation,rainforest,w,95% EtOH,CASC, 2, sent for barcoding, Guelph BOX-CCDB-03442, 95% EtOH,http://www.antweb.org/specimen.do?name=CASENT0435466-D01			Fisher, Griswold et al.	04-Mar-2001		Madagascar	Antsiranana	Malagasy	Ambilanivy 600	Ampasindava, Foret d`Ambilanivy, 3.9 km 181deg S Ambaliha	-13.799	48.162	600
Submitted and awaiting accession	ASWSB	ASWSB037-11	ASANR503-09.w	CASENT0015381-D01		415[0n]	3	0	0	0	No				11-Nov-2001	ASANR503-09.w	Proteobacteria	Alphaproteobacteria	Rickettsiales	Rickettsiaceae		Wolbachia	Wolbachia sp. Monomorium versicolor_ASANR503-09	Alex Smith	salex@uoguelph.ca				Monomorium versicolor	Ankidrodroa 100|EF29 Malaise trap,tropical dry forest on Tsingy,Q,95% EtOH,CASC, 3, sent for barcoding, Guelph BOX-CCDB-03671,http://www.antweb.org/specimen.do?name=CASENT0015381-D01			Fisher-Griswold Arthropod Team	11-Nov-2001		Madagascar	Mahajanga	Malagasy	Ankidrodroa 100	Parc National Tsingy de Bemaraha, 2.5 km 62deg ENE Bekopaka, Ankidrodroa River	-19.132	44.815	100
Submitted and awaiting accession	ASWSB	ASWSB038-11	ASANS895-10.w	CASENT0484871-D01		651[1n]	2	0	0	0	Yes				05-Feb-2003	ASANS895-10.w	Proteobacteria	Alphaproteobacteria	Rickettsiales	Rickettsiaceae		Wolbachia	Wolbachia sp. Crematogaster BBB42_ASANS895-10	Alex Smith	salex@uoguelph.ca				Crematogaster BBB42	Zombitse 770|EF28 beating low vegetation,tropical dry forest,1w,95% EtOH,CASC, 1, sent for barcoding, Guelph BOX-CCDB-04696,http://www.antweb.org/specimen.do?name=CASENT0484871-D01			Fisher, Griswold et al.	05-Feb-2003		Madagascar	Toliara	Malagasy	Zombitse 770	Parc National de Zombitse, 19.8 km 84deg E Sakaraha	-22.843	44.71	770
Submitted and awaiting accession	ASWSB	ASWSB039-11	ASANU541-09.w	CASENT0150617-D01		574[0n]	2	0	0	0	Yes				19-Feb-2009	ASANU541-09.w	Proteobacteria	Alphaproteobacteria	Rickettsiales	Rickettsiaceae		Wolbachia	Wolbachia sp. Strumigenys actis_ASANU541-09	Alex Smith	salex@uoguelph.ca				Strumigenys actis	Zahamena 860|under moss on rotton log,rainforest,w,95% EtOH,CASC, 2, sent for barcoding, Guelph BOX-CCDB-03667,http://www.antweb.org/specimen.do?name=CASENT0150617-D01			B.L.Fisher et al.	19-Feb-2009		Madagascar	Toamasina	Malagasy	Zahamena 860	Parc National de Zahamena, Tetezambatana forest, near junction of Nosivola and Manakambahiny Rivers	-17.743	48.729	860
Submitted and awaiting accession	ASWSB	ASWSB040-11	ASANU671-09.w	CASENT0153059-D01		610[0n]	4	0	0	0	Yes				23-Feb-2009	ASANU671-09.w	Proteobacteria	Alphaproteobacteria	Rickettsiales	Rickettsiaceae		Wolbachia	Wolbachia sp. Strumigenys actis_ASANU671-09	Alex Smith	salex@uoguelph.ca				Strumigenys actis	Zahamena 765|beating low vegetation,rainforest,Q,95% EtOH,CASC, 2, sent for barcoding, Guelph BOX-CCDB-03667,http://www.antweb.org/specimen.do?name=CASENT0153059-D01			B.L.Fisher et al.	23-Feb-2009		Madagascar	Toamasina	Malagasy	Zahamena 765	Parc National de Zahamena, Sahavorondrano River	-17.753	48.857	765
Submitted and awaiting accession	ASWSB	ASWSB041-11	ASANV166-09.w	CASENT0135892-D01		390[1n]	3	0	0	0	No				03-Feb-2008	ASANV166-09.w	Proteobacteria	Alphaproteobacteria	Rickettsiales	Rickettsiaceae		Wolbachia	Wolbachia sp. Tetraponera manangotra_ASANV166-09	Alex Smith	salex@uoguelph.ca				Tetraponera manangotra	Betampona 550|malaise trap,rainforest,aQ,95% EtOH,CASC, 1, sent for barcoding, Guelph BOX-CCDB-03697, 95% EtOH,http://www.antweb.org/specimen.do?name=CASENT0135892-D01			B.L.Fisher	03-Feb-2008		Madagascar	Toamasina	Malagasy	Betampona 550	Reserve Naturelle Betampona, 34.1 km 332deg Toamasina	-17.916	49.202	550
Submitted and awaiting accession	ASWSB	ASWSB042-11	ASANV192-09.w	CASENT0138371-D01		408[0n]	2	0	0	0	No				10-Feb-2008	ASANV192-09.w	Proteobacteria	Alphaproteobacteria	Rickettsiales	Rickettsiaceae		Wolbachia	Wolbachia sp. Tetraponera manangotra_ASANV192-09	Alex Smith	salex@uoguelph.ca				Tetraponera manangotra	Betampona 550|malaise trap,rainforest,aQ,95% EtOH,CASC, 2, sent for barcoding, Guelph BOX-CCDB-03697, 95% EtOH,http://www.antweb.org/specimen.do?name=CASENT0138371-D01			B.L.Fisher	10-Feb-2008		Madagascar	Toamasina	Malagasy	Betampona 550	Reserve Naturelle Betampona, 34.1 km 332deg Toamasina	-17.916	49.202	550
Submitted and awaiting accession	ASWSB	ASWSB043-11	ASANV303-09.w	CASENT0143605-D01		415[0n]	3	0	0	0	No				03-Feb-2008	ASANV303-09.w	Proteobacteria	Alphaproteobacteria	Rickettsiales	Rickettsiaceae		Wolbachia	Wolbachia sp. Tetraponera manangotra_ASANV303-09	Alex Smith	salex@uoguelph.ca				Tetraponera manangotra	Betampona 550|malaise trap,rainforest,aQ,95% EtOH,CASC, 2, sent for barcoding, Guelph BOX-CCDB-03697, 95% EtOH,http://www.antweb.org/specimen.do?name=CASENT0143605-D01			B.L.Fisher	03-Feb-2008		Madagascar	Toamasina	Malagasy	Betampona 550	Reserve Naturelle Betampona, 34.1 km 332deg Toamasina	-17.916	49.202	550
Submitted and awaiting accession	ASWSB	ASWSB044-11	ASANV414-09.w	CASENT0144975-D01		410[0n]	3	0	0	0	No				10-Dec-2008	ASANV414-09.w	Proteobacteria	Alphaproteobacteria	Rickettsiales	Rickettsiaceae		Wolbachia	Wolbachia sp. Monomorium versicolor_ASANV414-09	Alex Smith	salex@uoguelph.ca				Monomorium versicolor	Kirindy 30A|malaise trap,tropical dry forest,aQ,95% EtOH,CASC, 3, sent for barcoding, Guelph BOX-CCDB-03698, 95% EtOH,http://www.antweb.org/specimen.do?name=CASENT0144975-D01			B.L.Fisher	10-Dec-2008		Madagascar	Toliara	Malagasy	Kirindy 30A	Foret de Kirindy, 15.5 km 64deg ENE Marofandilia	-20.069	44.66	30
Submitted and awaiting accession	ASWSB	ASWSB045-11	ASANV416-09.w	CASENT0144984-D01		414[0n]	3	0	0	0	No				10-Dec-2008	ASANV416-09.w	Proteobacteria	Alphaproteobacteria	Rickettsiales	Rickettsiaceae		Wolbachia	Wolbachia sp. Monomorium versicolor_ASANV416-09	Alex Smith	salex@uoguelph.ca				Monomorium versicolor	Kirindy 30B|malaise trap,tropical dry forest,aQ,95% EtOH,CASC, 3, sent for barcoding, Guelph BOX-CCDB-03698, 95% EtOH,http://www.antweb.org/specimen.do?name=CASENT0144984-D01			B.L.Fisher	10-Dec-2008		Madagascar	Toliara	Malagasy	Kirindy 30B	Foret de Kirindy, 15.5 km 64deg ENE Marofandilia	-20.069	44.66	30
Submitted and awaiting accession	ASWSB	ASWSB046-11	ASANV424-09.w	CASENT0145078-D01		412[0n]	3	0	0	0	No				25-Jan-2009	ASANV424-09.w	Proteobacteria	Alphaproteobacteria	Rickettsiales	Rickettsiaceae		Wolbachia	Wolbachia sp. Tetraponera manangotra_ASANV424-09	Alex Smith	salex@uoguelph.ca				Tetraponera manangotra	Betampona 550|malaise trap,rainforest,aQ,95% EtOH,CASC, 1, sent for barcoding, Guelph BOX-CCDB-03697, 95% EtOH,http://www.antweb.org/specimen.do?name=CASENT0145078-D01			B.L.Fisher	25-Jan-2009		Madagascar	Toamasina	Malagasy	Betampona 550	Reserve Naturelle Betampona, 34.1 km 332deg Toamasina	-17.916	49.202	550
Submitted and awaiting accession	ASWSB	ASWSB047-11	ASANV557-09.w	CASENT0150637-D01		415[0n]	2	0	0	0	No				23-Feb-2009	ASANV557-09.w	Proteobacteria	Alphaproteobacteria	Rickettsiales	Rickettsiaceae		Wolbachia	Wolbachia sp. Cerapachys lividus_ASANV557-09	Alex Smith	salex@uoguelph.ca				Cerapachys lividus	Zahamena 765|ex rotten log,rainforest,w,95% EtOH,CASC, 2, sent for barcoding, Guelph BOX-CCDB-03663,http://www.antweb.org/specimen.do?name=CASENT0150637-D01			B.L.Fisher et al.	23-Feb-2009		Madagascar	Toamasina	Malagasy	Zahamena 765	Parc National de Zahamena, Sahavorondrano River	-17.753	48.857	765
Submitted and awaiting accession	ASWSB	ASWSB048-11	ASANV566-09.w	CASENT0151737-D01		415[0n]	2	0	0	0	No				21-Feb-2009	ASANV566-09.w	Proteobacteria	Alphaproteobacteria	Rickettsiales	Rickettsiaceae		Wolbachia	Wolbachia sp. Cerapachys L_MG10_ASANV566-09	Alex Smith	salex@uoguelph.ca				Cerapachys L_MG10	Zahamena 780|sifted litter,rainforest,w,95% EtOH,CASC, 2, sent for barcoding, Guelph BOX-CCDB-03662,http://www.antweb.org/specimen.do?name=CASENT0151737-D01			B.L.Fisher et al.	21-Feb-2009		Madagascar	Toamasina	Malagasy	Zahamena 780	Parc National de Zahamena, Onibe River	-17.759	48.855	780
Submitted and awaiting accession	ASWSB	ASWSB049-11	ASANV569-09.w	CASENT0151740-D01		435[3n]	2	0	0	0	No				21-Feb-2009	ASANV569-09.w	Proteobacteria	Alphaproteobacteria	Rickettsiales	Rickettsiaceae		Wolbachia	Wolbachia sp. Cerapachys L_MG10_ASANV569-09	Alex Smith	salex@uoguelph.ca				Cerapachys L_MG10	Zahamena 780|sifted litter,rainforest,w,95% EtOH,CASC, 2, sent for barcoding, Guelph BOX-CCDB-03662,http://www.antweb.org/specimen.do?name=CASENT0151740-D01			B.L.Fisher et al.	21-Feb-2009		Madagascar	Toamasina	Malagasy	Zahamena 780	Parc National de Zahamena, Onibe River	-17.759	48.855	780
Submitted and awaiting accession	ASWSB	ASWSB050-11	ASANV571-09.w	CASENT0151742-D01		658[0n]	4	0	0	0	Yes				21-Feb-2009	ASANV571-09.w	Proteobacteria	Alphaproteobacteria	Rickettsiales	Rickettsiaceae		Wolbachia	Wolbachia sp. Cerapachys L_MG10_ASANV571-09	Alex Smith	salex@uoguelph.ca				Cerapachys L_MG10	Zahamena 780|sifted litter,rainforest,w,95% EtOH,CASC, 2, sent for barcoding, Guelph BOX-CCDB-03662,http://www.antweb.org/specimen.do?name=CASENT0151742-D01			B.L.Fisher et al.	21-Feb-2009		Madagascar	Toamasina	Malagasy	Zahamena 780	Parc National de Zahamena, Onibe River	-17.759	48.855	780
Submitted and awaiting accession	ASWSB	ASWSB051-11	ASANV575-09.w	CASENT0151749-D01		408[0n]	2	0	0	0	No				21-Feb-2009	ASANV575-09.w	Proteobacteria	Alphaproteobacteria	Rickettsiales	Rickettsiaceae		Wolbachia	Wolbachia sp. Cerapachys L_MG10_ASANV575-09	Alex Smith	salex@uoguelph.ca				Cerapachys L_MG10	Zahamena 780|sifted litter,rainforest,w,95% EtOH,CASC, 2, sent for barcoding, Guelph BOX-CCDB-03662,http://www.antweb.org/specimen.do?name=CASENT0151749-D01			B.L.Fisher et al.	21-Feb-2009		Madagascar	Toamasina	Malagasy	Zahamena 780	Parc National de Zahamena, Onibe River	-17.759	48.855	780
Submitted and awaiting accession	ASWSB	ASWSB052-11	ASANV577-09.w	CASENT0151751-D01		636[0n]	2	0	0	0	Yes				21-Feb-2009	ASANV577-09.w	Proteobacteria	Alphaproteobacteria	Rickettsiales	Rickettsiaceae		Wolbachia	Wolbachia sp. Cerapachys L_MG10_ASANV577-09	Alex Smith	salex@uoguelph.ca				Cerapachys L_MG10	Zahamena 780|sifted litter,rainforest,w,95% EtOH,CASC, 2, sent for barcoding, Guelph BOX-CCDB-03663,http://www.antweb.org/specimen.do?name=CASENT0151751-D01			B.L.Fisher et al.	21-Feb-2009		Madagascar	Toamasina	Malagasy	Zahamena 780	Parc National de Zahamena, Onibe River	-17.759	48.855	780
Submitted and awaiting accession	ASWSB	ASWSB053-11	ASANV581-09.w	CASENT0151755-D01		658[7n]	4	0	0	0	No				21-Feb-2009	ASANV581-09.w	Proteobacteria	Alphaproteobacteria	Rickettsiales	Rickettsiaceae		Wolbachia	Wolbachia sp. Cerapachys L_MG10_ASANV581-09	Alex Smith	salex@uoguelph.ca				Cerapachys L_MG10	Zahamena 780|sifted litter,rainforest,w,95% EtOH,CASC, 2, sent for barcoding, Guelph BOX-CCDB-03662,http://www.antweb.org/specimen.do?name=CASENT0151755-D01			B.L.Fisher et al.	21-Feb-2009		Madagascar	Toamasina	Malagasy	Zahamena 780	Parc National de Zahamena, Onibe River	-17.759	48.855	780
Submitted and awaiting accession	ASWSB	ASWSB054-11	ASANV589-09.w	CASENT0151861-D01		528[9n]	1	0	0	0	No				04-Mar-2009	ASANV589-09.w	Proteobacteria	Alphaproteobacteria	Rickettsiales	Rickettsiaceae		Wolbachia	Wolbachia sp. Nesomyrmex MG07_ASANV589-09	Alex Smith	salex@uoguelph.ca				Nesomyrmex MG07	Betaolana 880|ex dead twig above ground,rainforest,w,95% EtOH,CASC, 2, sent for barcoding, Guelph BOX-CCDB-03663,http://www.antweb.org/specimen.do?name=CASENT0151861-D01			B.L.Fisher et al.	04-Mar-2009		Madagascar	Antsiranana	Malagasy	Betaolana 880	Betaolana Forest, along Bekona River	-14.53	49.44	880
Submitted and awaiting accession	ASWSB	ASWSB055-11	ASANV594-09.w	CASENT0151905-D01		614[0n]	4	0	0	0	Yes				05-Mar-2009	ASANV594-09.w	Proteobacteria	Alphaproteobacteria	Rickettsiales	Rickettsiaceae		Wolbachia	Wolbachia sp. Nesomyrmex MG07_ASANV594-09	Alex Smith	salex@uoguelph.ca				Nesomyrmex MG07	Betaolana 880|ex dead twig above ground,rainforest,m,95% EtOH,CASC, 2, sent for barcoding, Guelph BOX-CCDB-03663,http://www.antweb.org/specimen.do?name=CASENT0151905-D01			B.L.Fisher et al.	05-Mar-2009		Madagascar	Antsiranana	Malagasy	Betaolana 880	Betaolana Forest, along Bekona River	-14.53	49.44	880
Submitted and awaiting accession	ASWSB	ASWSB056-11	ASANV597-09.w	CASENT0151996-D01		413[3n]	3	0	0	0	No				21-Feb-2009	ASANV597-09.w	Proteobacteria	Alphaproteobacteria	Rickettsiales	Rickettsiaceae		Wolbachia	Wolbachia sp. Cerapachys L_MG09_ASANV597-09	Alex Smith	salex@uoguelph.ca				Cerapachys L_MG09	Zahamena 780|sifted litter,rainforest,w,95% EtOH,CASC, 2, sent for barcoding, Guelph BOX-CCDB-03662,http://www.antweb.org/specimen.do?name=CASENT0151996-D01			B.L.Fisher et al.	21-Feb-2009		Madagascar	Toamasina	Malagasy	Zahamena 780	Parc National de Zahamena, Onibe River	-17.759	48.855	780
Submitted and awaiting accession	ASWSB	ASWSB057-11	ASANV619-09.w	CASENT0152435-D01		608[1n]	3	0	0	0	Yes				04-Mar-2009	ASANV619-09.w	Proteobacteria	Alphaproteobacteria	Rickettsiales	Rickettsiaceae		Wolbachia	Wolbachia sp. Nesomyrmex MG07_ASANV619-09	Alex Smith	salex@uoguelph.ca				Nesomyrmex MG07	Betaolana 880|ex dead twig above ground,rainforest,w,95% EtOH,CASC, 2, sent for barcoding, Guelph BOX-CCDB-03663,http://www.antweb.org/specimen.do?name=CASENT0152435-D01			B.L.Fisher et al.	04-Mar-2009		Madagascar	Antsiranana	Malagasy	Betaolana 880	Betaolana Forest, along Bekona River	-14.53	49.44	880
Submitted and awaiting accession	ASWSB	ASWSB058-11	ASANV629-09.w	CASENT0153041-D01		658[0n]	3	0	0	0	Yes				18-Feb-2009	ASANV629-09.w	Proteobacteria	Alphaproteobacteria	Rickettsiales	Rickettsiaceae		Wolbachia	Wolbachia sp. Cerapachys L_MG09_ASANV629-09	Alex Smith	salex@uoguelph.ca				Cerapachys L_MG09	Zahamena 860|ground forager(s),rainforest,w,95% EtOH,CASC, 1, sent for barcoding, Guelph BOX-CCDB-03662,http://www.antweb.org/specimen.do?name=CASENT0153041-D01			B.L.Fisher et al.	18-Feb-2009		Madagascar	Toamasina	Malagasy	Zahamena 860	Parc National de Zahamena, Tetezambatana forest, near junction of Nosivola and Manakambahiny Rivers	-17.743	48.729	860
Submitted and awaiting accession	ASWSB	ASWSB059-11	ASANZ646-10.w	CASENT0191306-D02		658[0n]	2	0	0	0	Yes				15-Dec-2007	ASANZ646-10.w	Proteobacteria	Alphaproteobacteria	Rickettsiales	Rickettsiaceae		Wolbachia	Wolbachia sp. Cerapachys L_MG11_ASANZ646-10	Alex Smith	salex@uoguelph.ca				Cerapachys L_MG11	Betampona 500|ex rotten log,rainforest,w,95% EtOH,CASC, Christian Peeters, 2, sent for barcoding, Guelph BOX-CCDB-05550,http://www.antweb.org/specimen.do?name=CASENT0191306-D02			B.L.Fisher et al.	15-Dec-2007		Madagascar	Toamasina	Malagasy	Betampona 500	Reserve Nationale Integrale Betampona, Betampona 35.1 km NW Toamasina	-17.918	49.201	500
Submitted and awaiting accession	ASWSB	ASWSB060-11	ASNAU222-09.w	CASENT0135786-D01		412[2n]	2	0	0	0	No				13-Jan-2008	ASNAU222-09.w	Proteobacteria	Alphaproteobacteria	Rickettsiales	Rickettsiaceae		Wolbachia	Wolbachia sp. Tetraponera merita_ASNAU222-09	Alex Smith	salex@uoguelph.ca				Tetraponera merita	Betampona 550|malaise trap,rainforest,m,95% EtOH,CASC, 2, sent for barcoding, Guelph BOX-CCDB-03690, 95% EtOH,http://www.antweb.org/specimen.do?name=CASENT0135786-D01			B.L.Fisher	13-Jan-2008		Madagascar	Toamasina	Malagasy	Betampona 550	Reserve Naturelle Betampona, 34.1 km 332deg Toamasina	-17.916	49.202	550
Submitted and awaiting accession	ASWSB	ASWSB061-11	ASNAU894-09.w	CASENT0148197-D01		412[0n]	2	0	0	0	No				03-May-2009	ASNAU894-09.w	Proteobacteria	Alphaproteobacteria	Rickettsiales	Rickettsiaceae		Wolbachia	Wolbachia sp. Tetraponera merita_ASNAU894-09	Alex Smith	salex@uoguelph.ca				Tetraponera merita	Betampona 550|malaise trap,rainforest,m,95% EtOH,CASC, 1, sent for barcoding, Guelph BOX-CCDB-03690, 95% EtOH,http://www.antweb.org/specimen.do?name=CASENT0148197-D01			B.L.Fisher	03-May-2009		Madagascar	Toamasina	Malagasy	Betampona 550	Reserve Naturelle Betampona, 34.1 km 332deg Toamasina	-17.916	49.202	550
Submitted and awaiting accession	ASWSB	ASWSB062-11	ASNAU897-09.w	CASENT0148208-D01		406[0n]	12	0	0	0	No				10-May-2009	ASNAU897-09.w	Proteobacteria	Alphaproteobacteria	Rickettsiales	Rickettsiaceae		Wolbachia	Wolbachia sp. Tetraponera MG19_ASNAU897-09	Alex Smith	salex@uoguelph.ca				Tetraponera MG19	Betampona 550|malaise trap,rainforest,m,95% EtOH,CASC, 1, sent for barcoding, Guelph BOX-CCDB-03690, 95% EtOH,http://www.antweb.org/specimen.do?name=CASENT0148208-D01			B.L.Fisher	10-May-2009		Madagascar	Toamasina	Malagasy	Betampona 550	Reserve Naturelle Betampona, 34.1 km 332deg Toamasina	-17.916	49.202	550
Submitted and awaiting accession	ASWSB	ASWSB063-11	ASPNA1149-10.w	B-LEW09-20		658[0n]	2	0	0	0	Yes				09-Jan-2009	ASPNA1149-10.w	Proteobacteria	Alphaproteobacteria	Rickettsiales	Rickettsiaceae		Wolbachia	Wolbachia sp. Formicidae_ASPNA1149-10	Alex Smith	salex@uoguelph.ca	F	S	A	Formicidae	Acropyga|HC32			Ibalim & Pius	09-Jan-2009		Papua New Guinea	Enga	Kompiam		Lembena	-4.961	143.965	225
Submitted and awaiting accession	ASWSB	ASWSB064-11	ASPNA1152-10.w	B-LEW09-23		658[0n]	2	0	0	0	Yes				09-Jan-2009	ASPNA1152-10.w	Proteobacteria	Alphaproteobacteria	Rickettsiales	Rickettsiaceae		Wolbachia	Wolbachia sp. Formicidae_ASPNA1152-10	Alex Smith	salex@uoguelph.ca	F	S	A	Formicidae	Cerapachys|HC161			Ibalim & Pius	09-Jan-2009		Papua New Guinea	Enga	Kompiam		Lembena	-4.961	143.965	225
Submitted and awaiting accession	ASWSB	ASWSB065-11	ASPNA1188-10.w	B-LEW09-59		658[0n]	2	0	0	0	Yes				09-Jan-2009	ASPNA1188-10.w	Proteobacteria	Alphaproteobacteria	Rickettsiales	Rickettsiaceae		Wolbachia	Wolbachia sp. Formicidae_ASPNA1188-10	Alex Smith	salex@uoguelph.ca	F	S	A	Formicidae	Technomyrmex|HC216			Ibalim & Pius	09-Jan-2009		Papua New Guinea	Enga	Kompiam		Lembena	-4.961	143.965	225
Submitted and awaiting accession	ASWSB	ASWSB066-11	ASPNA1197-10.w	B-BAWE09-43		658[0n]	2	0	0	0	Yes				11-Jan-2009	ASPNA1197-10.w	Proteobacteria	Alphaproteobacteria	Rickettsiales	Rickettsiaceae		Wolbachia	Wolbachia sp. Formicidae_ASPNA1197-10	Alex Smith	salex@uoguelph.ca	F	S	A	Formicidae	Paratrechina|WE13			Ibalim & Pius	11-Jan-2009		Papua New Guinea	Madang	Madang		Baitabag	-5.133	145.783	100
Submitted and awaiting accession	ASWSB	ASWSB067-11	ASPNA1279-10.w	B-MIWE09-162		658[0n]	2	0	0	0	Yes				01-Jan-2010	ASPNA1279-10.w	Proteobacteria	Alphaproteobacteria	Rickettsiales	Rickettsiaceae		Wolbachia	Wolbachia sp. Formicidae_ASPNA1279-10	Alex Smith	salex@uoguelph.ca	F	S	A	Formicidae	Strumigenys|pl1WE7			Ibalim & Pius	01-Jan-2010		Papua New Guinea	West Sepik	Telefomin		Mianmin	-4.91	141.633	600
Submitted and awaiting accession	ASWSB	ASWSB068-11	ASPNA1438-10.w	PKSP5325		658[0n]	2	0	0	0	Yes				21-Dec-2006	ASPNA1438-10.w	Proteobacteria	Alphaproteobacteria	Rickettsiales	Rickettsiaceae		Wolbachia	Wolbachia sp. Pheidole fervens_ASPNA1438-10	Alex Smith	salex@uoguelph.ca	F	S	A	Pheidole fervens	|Pheidole nest under branch, others foraging on road			P. Krushelnycky	21-Dec-2006		French Polynesia	Tubuai Islands	Rurutu		Dirt road, northern plateau	-22.458	-151.364	282
Submitted and awaiting accession	ASWSB	ASWSB069-11	ASPNA1697-10.w	HP0179		629[0n]	2	0	0	0	Yes				17-Sep-2007	ASPNA1697-10.w	Proteobacteria	Alphaproteobacteria	Rickettsiales	Rickettsiaceae		Wolbachia	Wolbachia sp.Monomorium MONO 002_ASPNA1697-10	Alex Smith	salex@uoguelph.ca	F	S	A	Monomorium MONO 002	|MONO 002			P. Klimes	17-Sep-2007		Papua New Guinea	Madang	Middle Ramu		Wanang vill.	-5.233	145.183	150
Submitted and awaiting accession	ASWSB	ASWSB070-11	ASPNA1701-10.w	HP0189		658[0n]	2	0	0	0	Yes				20-Mar-2007	ASPNA1701-10.w	Proteobacteria	Alphaproteobacteria	Rickettsiales	Rickettsiaceae		Wolbachia	Wolbachia sp.Paratrechina PARA 005_ASPNA1701-10	Alex Smith	salex@uoguelph.ca	F	S	A	Paratrechina PARA 005	|PARA 005			P. Klimes	20-Mar-2007		Papua New Guinea	Madang	Middle Ramu		Wanang vill.	-5.233	145.183	150
Submitted and awaiting accession	ASWSB	ASWSB071-11	ASPNA495-09.w	mj8840		415[0n]	5	0	0	0	No				21-Mar-2008	ASPNA495-09.w	Proteobacteria	Alphaproteobacteria	Rickettsiales	Rickettsiaceae		Wolbachia	Wolbachia sp. Formicidae_ASPNA495-09	Alex Smith	salex@uoguelph.ca	F	S	A	Formicidae	worker|P4			Janda & Idigel	21-Mar-2008		Papua New Guinea	Western	Ok Tedi area	upper Fly r.	Kaiangabip vill.	-5.547	141.504	230
Submitted and awaiting accession	ASWSB	ASWSB072-11	ASPNA713-09.w	HP0086		658[1n]	5	0	0	0	Yes				19-Apr-2007	ASPNA713-09.w	Proteobacteria	Alphaproteobacteria	Rickettsiales	Rickettsiaceae		Wolbachia	Wolbachia sp. Pheidole 004_ASPNA713-09	Alex Smith	salex@uoguelph.ca	F	S	A	Pheidole 004	PHEI 004|worker			Klimes P et al.	19-Apr-2007		Papua New Guinea	Madang	Middle Ramu		Wanang vill.	-5.233	145.183	100
Submitted and awaiting accession	ASWSB	ASWSB073-11	ASPNA729-09.w	HP0111		658[0n]	5	0	0	0	Yes				17-Mar-2007	ASPNA729-09.w	Proteobacteria	Alphaproteobacteria	Rickettsiales	Rickettsiaceae		Wolbachia	Wolbachia sp. Paratrechina para 005_ASPNA729-09	Alex Smith	salex@uoguelph.ca	F	S	A	Paratrechina para 005	PARA 005|HecPlot			Klimes P et al.	17-Mar-2007		Papua New Guinea	Madang	Middle Ramu		Wanang vill.	-5.233	145.183	150
Submitted and awaiting accession	ASWSB	ASWSB074-11	ASPNA739-09.w	PK-EE123		412[0n]	5	0	0	0	No				03-Apr-2008	ASPNA739-09.w	Proteobacteria	Alphaproteobacteria	Rickettsiales	Rickettsiaceae		Wolbachia	Wolbachia sp. Tetramorium 013_ASPNA739-09	Alex Smith	salex@uoguelph.ca	F	S	A	Tetramorium 013	TETR 013|worker			Klimes P et al.	03-Apr-2008		Papua New Guinea	Madang	Middle Ramu		Wanang vill.	-5.233	145.183	100
Submitted and awaiting accession	ASWSB	ASWSB075-11	ASPNA755-09.w	PK-EE144		658[0n]	4	0	0	0	Yes				21-Apr-2008	ASPNA755-09.w	Proteobacteria	Alphaproteobacteria	Rickettsiales	Rickettsiaceae		Wolbachia	Wolbachia sp. Monomorium 002_ASPNA755-09	Alex Smith	salex@uoguelph.ca	F	S	A	Monomorium 002	MONO 002|worker			Klimes P et al.	21-Apr-2008		Papua New Guinea	Madang	Middle Ramu		Wanang vill.	-5.233	145.183	100
Submitted and awaiting accession	ASWSB	ASWSB076-11	ASPNA777-10.w	PK-EE082		625[0n]	2	0	0	0	Yes				20-Jun-2007	ASPNA777-10.w	Proteobacteria	Alphaproteobacteria	Rickettsiales	Rickettsiaceae		Wolbachia	Wolbachia sp. Paratrechina para 005_ASPNA777-10	Alex Smith	salex@uoguelph.ca	F	S	A	Paratrechina para 005	PARA 005|HecPlot			Klimes P et al.	20-Jun-2007		Papua New Guinea	Madang	Middle Ramu		Wanang vill.	-5.233	145.183	150
Submitted and awaiting accession	ASWSB	ASWSB077-11	ASPNA778-10.w	PK-EE090		658[0n]	2	0	0	0	Yes				25-Jun-2007	ASPNA778-10.w	Proteobacteria	Alphaproteobacteria	Rickettsiales	Rickettsiaceae		Wolbachia	Wolbachia sp. Paratrechina para 007_ASPNA778-10	Alex Smith	salex@uoguelph.ca	F	S	A	Paratrechina para 007	PARA 007|HecPlot			Klimes P et al.	25-Jun-2007		Papua New Guinea	Madang	Middle Ramu		Wanang vill.	-5.233	145.183	150
Submitted and awaiting accession	ASWSB	ASWSB078-11	ASPNA811-10.w	PK-EE157		611[7n]	1	0	0	0	No				30-Apr-2008	ASPNA811-10.w	Proteobacteria	Alphaproteobacteria	Rickettsiales	Rickettsiaceae		Wolbachia	Wolbachia sp. Crematogaster crem 013_ASPNA811-10	Alex Smith	salex@uoguelph.ca	F	S	A	Crematogaster crem 013	CREM 013|HecPlot			Klimes P et al.	30-Apr-2008		Papua New Guinea	Madang	Middle Ramu		Wanang vill.	-5.233	145.183	150
Submitted and awaiting accession	ASWSB	ASWSB079-11	ASPNA849-10.w	HP0111-D02		658[1n]	2	0	0	0	Yes				17-Mar-2007	ASPNA849-10.w	Proteobacteria	Alphaproteobacteria	Rickettsiales	Rickettsiaceae		Wolbachia	Wolbachia sp.Paratrechina PARA 005_ASPNA849-10	Alex Smith	salex@uoguelph.ca	F	S	A	Paratrechina PARA 005	PARA 005|HecPlot			Klimes P et al.	17-Mar-2007		Papua New Guinea	Madang	Middle Ramu		Wanang vill.	-5.233	145.183	150
Submitted and awaiting accession	ASWSB	ASWSB080-11	ASPNA852-10.w	HP0033-D02		658[0n]	2	0	0	0	Yes				09-Jun-2007	ASPNA852-10.w	Proteobacteria	Alphaproteobacteria	Rickettsiales	Rickettsiaceae		Wolbachia	Wolbachia sp.Technomyrmex TECH 001_ASPNA852-10	Alex Smith	salex@uoguelph.ca	F	S	A	Technomyrmex TECH 001	TECH 001|HecPlot			Klimes P et al.	09-Jun-2007		Papua New Guinea	Madang	Middle Ramu		Wanang vill.	-5.233	145.183	150
Submitted and awaiting accession	ASWSB	ASWSB081-11	ASPNA897-10.w	CASENT0171099		633[1n]	1	0	0	0	No				04-Feb-2005	ASPNA897-10.w	Proteobacteria	Alphaproteobacteria	Rickettsiales	Rickettsiaceae		Wolbachia	Wolbachia sp. Pheidole fervens_ASPNA897-10	Alex Smith	salex@uoguelph.ca			A	Pheidole fervens	Major worker|			E.M. Sarnat	04-Feb-2005		Fiji		Viti Levu	Korayanitu	nr. Abaca Village	-17.67	177.535	410
Submitted and awaiting accession	ASWSB	ASWSB082-11	ASPNA898-10.w	CASENT0171076		658[0n]	2	0	0	0	Yes				04-Feb-2005	ASPNA898-10.w	Proteobacteria	Alphaproteobacteria	Rickettsiales	Rickettsiaceae		Wolbachia	Wolbachia sp. Pheidole fervens_ASPNA898-10	Alex Smith	salex@uoguelph.ca			A	Pheidole fervens	worker|			E.M. Sarnat	04-Feb-2005		Fiji		Viti Levu	Korayanitu	nr. Abaca Village	-17.67	177.535	410
Submitted and awaiting accession	ASWSB	ASWSB083-11	ASPNA900-10.w	CASENT0171126		534[3n]	1	0	0	0	No				10-May-2005	ASPNA900-10.w	Proteobacteria	Alphaproteobacteria	Rickettsiales	Rickettsiaceae		Wolbachia	Wolbachia sp. Pheidole oceanica_ASPNA900-10	Alex Smith	salex@uoguelph.ca			A	Pheidole oceanica	Major worker|			E.M. Sarnat	10-May-2005		Fiji		Vanua Levu	Mt. Navatadoi	2.7km SE Vusasivo Village	-16.593	179.774	342
Submitted and awaiting accession	ASWSB	ASWSB084-11	ASGLE1047-10.w	ASGLE-1047	MAS613-10	641[0n]	2	0	0	0	Yes				25-Jul-2010	ASGLE1047-10.w	Proteobacteria	Alphaproteobacteria	Rickettsiales	Rickettsiaceae		Wolbachia	Wolbachia sp. Hymenoptera_ASGLE1047-10	Alex Smith	salex@uoguelph.ca				Hymenoptera	Wilberforce|Malaise Collection|July 12 - July 25 2010			Alex Smith	25-Jul-2010		Canada	Ontario	Wilberforce Township, near Douglas Ontario	Wilberforce		45.509	-76.676
Submitted and awaiting accession	ASWSB	ASWSB085-11	ASGLE1440-10.w	ASGLE2-0205	MAS624-10	658[1n]	2	0	0	0	Yes				26-Apr-2010	ASGLE1440-10.w	Proteobacteria	Alphaproteobacteria	Rickettsiales	Rickettsiaceae		Wolbachia	Wolbachia sp. Hymenoptera_ASGLE1440-10	Alex Smith	salex@uoguelph.ca				Hymenoptera	Wilberforce|Malaise Collection|Collected April 18 - April 26 (am)			Alex Smith	26-Apr-2010		Canada	Ontario	Douglas	Wilberforce		45.509	-76.676
Submitted and awaiting accession	ASWSB	ASWSB086-11	ASGLE1478-10.w	ASGLE2-0243	MAS630-10	658[0n]	2	0	0	0	Yes				25-Jun-2010	ASGLE1478-10.w	Proteobacteria	Alphaproteobacteria	Rickettsiales	Rickettsiaceae		Wolbachia	Wolbachia sp. Hymenoptera_ASGLE1478-10	Alex Smith	salex@uoguelph.ca				Hymenoptera	25 Division St.|Malaise Collection|Collected June 13 - June 27			Alex Smith	25-Jun-2010		Canada	Ontario	Guelph	25 Division St.		43.554	-80.264	326
Submitted and awaiting accession	ASWSB	ASWSB087-11	ASGLE1705-10.w	ASGLE2-0470	MAS626-10C	658[0n]	2	0	0	0	Yes				14-Jun-2010	ASGLE1705-10.w	Proteobacteria	Alphaproteobacteria	Rickettsiales	Rickettsiaceae		Wolbachia	Wolbachia sp. Hymenoptera_ASGLE1705-10	Alex Smith	salex@uoguelph.ca				Hymenoptera	25 Division St.|Malaise Collection|Collected May 30 - June 14			Alex Smith	14-Jun-2010		Canada	Ontario	Guelph	25 Division St.		43.554	-80.264	326
Submitted and awaiting accession	ASWSB	ASWSB088-11	ASGLE1746-10.w	ASGLE2-0511	MAS626-10D	632[0n]	1	0	0	0	No				14-Jun-2010	ASGLE1746-10.w	Proteobacteria	Alphaproteobacteria	Rickettsiales	Rickettsiaceae		Wolbachia	Wolbachia sp. Hymenoptera_ASGLE1746-10	Alex Smith	salex@uoguelph.ca				Hymenoptera	25 Division St.|Malaise Collection|Collected May 30 - June 14			Alex Smith	14-Jun-2010		Canada	Ontario	Guelph	25 Division St.		43.554	-80.264	326
Submitted and awaiting accession	ASWSB	ASWSB089-11	ASGLE402-10.w	ASGLE-0402	MAS603-10	658[0n]	2	0	0	0	Yes				16-May-2010	ASGLE402-10.w	Proteobacteria	Alphaproteobacteria	Rickettsiales	Rickettsiaceae		Wolbachia	Wolbachia sp. Hymenoptera_ASGLE402-10	Alex Smith	salex@uoguelph.ca				Hymenoptera	25 Division Street|Malaise Collection|May 01 - May 16|15 days|http://www.gigapan.org/gigapans/26024/			Alex Smith	16-May-2010		Canada	Ontario	Guelph	25 Division Street		43.554	-80.264	326
Submitted and awaiting accession	ASWSB	ASWSB090-11	ASGLE529-10.w	ASGLE-0529	MAS603-10	658[0n]	2	0	0	0	Yes				16-May-2010	ASGLE529-10.w	Proteobacteria	Alphaproteobacteria	Rickettsiales	Rickettsiaceae		Wolbachia	Wolbachia sp. Hymenoptera_ASGLE529-10	Alex Smith	salex@uoguelph.ca				Hymenoptera	25 Division Street|Malaise Collection|May 01 - May 16|15 days|http://www.gigapan.org/gigapans/26024/			Alex Smith	16-May-2010		Canada	Ontario	Guelph	25 Division Street		43.554	-80.264	326
Submitted and awaiting accession	ASWSB	ASWSB091-11	ASGLE558-10.w	ASGLE-0558	MAS603-10	658[0n]	2	0	0	0	Yes				16-May-2010	ASGLE558-10.w	Proteobacteria	Alphaproteobacteria	Rickettsiales	Rickettsiaceae		Wolbachia	Wolbachia sp. Hymenoptera_ASGLE558-10	Alex Smith	salex@uoguelph.ca				Hymenoptera	25 Division Street|Malaise Collection|May 01 - May 16|15 days|http://www.gigapan.org/gigapans/26024/			Alex Smith	16-May-2010		Canada	Ontario	Guelph	25 Division Street		43.554	-80.264	326
Submitted and awaiting accession	ASWSB	ASWSB092-11	ASGLE589-10.w	ASGLE-0589	MAS603-10	658[0n]	2	0	0	0	Yes				16-May-2010	ASGLE589-10.w	Proteobacteria	Alphaproteobacteria	Rickettsiales	Rickettsiaceae		Wolbachia	Wolbachia sp. Hymenoptera_ASGLE589-10	Alex Smith	salex@uoguelph.ca				Hymenoptera	25 Division Street|Malaise Collection|May 01 - May 16|15 days|http://www.gigapan.org/gigapans/26024/			Alex Smith	16-May-2010		Canada	Ontario	Guelph	25 Division Street		43.554	-80.264	326
Submitted and awaiting accession	ASWSB	ASWSB093-11	ASGLE646-10.w	ASGLE-0646	MAS604-10	658[0n]	2	0	0	0	Yes				01-May-2010	ASGLE646-10.w	Proteobacteria	Alphaproteobacteria	Rickettsiales	Rickettsiaceae		Wolbachia	Wolbachia sp. Hymenoptera_ASGLE646-10	Alex Smith	salex@uoguelph.ca				Hymenoptera	25 Division Street|Malaise Collection|April 11 - May 01|20 days|http://www.gigapan.org/gigapans/26024/			Alex Smith	01-May-2010		Canada	Ontario	Guelph	25 Division Street		43.554	-80.264	326
Submitted and awaiting accession	ASWSB	ASWSB094-11	ASGLE648-10.w	ASGLE-0648	MAS604-10	658[0n]	2	0	0	0	Yes				01-May-2010	ASGLE648-10.w	Proteobacteria	Alphaproteobacteria	Rickettsiales	Rickettsiaceae		Wolbachia	Wolbachia sp. Hymenoptera_ASGLE648-10	Alex Smith	salex@uoguelph.ca				Hymenoptera	25 Division Street|Malaise Collection|April 11 - May 01|20 days|http://www.gigapan.org/gigapans/26024/			Alex Smith	01-May-2010		Canada	Ontario	Guelph	25 Division Street		43.554	-80.264	326
Submitted and awaiting accession	ASWSB	ASWSB095-11	ASGLE881-10.w	ASGLE-0786	MAS997-09	658[1n]	2	0	0	0	Yes				01-Nov-2009	ASGLE881-10.w	Proteobacteria	Alphaproteobacteria	Rickettsiales	Rickettsiaceae		Wolbachia	Wolbachia sp. Hymenoptera_ASGLE881-10	Alex Smith	salex@uoguelph.ca				Hymenoptera	25 Division Street|Malaise Collection|			Alex Smith	01-Nov-2009		Canada	Ontario	Guelph	25 Division Street		43.554	-80.264	326
Submitted and awaiting accession	ASWSB	ASWSB096-11	ASGLE935-10.w	ASGLE-0840	MAS625-10	658[4n]	2	0	0	0	Yes				01-Aug-2010	ASGLE935-10.w	Proteobacteria	Alphaproteobacteria	Rickettsiales	Rickettsiaceae		Wolbachia	Wolbachia sp. Hymenoptera_ASGLE935-10	Alex Smith	salex@uoguelph.ca				Hymenoptera	25 Division Street|Malaise Collection|July 15 - August 1 2010|16 days| 25 Division Street			Alex Smith	01-Aug-2010		Canada	Ontario	Guelph	25 Division Street		43.554	-80.264	326
Submitted and awaiting accession	ASWSB	ASWSB097-11	ASGLE943-10.w	ASGLE-0848	MAS625-10	658[0n]	2	0	0	0	Yes				01-Aug-2010	ASGLE943-10.w	Proteobacteria	Alphaproteobacteria	Rickettsiales	Rickettsiaceae		Wolbachia	Wolbachia sp. Hymenoptera_ASGLE943-10	Alex Smith	salex@uoguelph.ca				Hymenoptera	25 Division Street|Malaise Collection|July 15 - August 1 2010|16 days| 25 Division Street			Alex Smith	01-Aug-2010		Canada	Ontario	Guelph	25 Division Street		43.554	-80.264	326
Submitted and awaiting accession	ASWFG	ASWSB098-11	ASBZI119-10.w	10BZMT-0119	MAS734-10	658[0n]	0	0	0	0	No				18-Apr-2010	ASBZI119-10.w	Proteobacteria	Alphaproteobacteria	Rickettsiales	Rickettsiaceae		Wolbachia	Wolbachia sp. Hymenoptera	Alex Smith	salex@uoguelph.ca				Belize	|Malaise trap open for 5.5 days. Dry season. Hot and humid (~30C). Rain over night 2x during trapping session.			Alex Smith	18-Apr-2010		Belize	Orange Walk	Lamanai			17.7507	-88.6539	27
	MLSTW	MLSTW001-09	MLSTcoxA-1	coxA-1		402[0n]	0	0	0	0	No					MLSTcoxA-1	Proteobacteria	Alphaproteobacteria	Rickettsiales	Rickettsiaceae		Wolbachia	Wolbachia sp. coxA-1	Laura Baldo	laurab@ucr.edu
	MLSTW	MLSTW002-09	MLSTcoxA-2	coxA-2		402[0n]	0	0	0	0	No					MLSTcoxA-2	Proteobacteria	Alphaproteobacteria	Rickettsiales	Rickettsiaceae		Wolbachia	Wolbachia sp. coxA-2	Laura Baldo	laurab@ucr.edu
	MLSTW	MLSTW003-09	MLSTcoxA-3	coxA-3		402[0n]	0	0	0	0	No					MLSTcoxA-3	Proteobacteria	Alphaproteobacteria	Rickettsiales	Rickettsiaceae		Wolbachia	Wolbachia sp. coxA-3	Laura Baldo	laurab@ucr.edu
	MLSTW	MLSTW004-09	MLSTcoxA-4	coxA-4		402[0n]	0	0	0	0	No					MLSTcoxA-4	Proteobacteria	Alphaproteobacteria	Rickettsiales	Rickettsiaceae		Wolbachia	Wolbachia sp. coxA-4	Laura Baldo	laurab@ucr.edu
	MLSTW	MLSTW005-09	MLSTcoxA-5	coxA-5		402[0n]	0	0	0	0	No					MLSTcoxA-5	Proteobacteria	Alphaproteobacteria	Rickettsiales	Rickettsiaceae		Wolbachia	Wolbachia sp. coxA-5	Laura Baldo	laurab@ucr.edu
	MLSTW	MLSTW006-09	MLSTcoxA-6	coxA-6		402[0n]	0	0	0	0	No					MLSTcoxA-6	Proteobacteria	Alphaproteobacteria	Rickettsiales	Rickettsiaceae		Wolbachia	Wolbachia sp. coxA-6	Laura Baldo	laurab@ucr.edu
	MLSTW	MLSTW007-09	MLSTcoxA-7	coxA-7		402[0n]	0	0	0	0	No					MLSTcoxA-7	Proteobacteria	Alphaproteobacteria	Rickettsiales	Rickettsiaceae		Wolbachia	Wolbachia sp. coxA-7	Laura Baldo	laurab@ucr.edu
	MLSTW	MLSTW008-09	MLSTcoxA-8	coxA-8		402[0n]	0	0	0	0	No					MLSTcoxA-8	Proteobacteria	Alphaproteobacteria	Rickettsiales	Rickettsiaceae		Wolbachia	Wolbachia sp. coxA-8	Laura Baldo	laurab@ucr.edu
	MLSTW	MLSTW009-09	MLSTcoxA-9	coxA-9		402[0n]	0	0	0	0	No					MLSTcoxA-9	Proteobacteria	Alphaproteobacteria	Rickettsiales	Rickettsiaceae		Wolbachia	Wolbachia sp. coxA-9	Laura Baldo	laurab@ucr.edu
	MLSTW	MLSTW010-09	MLSTcoxA-10	coxA-10		402[0n]	0	0	0	0	No					MLSTcoxA-10	Proteobacteria	Alphaproteobacteria	Rickettsiales	Rickettsiaceae		Wolbachia	Wolbachia sp. coxA-10	Laura Baldo	laurab@ucr.edu
	MLSTW	MLSTW011-09	MLSTcoxA-11	coxA-11		402[0n]	0	0	0	0	No					MLSTcoxA-11	Proteobacteria	Alphaproteobacteria	Rickettsiales	Rickettsiaceae		Wolbachia	Wolbachia sp. coxA-11	Laura Baldo	laurab@ucr.edu
	MLSTW	MLSTW012-09	MLSTcoxA-12	coxA-12		402[0n]	0	0	0	0	No					MLSTcoxA-12	Proteobacteria	Alphaproteobacteria	Rickettsiales	Rickettsiaceae		Wolbachia	Wolbachia sp. coxA-12	Laura Baldo	laurab@ucr.edu
	MLSTW	MLSTW013-09	MLSTcoxA-13	coxA-13		402[0n]	0	0	0	0	No					MLSTcoxA-13	Proteobacteria	Alphaproteobacteria	Rickettsiales	Rickettsiaceae		Wolbachia	Wolbachia sp. coxA-13	Laura Baldo	laurab@ucr.edu
	MLSTW	MLSTW014-09	MLSTcoxA-14	coxA-14		402[0n]	0	0	0	0	No					MLSTcoxA-14	Proteobacteria	Alphaproteobacteria	Rickettsiales	Rickettsiaceae		Wolbachia	Wolbachia sp. coxA-14	Laura Baldo	laurab@ucr.edu
	MLSTW	MLSTW015-09	MLSTcoxA-15	coxA-15		402[0n]	0	0	0	0	No					MLSTcoxA-15	Proteobacteria	Alphaproteobacteria	Rickettsiales	Rickettsiaceae		Wolbachia	Wolbachia sp. coxA-15	Laura Baldo	laurab@ucr.edu
	MLSTW	MLSTW016-09	MLSTcoxA-16	coxA-16		402[0n]	0	0	0	0	No					MLSTcoxA-16	Proteobacteria	Alphaproteobacteria	Rickettsiales	Rickettsiaceae		Wolbachia	Wolbachia sp. coxA-16	Laura Baldo	laurab@ucr.edu
	MLSTW	MLSTW017-09	MLSTcoxA-17	coxA-17		402[0n]	0	0	0	0	No					MLSTcoxA-17	Proteobacteria	Alphaproteobacteria	Rickettsiales	Rickettsiaceae		Wolbachia	Wolbachia sp. coxA-17	Laura Baldo	laurab@ucr.edu
	MLSTW	MLSTW018-09	MLSTcoxA-18	coxA-18		402[0n]	0	0	0	0	No					MLSTcoxA-18	Proteobacteria	Alphaproteobacteria	Rickettsiales	Rickettsiaceae		Wolbachia	Wolbachia sp. coxA-18	Laura Baldo	laurab@ucr.edu
	MLSTW	MLSTW019-09	MLSTcoxA-19	coxA-19		402[0n]	0	0	0	0	No					MLSTcoxA-19	Proteobacteria	Alphaproteobacteria	Rickettsiales	Rickettsiaceae		Wolbachia	Wolbachia sp. coxA-19	Laura Baldo	laurab@ucr.edu
	MLSTW	MLSTW020-09	MLSTcoxA-20	coxA-20		402[0n]	0	0	0	0	No					MLSTcoxA-20	Proteobacteria	Alphaproteobacteria	Rickettsiales	Rickettsiaceae		Wolbachia	Wolbachia sp. coxA-20	Laura Baldo	laurab@ucr.edu
	MLSTW	MLSTW021-09	MLSTcoxA-21	coxA-21		402[0n]	0	0	0	0	No					MLSTcoxA-21	Proteobacteria	Alphaproteobacteria	Rickettsiales	Rickettsiaceae		Wolbachia	Wolbachia sp. coxA-21	Laura Baldo	laurab@ucr.edu
	MLSTW	MLSTW022-09	MLSTcoxA-22	coxA-22		402[0n]	0	0	0	0	No					MLSTcoxA-22	Proteobacteria	Alphaproteobacteria	Rickettsiales	Rickettsiaceae		Wolbachia	Wolbachia sp. coxA-22	Laura Baldo	laurab@ucr.edu
	MLSTW	MLSTW023-09	MLSTcoxA-23	coxA-23		402[0n]	0	0	0	0	No					MLSTcoxA-23	Proteobacteria	Alphaproteobacteria	Rickettsiales	Rickettsiaceae		Wolbachia	Wolbachia sp. coxA-23	Laura Baldo	laurab@ucr.edu
	MLSTW	MLSTW024-09	MLSTcoxA-24	coxA-24		402[0n]	0	0	0	0	No					MLSTcoxA-24	Proteobacteria	Alphaproteobacteria	Rickettsiales	Rickettsiaceae		Wolbachia	Wolbachia sp. coxA-24	Laura Baldo	laurab@ucr.edu
	MLSTW	MLSTW025-09	MLSTcoxA-25	coxA-25		402[0n]	0	0	0	0	No					MLSTcoxA-25	Proteobacteria	Alphaproteobacteria	Rickettsiales	Rickettsiaceae		Wolbachia	Wolbachia sp. coxA-25	Laura Baldo	laurab@ucr.edu
	MLSTW	MLSTW026-09	MLSTcoxA-26	coxA-26		402[0n]	0	0	0	0	No					MLSTcoxA-26	Proteobacteria	Alphaproteobacteria	Rickettsiales	Rickettsiaceae		Wolbachia	Wolbachia sp. coxA-26	Laura Baldo	laurab@ucr.edu
	MLSTW	MLSTW027-09	MLSTcoxA-27	coxA-27		402[0n]	0	0	0	0	No					MLSTcoxA-27	Proteobacteria	Alphaproteobacteria	Rickettsiales	Rickettsiaceae		Wolbachia	Wolbachia sp. coxA-27	Laura Baldo	laurab@ucr.edu
	MLSTW	MLSTW028-09	MLSTcoxA-28	coxA-28		402[0n]	0	0	0	0	No					MLSTcoxA-28	Proteobacteria	Alphaproteobacteria	Rickettsiales	Rickettsiaceae		Wolbachia	Wolbachia sp. coxA-28	Laura Baldo	laurab@ucr.edu
	MLSTW	MLSTW029-09	MLSTcoxA-29	coxA-29		402[0n]	0	0	0	0	No					MLSTcoxA-29	Proteobacteria	Alphaproteobacteria	Rickettsiales	Rickettsiaceae		Wolbachia	Wolbachia sp. coxA-29	Laura Baldo	laurab@ucr.edu
	MLSTW	MLSTW030-09	MLSTcoxA-30	coxA-30		402[0n]	0	0	0	0	No					MLSTcoxA-30	Proteobacteria	Alphaproteobacteria	Rickettsiales	Rickettsiaceae		Wolbachia	Wolbachia sp. coxA-30	Laura Baldo	laurab@ucr.edu
	MLSTW	MLSTW031-09	MLSTcoxA-31	coxA-31		402[0n]	0	0	0	0	No					MLSTcoxA-31	Proteobacteria	Alphaproteobacteria	Rickettsiales	Rickettsiaceae		Wolbachia	Wolbachia sp. coxA-31	Laura Baldo	laurab@ucr.edu
	MLSTW	MLSTW032-09	MLSTcoxA-32	coxA-32		402[0n]	0	0	0	0	No					MLSTcoxA-32	Proteobacteria	Alphaproteobacteria	Rickettsiales	Rickettsiaceae		Wolbachia	Wolbachia sp. coxA-32	Laura Baldo	laurab@ucr.edu
	MLSTW	MLSTW033-09	MLSTcoxA-33	coxA-33		402[0n]	0	0	0	0	No					MLSTcoxA-33	Proteobacteria	Alphaproteobacteria	Rickettsiales	Rickettsiaceae		Wolbachia	Wolbachia sp. coxA-33	Laura Baldo	laurab@ucr.edu
	MLSTW	MLSTW034-09	MLSTcoxA-34	coxA-34		402[0n]	0	0	0	0	No					MLSTcoxA-34	Proteobacteria	Alphaproteobacteria	Rickettsiales	Rickettsiaceae		Wolbachia	Wolbachia sp. coxA-34	Laura Baldo	laurab@ucr.edu
	MLSTW	MLSTW035-09	MLSTcoxA-35	coxA-35		402[0n]	0	0	0	0	No					MLSTcoxA-35	Proteobacteria	Alphaproteobacteria	Rickettsiales	Rickettsiaceae		Wolbachia	Wolbachia sp. coxA-35	Laura Baldo	laurab@ucr.edu
	MLSTW	MLSTW036-09	MLSTcoxA-36	coxA-36		402[0n]	0	0	0	0	No					MLSTcoxA-36	Proteobacteria	Alphaproteobacteria	Rickettsiales	Rickettsiaceae		Wolbachia	Wolbachia sp. coxA-36	Laura Baldo	laurab@ucr.edu
	MLSTW	MLSTW037-09	MLSTcoxA-37	coxA-37		402[0n]	0	0	0	0	No					MLSTcoxA-37	Proteobacteria	Alphaproteobacteria	Rickettsiales	Rickettsiaceae		Wolbachia	Wolbachia sp. coxA-37	Laura Baldo	laurab@ucr.edu
	MLSTW	MLSTW038-09	MLSTcoxA-38	coxA-38		402[0n]	0	0	0	0	No					MLSTcoxA-38	Proteobacteria	Alphaproteobacteria	Rickettsiales	Rickettsiaceae		Wolbachia	Wolbachia sp. coxA-38	Laura Baldo	laurab@ucr.edu
	MLSTW	MLSTW039-09	MLSTcoxA-39	coxA-39		402[0n]	0	0	0	0	No					MLSTcoxA-39	Proteobacteria	Alphaproteobacteria	Rickettsiales	Rickettsiaceae		Wolbachia	Wolbachia sp. coxA-39	Laura Baldo	laurab@ucr.edu
	MLSTW	MLSTW040-09	MLSTcoxA-40	coxA-40		402[0n]	0	0	0	0	No					MLSTcoxA-40	Proteobacteria	Alphaproteobacteria	Rickettsiales	Rickettsiaceae		Wolbachia	Wolbachia sp. coxA-40	Laura Baldo	laurab@ucr.edu
	MLSTW	MLSTW041-09	MLSTcoxA-41	coxA-41		402[0n]	0	0	0	0	No					MLSTcoxA-41	Proteobacteria	Alphaproteobacteria	Rickettsiales	Rickettsiaceae		Wolbachia	Wolbachia sp. coxA-41	Laura Baldo	laurab@ucr.edu
	MLSTW	MLSTW042-09	MLSTcoxA-42	coxA-42		402[0n]	0	0	0	0	No					MLSTcoxA-42	Proteobacteria	Alphaproteobacteria	Rickettsiales	Rickettsiaceae		Wolbachia	Wolbachia sp. coxA-42	Laura Baldo	laurab@ucr.edu
	MLSTW	MLSTW043-09	MLSTcoxA-43	coxA-43		402[0n]	0	0	0	0	No					MLSTcoxA-43	Proteobacteria	Alphaproteobacteria	Rickettsiales	Rickettsiaceae		Wolbachia	Wolbachia sp. coxA-43	Laura Baldo	laurab@ucr.edu
	MLSTW	MLSTW044-09	MLSTcoxA-44	coxA-44		402[0n]	0	0	0	0	No					MLSTcoxA-44	Proteobacteria	Alphaproteobacteria	Rickettsiales	Rickettsiaceae		Wolbachia	Wolbachia sp. coxA-44	Laura Baldo	laurab@ucr.edu
	MLSTW	MLSTW045-09	MLSTcoxA-45	coxA-45		402[0n]	0	0	0	0	No					MLSTcoxA-45	Proteobacteria	Alphaproteobacteria	Rickettsiales	Rickettsiaceae		Wolbachia	Wolbachia sp. coxA-45	Laura Baldo	laurab@ucr.edu
	MLSTW	MLSTW046-09	MLSTcoxA-46	coxA-46		402[0n]	0	0	0	0	No					MLSTcoxA-46	Proteobacteria	Alphaproteobacteria	Rickettsiales	Rickettsiaceae		Wolbachia	Wolbachia sp. coxA-46	Laura Baldo	laurab@ucr.edu
	MLSTW	MLSTW047-09	MLSTcoxA-47	coxA-47		402[0n]	0	0	0	0	No					MLSTcoxA-47	Proteobacteria	Alphaproteobacteria	Rickettsiales	Rickettsiaceae		Wolbachia	Wolbachia sp. coxA-47	Laura Baldo	laurab@ucr.edu
	MLSTW	MLSTW048-09	MLSTcoxA-48	coxA-48		402[0n]	0	0	0	0	No					MLSTcoxA-48	Proteobacteria	Alphaproteobacteria	Rickettsiales	Rickettsiaceae		Wolbachia	Wolbachia sp. coxA-48	Laura Baldo	laurab@ucr.edu
	MLSTW	MLSTW049-09	MLSTcoxA-49	coxA-49		402[0n]	0	0	0	0	No					MLSTcoxA-49	Proteobacteria	Alphaproteobacteria	Rickettsiales	Rickettsiaceae		Wolbachia	Wolbachia sp. coxA-49	Laura Baldo	laurab@ucr.edu
	MLSTW	MLSTW050-09	MLSTcoxA-50	coxA-50		402[0n]	0	0	0	0	No					MLSTcoxA-50	Proteobacteria	Alphaproteobacteria	Rickettsiales	Rickettsiaceae		Wolbachia	Wolbachia sp. coxA-50	Laura Baldo	laurab@ucr.edu
	MLSTW	MLSTW051-09	MLSTcoxA-51	coxA-51		402[0n]	0	0	0	0	No					MLSTcoxA-51	Proteobacteria	Alphaproteobacteria	Rickettsiales	Rickettsiaceae		Wolbachia	Wolbachia sp. coxA-51	Laura Baldo	laurab@ucr.edu
	MLSTW	MLSTW052-09	MLSTcoxA-52	coxA-52		402[0n]	0	0	0	0	No					MLSTcoxA-52	Proteobacteria	Alphaproteobacteria	Rickettsiales	Rickettsiaceae		Wolbachia	Wolbachia sp. coxA-52	Laura Baldo	laurab@ucr.edu
	MLSTW	MLSTW053-09	MLSTcoxA-53	coxA-53		402[0n]	0	0	0	0	No					MLSTcoxA-53	Proteobacteria	Alphaproteobacteria	Rickettsiales	Rickettsiaceae		Wolbachia	Wolbachia sp. coxA-53	Laura Baldo	laurab@ucr.edu
	MLSTW	MLSTW054-09	MLSTcoxA-54	coxA-54		402[0n]	0	0	0	0	No					MLSTcoxA-54	Proteobacteria	Alphaproteobacteria	Rickettsiales	Rickettsiaceae		Wolbachia	Wolbachia sp. coxA-54	Laura Baldo	laurab@ucr.edu
	MLSTW	MLSTW055-09	MLSTcoxA-55	coxA-55		402[0n]	0	0	0	0	No					MLSTcoxA-55	Proteobacteria	Alphaproteobacteria	Rickettsiales	Rickettsiaceae		Wolbachia	Wolbachia sp. coxA-55	Laura Baldo	laurab@ucr.edu
	MLSTW	MLSTW056-09	MLSTcoxA-56	coxA-56		402[0n]	0	0	0	0	No					MLSTcoxA-56	Proteobacteria	Alphaproteobacteria	Rickettsiales	Rickettsiaceae		Wolbachia	Wolbachia sp. coxA-56	Laura Baldo	laurab@ucr.edu
	MLSTW	MLSTW057-09	MLSTcoxA-57	coxA-57		402[0n]	0	0	0	0	No					MLSTcoxA-57	Proteobacteria	Alphaproteobacteria	Rickettsiales	Rickettsiaceae		Wolbachia	Wolbachia sp. coxA-57	Laura Baldo	laurab@ucr.edu
	MLSTW	MLSTW058-09	MLSTcoxA-58	coxA-58		402[0n]	0	0	0	0	No					MLSTcoxA-58	Proteobacteria	Alphaproteobacteria	Rickettsiales	Rickettsiaceae		Wolbachia	Wolbachia sp. coxA-58	Laura Baldo	laurab@ucr.edu
	MLSTW	MLSTW059-09	MLSTcoxA-59	coxA-59		402[0n]	0	0	0	0	No					MLSTcoxA-59	Proteobacteria	Alphaproteobacteria	Rickettsiales	Rickettsiaceae		Wolbachia	Wolbachia sp. coxA-59	Laura Baldo	laurab@ucr.edu
	MLSTW	MLSTW060-09	MLSTcoxA-60	coxA-60		402[0n]	0	0	0	0	No					MLSTcoxA-60	Proteobacteria	Alphaproteobacteria	Rickettsiales	Rickettsiaceae		Wolbachia	Wolbachia sp. coxA-60	Laura Baldo	laurab@ucr.edu
	MLSTW	MLSTW061-09	MLSTcoxA-61	coxA-61		402[0n]	0	0	0	0	No					MLSTcoxA-61	Proteobacteria	Alphaproteobacteria	Rickettsiales	Rickettsiaceae		Wolbachia	Wolbachia sp. coxA-61	Laura Baldo	laurab@ucr.edu
	MLSTW	MLSTW062-09	MLSTcoxA-62	coxA-62		402[0n]	0	0	0	0	No					MLSTcoxA-62	Proteobacteria	Alphaproteobacteria	Rickettsiales	Rickettsiaceae		Wolbachia	Wolbachia sp. coxA-62	Laura Baldo	laurab@ucr.edu
	MLSTW	MLSTW063-09	MLSTcoxA-63	coxA-63		402[0n]	0	0	0	0	No					MLSTcoxA-63	Proteobacteria	Alphaproteobacteria	Rickettsiales	Rickettsiaceae		Wolbachia	Wolbachia sp. coxA-63	Laura Baldo	laurab@ucr.edu
	MLSTW	MLSTW064-09	MLSTcoxA-64	coxA-64		402[0n]	0	0	0	0	No					MLSTcoxA-64	Proteobacteria	Alphaproteobacteria	Rickettsiales	Rickettsiaceae		Wolbachia	Wolbachia sp. coxA-64	Laura Baldo	laurab@ucr.edu
	MLSTW	MLSTW065-09	MLSTcoxA-65	coxA-65		402[0n]	0	0	0	0	No					MLSTcoxA-65	Proteobacteria	Alphaproteobacteria	Rickettsiales	Rickettsiaceae		Wolbachia	Wolbachia sp. coxA-65	Laura Baldo	laurab@ucr.edu
	MLSTW	MLSTW066-09	MLSTcoxA-66	coxA-66		402[0n]	0	0	0	0	No					MLSTcoxA-66	Proteobacteria	Alphaproteobacteria	Rickettsiales	Rickettsiaceae		Wolbachia	Wolbachia sp. coxA-66	Laura Baldo	laurab@ucr.edu
	MLSTW	MLSTW067-09	MLSTcoxA-67	coxA-67		402[0n]	0	0	0	0	No					MLSTcoxA-67	Proteobacteria	Alphaproteobacteria	Rickettsiales	Rickettsiaceae		Wolbachia	Wolbachia sp. coxA-67	Laura Baldo	laurab@ucr.edu
	MLSTW	MLSTW068-09	MLSTcoxA-68	coxA-68		402[0n]	0	0	0	0	No					MLSTcoxA-68	Proteobacteria	Alphaproteobacteria	Rickettsiales	Rickettsiaceae		Wolbachia	Wolbachia sp. coxA-68	Laura Baldo	laurab@ucr.edu
	MLSTW	MLSTW069-09	MLSTcoxA-69	coxA-69		402[0n]	0	0	0	0	No					MLSTcoxA-69	Proteobacteria	Alphaproteobacteria	Rickettsiales	Rickettsiaceae		Wolbachia	Wolbachia sp. coxA-69	Laura Baldo	laurab@ucr.edu
	MLSTW	MLSTW070-09	MLSTcoxA-70	coxA-70		402[0n]	0	0	0	0	No					MLSTcoxA-70	Proteobacteria	Alphaproteobacteria	Rickettsiales	Rickettsiaceae		Wolbachia	Wolbachia sp. coxA-70	Laura Baldo	laurab@ucr.edu
	MLSTW	MLSTW071-09	MLSTcoxA-71	coxA-71		402[0n]	0	0	0	0	No					MLSTcoxA-71	Proteobacteria	Alphaproteobacteria	Rickettsiales	Rickettsiaceae		Wolbachia	Wolbachia sp. coxA-71	Laura Baldo	laurab@ucr.edu
	MLSTW	MLSTW072-09	MLSTcoxA-72	coxA-72		402[0n]	0	0	0	0	No					MLSTcoxA-72	Proteobacteria	Alphaproteobacteria	Rickettsiales	Rickettsiaceae		Wolbachia	Wolbachia sp. coxA-72	Laura Baldo	laurab@ucr.edu
	MLSTW	MLSTW073-09	MLSTcoxA-73	coxA-73		402[0n]	0	0	0	0	No					MLSTcoxA-73	Proteobacteria	Alphaproteobacteria	Rickettsiales	Rickettsiaceae		Wolbachia	Wolbachia sp. coxA-73	Laura Baldo	laurab@ucr.edu
	MLSTW	MLSTW074-09	MLSTcoxA-74	coxA-74		402[0n]	0	0	0	0	No					MLSTcoxA-74	Proteobacteria	Alphaproteobacteria	Rickettsiales	Rickettsiaceae		Wolbachia	Wolbachia sp. coxA-74	Laura Baldo	laurab@ucr.edu
	MLSTW	MLSTW075-09	MLSTcoxA-75	coxA-75		402[0n]	0	0	0	0	No					MLSTcoxA-75	Proteobacteria	Alphaproteobacteria	Rickettsiales	Rickettsiaceae		Wolbachia	Wolbachia sp. coxA-75	Laura Baldo	laurab@ucr.edu
	MLSTW	MLSTW076-09	MLSTcoxA-76	coxA-76		402[0n]	0	0	0	0	No					MLSTcoxA-76	Proteobacteria	Alphaproteobacteria	Rickettsiales	Rickettsiaceae		Wolbachia	Wolbachia sp. coxA-76	Laura Baldo	laurab@ucr.edu
	MLSTW	MLSTW077-09	MLSTcoxA-77	coxA-77		402[0n]	0	0	0	0	No					MLSTcoxA-77	Proteobacteria	Alphaproteobacteria	Rickettsiales	Rickettsiaceae		Wolbachia	Wolbachia sp. coxA-77	Laura Baldo	laurab@ucr.edu
	MLSTW	MLSTW078-09	MLSTcoxA-78	coxA-78		402[0n]	0	0	0	0	No					MLSTcoxA-78	Proteobacteria	Alphaproteobacteria	Rickettsiales	Rickettsiaceae		Wolbachia	Wolbachia sp. coxA-78	Laura Baldo	laurab@ucr.edu
	MLSTW	MLSTW079-09	MLSTcoxA-79	coxA-79		402[0n]	0	0	0	0	No					MLSTcoxA-79	Proteobacteria	Alphaproteobacteria	Rickettsiales	Rickettsiaceae		Wolbachia	Wolbachia sp. coxA-79	Laura Baldo	laurab@ucr.edu
	MLSTW	MLSTW080-09	MLSTcoxA-80	coxA-80		402[0n]	0	0	0	0	No					MLSTcoxA-80	Proteobacteria	Alphaproteobacteria	Rickettsiales	Rickettsiaceae		Wolbachia	Wolbachia sp. coxA-80	Laura Baldo	laurab@ucr.edu
	MLSTW	MLSTW081-09	MLSTcoxA-81	coxA-81		402[0n]	0	0	0	0	No					MLSTcoxA-81	Proteobacteria	Alphaproteobacteria	Rickettsiales	Rickettsiaceae		Wolbachia	Wolbachia sp. coxA-81	Laura Baldo	laurab@ucr.edu
	MLSTW	MLSTW082-09	MLSTcoxA-82	coxA-82		402[0n]	0	0	0	0	No					MLSTcoxA-82	Proteobacteria	Alphaproteobacteria	Rickettsiales	Rickettsiaceae		Wolbachia	Wolbachia sp. coxA-82	Laura Baldo	laurab@ucr.edu
	MLSTW	MLSTW083-09	MLSTcoxA-83	coxA-83		402[0n]	0	0	0	0	No					MLSTcoxA-83	Proteobacteria	Alphaproteobacteria	Rickettsiales	Rickettsiaceae		Wolbachia	Wolbachia sp. coxA-83	Laura Baldo	laurab@ucr.edu
	MLSTW	MLSTW084-09	MLSTcoxA-84	coxA-84		402[0n]	0	0	0	0	No					MLSTcoxA-84	Proteobacteria	Alphaproteobacteria	Rickettsiales	Rickettsiaceae		Wolbachia	Wolbachia sp. coxA-84	Laura Baldo	laurab@ucr.edu
	MLSTW	MLSTW085-09	MLSTcoxA-85	coxA-85		402[0n]	0	0	0	0	No					MLSTcoxA-85	Proteobacteria	Alphaproteobacteria	Rickettsiales	Rickettsiaceae		Wolbachia	Wolbachia sp. coxA-85	Laura Baldo	laurab@ucr.edu
	MLSTW	MLSTW086-09	MLSTcoxA-86	coxA-86		402[0n]	0	0	0	0	No					MLSTcoxA-86	Proteobacteria	Alphaproteobacteria	Rickettsiales	Rickettsiaceae		Wolbachia	Wolbachia sp. coxA-86	Laura Baldo	laurab@ucr.edu
	MLSTW	MLSTW087-09	MLSTcoxA-87	coxA-87		402[0n]	0	0	0	0	No					MLSTcoxA-87	Proteobacteria	Alphaproteobacteria	Rickettsiales	Rickettsiaceae		Wolbachia	Wolbachia sp. coxA-87	Laura Baldo	laurab@ucr.edu
	MLSTW	MLSTW088-09	MLSTcoxA-88	coxA-88		402[0n]	0	0	0	0	No					MLSTcoxA-88	Proteobacteria	Alphaproteobacteria	Rickettsiales	Rickettsiaceae		Wolbachia	Wolbachia sp. coxA-88	Laura Baldo	laurab@ucr.edu
	MLSTW	MLSTW089-09	MLSTcoxA-89	coxA-89		402[0n]	0	0	0	0	No					MLSTcoxA-89	Proteobacteria	Alphaproteobacteria	Rickettsiales	Rickettsiaceae		Wolbachia	Wolbachia sp. coxA-89	Laura Baldo	laurab@ucr.edu
	MLSTW	MLSTW090-09	MLSTcoxA-90	coxA-90		402[0n]	0	0	0	0	No					MLSTcoxA-90	Proteobacteria	Alphaproteobacteria	Rickettsiales	Rickettsiaceae		Wolbachia	Wolbachia sp. coxA-90	Laura Baldo	laurab@ucr.edu
	MLSTW	MLSTW091-09	MLSTcoxA-91	coxA-91		402[0n]	0	0	0	0	No					MLSTcoxA-91	Proteobacteria	Alphaproteobacteria	Rickettsiales	Rickettsiaceae		Wolbachia	Wolbachia sp. coxA-91	Laura Baldo	laurab@ucr.edu
	MLSTW	MLSTW092-09	MLSTcoxA-92	coxA-92		402[0n]	0	0	0	0	No					MLSTcoxA-92	Proteobacteria	Alphaproteobacteria	Rickettsiales	Rickettsiaceae		Wolbachia	Wolbachia sp. coxA-92	Laura Baldo	laurab@ucr.edu
	MLSTW	MLSTW093-09	MLSTcoxA-93	coxA-93		402[0n]	0	0	0	0	No					MLSTcoxA-93	Proteobacteria	Alphaproteobacteria	Rickettsiales	Rickettsiaceae		Wolbachia	Wolbachia sp. coxA-93	Laura Baldo	laurab@ucr.edu
	MLSTW	MLSTW094-09	MLSTcoxA-94	coxA-94		402[0n]	0	0	0	0	No					MLSTcoxA-94	Proteobacteria	Alphaproteobacteria	Rickettsiales	Rickettsiaceae		Wolbachia	Wolbachia sp. coxA-94	Laura Baldo	laurab@ucr.edu
	MLSTW	MLSTW095-09	MLSTcoxA-95	coxA-95		402[0n]	0	0	0	0	No					MLSTcoxA-95	Proteobacteria	Alphaproteobacteria	Rickettsiales	Rickettsiaceae		Wolbachia	Wolbachia sp. coxA-95	Laura Baldo	laurab@ucr.edu
	MLSTW	MLSTW096-09	MLSTcoxA-96	coxA-96		402[0n]	0	0	0	0	No					MLSTcoxA-96	Proteobacteria	Alphaproteobacteria	Rickettsiales	Rickettsiaceae		Wolbachia	Wolbachia sp. coxA-96	Laura Baldo	laurab@ucr.edu
	MLSTW	MLSTW097-09	MLSTcoxA-97	coxA-97		402[0n]	0	0	0	0	No					MLSTcoxA-97	Proteobacteria	Alphaproteobacteria	Rickettsiales	Rickettsiaceae		Wolbachia	Wolbachia sp. coxA-97	Laura Baldo	laurab@ucr.edu
	MLSTW	MLSTW098-09	MLSTcoxA-98	coxA-98		402[0n]	0	0	0	0	No					MLSTcoxA-98	Proteobacteria	Alphaproteobacteria	Rickettsiales	Rickettsiaceae		Wolbachia	Wolbachia sp. coxA-98	Laura Baldo	laurab@ucr.edu
	MLSTW	MLSTW099-09	MLSTcoxA-99	coxA-99		402[0n]	0	0	0	0	No					MLSTcoxA-99	Proteobacteria	Alphaproteobacteria	Rickettsiales	Rickettsiaceae		Wolbachia	Wolbachia sp. coxA-99	Laura Baldo	laurab@ucr.edu
	MLSTW	MLSTW100-09	MLSTcoxA-100	coxA-100		402[0n]	0	0	0	0	No					MLSTcoxA-100	Proteobacteria	Alphaproteobacteria	Rickettsiales	Rickettsiaceae		Wolbachia	Wolbachia sp. coxA-100	Laura Baldo	laurab@ucr.edu
	MLSTW	MLSTW101-09	MLSTcoxA-101	coxA-101		402[0n]	0	0	0	0	No					MLSTcoxA-101	Proteobacteria	Alphaproteobacteria	Rickettsiales	Rickettsiaceae		Wolbachia	Wolbachia sp. coxA-101	Laura Baldo	laurab@ucr.edu
	MLSTW	MLSTW102-09	MLSTcoxA-102	coxA-102		402[0n]	0	0	0	0	No					MLSTcoxA-102	Proteobacteria	Alphaproteobacteria	Rickettsiales	Rickettsiaceae		Wolbachia	Wolbachia sp. coxA-102	Laura Baldo	laurab@ucr.edu
	MLSTW	MLSTW103-09	MLSTcoxA-103	coxA-103		402[0n]	0	0	0	0	No					MLSTcoxA-103	Proteobacteria	Alphaproteobacteria	Rickettsiales	Rickettsiaceae		Wolbachia	Wolbachia sp. coxA-103	Laura Baldo	laurab@ucr.edu
	MLSTW	MLSTW104-09	MLSTcoxA-104	coxA-104		402[0n]	0	0	0	0	No					MLSTcoxA-104	Proteobacteria	Alphaproteobacteria	Rickettsiales	Rickettsiaceae		Wolbachia	Wolbachia sp. coxA-104	Laura Baldo	laurab@ucr.edu

## Sheet: new insect CO1
Table S1: Information associated with specimens associated with analyses performed here.
GenBank Accession	Project Code	Process ID	Sample ID	Field Num	Catalog Num	COI-5P Seq. Length	COI-5P Trace Count	WSP Seq. Length	WSP Trace Count	Image Count	Barcode Compliant	Contamination	Stop Codon	Flagged Record	Collection Date	Sample ID	Phylum	Class	Order	Family	Subfamily	Genus	Species	Identifier	Identifier email	Sex	Reproduction	Life Stage	Extra Info	Notes	Voucher Type	Tissue Type	Collectors	Date Collected	Continent	Country/Ocean	Province	Region	Sector	Exact Site	Lat	Lon	Elev	GPS Source
ASWSP	ASAMY159-07	CASENT0068569-D01	BLF12706	CASENT0068569-D01	600[2n]	2	0	0	1	Yes				18-Nov-2005	CASENT0068569-D01	Arthropoda	Insecta	Hymenoptera	Formicidae	Formicinae	Nylanderia		Brian Fisher	bfisher@calacademy.org				Ambodiriana 125	sifted litter,rainforest,1w,100% EtOH,Sent to Alex Smith for barcoding, U of Guelph BOX-01943,http://www.antweb.org/specimen.do?name=CASENT0068569-D01			B.L.Fisher et al.	18-Nov-2005		Madagascar	Toamasina	Malagasy	Ambodiriana 125	Res. Ambodiriana, 4.8 km 306degManompana, along Manompana river	-16.672	49.701	125
ASWSP	ASAMY181-07	CASENT0069224-D01	BLF12706	CASENT0069224-D01	549[0n]	2	0	0	1	Yes				18-Nov-2005	CASENT0069224-D01	Arthropoda	Insecta	Hymenoptera	Formicidae	Formicinae	Nylanderia		Brian Fisher	bfisher@calacademy.org				Ambodiriana 125	sifted litter,rainforest,1w,100% EtOH,Sent to Alex Smith for barcoding, U of Guelph BOX-01943,http://www.antweb.org/specimen.do?name=CASENT0069224-D01			B.L.Fisher et al.	18-Nov-2005		Madagascar	Toamasina	Malagasy	Ambodiriana 125	Res. Ambodiriana, 4.8 km 306degManompana, along Manompana river	-16.672	49.701	125
ASWSP	ASAMY184-07	CASENT0069227-D01	BLF12706	CASENT0069227-D01	446[3n]	1	0	0	1	No				18-Nov-2005	CASENT0069227-D01	Arthropoda	Insecta	Hymenoptera	Formicidae	Formicinae	Nylanderia		Brian Fisher	bfisher@calacademy.org				Ambodiriana 125	sifted litter,rainforest,1w,100% EtOH,Sent to Alex Smith for barcoding, U of Guelph BOX-01943,http://www.antweb.org/specimen.do?name=CASENT0069227-D01			B.L.Fisher et al.	18-Nov-2005		Madagascar	Toamasina	Malagasy	Ambodiriana 125	Res. Ambodiriana, 4.8 km 306degManompana, along Manompana river	-16.672	49.701	125
ASWSP	ASAMY208-07	CASENT0070428-D01	BLF12460	CASENT0070428-D01	657[0n]	2	0	0	1	Yes				12-Nov-2005	CASENT0070428-D01	Arthropoda	Insecta	Hymenoptera	Formicidae	Formicinae	Nylanderia		Brian Fisher	bfisher@calacademy.org				Mandrisy	sifted litter,littoral rainforest,1m,100% EtOH,Sent to Alex Smith for barcoding, U of Guelph BOX-01943,http://www.antweb.org/specimen.do?name=CASENT0070428-D01			B.L.Fisher et al.	12-Nov-2005		Madagascar	Toamasina	Malagasy	Mandrisy	Foret d`Analava Mandrisy, 5.9 km 195deg Antanambe	-16.486	49.847	10
ASWSP	ASAMY220-07	CASENT0070502-D01	BLF12460	CASENT0070502-D01	657[0n]	2	0	0	1	Yes				12-Nov-2005	CASENT0070502-D01	Arthropoda	Insecta	Hymenoptera	Formicidae	Formicinae	Nylanderia		Brian Fisher	bfisher@calacademy.org				Mandrisy	sifted litter,littoral rainforest,1w,100% EtOH,Sent to Alex Smith for barcoding, U of Guelph BOX-01943,http://www.antweb.org/specimen.do?name=CASENT0070502-D01			B.L.Fisher et al.	12-Nov-2005		Madagascar	Toamasina	Malagasy	Mandrisy	Foret d`Analava Mandrisy, 5.9 km 195deg Antanambe	-16.486	49.847	10
ASWSP	ASAMY229-07	CASENT0070535-D01	BLF12460	CASENT0070535-D01	657[0n]	2	0	0	1	Yes				12-Nov-2005	CASENT0070535-D01	Arthropoda	Insecta	Hymenoptera	Formicidae	Formicinae	Nylanderia		Brian Fisher	bfisher@calacademy.org				Mandrisy	sifted litter,littoral rainforest,1w,100% EtOH,Sent to Alex Smith for barcoding, U of Guelph BOX-01943,http://www.antweb.org/specimen.do?name=CASENT0070535-D01			B.L.Fisher et al.	12-Nov-2005		Madagascar	Toamasina	Malagasy	Mandrisy	Foret d`Analava Mandrisy, 5.9 km 195deg Antanambe	-16.486	49.847	10
ASWSP	ASAMY230-07	CASENT0070536-D01	BLF12460	CASENT0070536-D01	657[0n]	2	0	0	1	Yes				12-Nov-2005	CASENT0070536-D01	Arthropoda	Insecta	Hymenoptera	Formicidae	Formicinae	Nylanderia		Brian Fisher	bfisher@calacademy.org				Mandrisy	sifted litter,littoral rainforest,1w,100% EtOH,Sent to Alex Smith for barcoding, U of Guelph BOX-01943,http://www.antweb.org/specimen.do?name=CASENT0070536-D01			B.L.Fisher et al.	12-Nov-2005		Madagascar	Toamasina	Malagasy	Mandrisy	Foret d`Analava Mandrisy, 5.9 km 195deg Antanambe	-16.486	49.847	10
ASWSP	ASAMY245-07	CASENT0071180-D01	BLF12460	CASENT0071180-D01	657[0n]	2	0	0	1	Yes				12-Nov-2005	CASENT0071180-D01	Arthropoda	Insecta	Hymenoptera	Formicidae	Formicinae	Nylanderia		Brian Fisher	bfisher@calacademy.org				Mandrisy	sifted litter,littoral rainforest,1w,100% EtOH,Sent to Alex Smith for barcoding, U of Guelph BOX-01943,http://www.antweb.org/specimen.do?name=CASENT0071180-D01			B.L.Fisher et al.	12-Nov-2005		Madagascar	Toamasina	Malagasy	Mandrisy	Foret d`Analava Mandrisy, 5.9 km 195deg Antanambe	-16.486	49.847	10
ASWSP	ASAMY281-07	CASENT0071829-D01	BLF12460	CASENT0071829-D01	657[0n]	2	0	0	1	Yes				12-Nov-2005	CASENT0071829-D01	Arthropoda	Insecta	Hymenoptera	Formicidae	Formicinae	Nylanderia		Brian Fisher	bfisher@calacademy.org				Mandrisy	sifted litter,littoral rainforest,1w,100% EtOH,Sent to Alex Smith for barcoding, U of Guelph BOX-01943,http://www.antweb.org/specimen.do?name=CASENT0071829-D01			B.L.Fisher et al.	12-Nov-2005		Madagascar	Toamasina	Malagasy	Mandrisy	Foret d`Analava Mandrisy, 5.9 km 195deg Antanambe	-16.486	49.847	10
ASWSP	ASAMY285-07	CASENT0071848-D01	BLF12460	CASENT0071848-D01	657[0n]	2	0	0	1	Yes				12-Nov-2005	CASENT0071848-D01	Arthropoda	Insecta	Hymenoptera	Formicidae	Formicinae	Nylanderia		Brian Fisher	bfisher@calacademy.org				Mandrisy	sifted litter,littoral rainforest,1w,100% EtOH,Sent to Alex Smith for barcoding, U of Guelph BOX-01943,http://www.antweb.org/specimen.do?name=CASENT0071848-D01			B.L.Fisher et al.	12-Nov-2005		Madagascar	Toamasina	Malagasy	Mandrisy	Foret d`Analava Mandrisy, 5.9 km 195deg Antanambe	-16.486	49.847	10
ASWSP	ASAMY339-07	CASENT0117458-D01	BLF14414	CASENT0117458-D01	657[0n]	2	0	0	1	Yes				14-Jul-2006	CASENT0117458-D01	Arthropoda	Insecta	Hymenoptera	Formicidae	Formicinae	Nylanderia		Brian Fisher	bfisher@calacademy.org				Mantadia 1040	ex rotten log,rainforest,1w,100% EtOH,Sent to Alex Smith for barcoding, U of Guelph BOX-01942,http://www.antweb.org/specimen.do?name=CASENT0117458-D01			F.N. Raharimalala, B. Blaimer	14-Jul-2006		Madagascar	Toamasina	Malagasy	Mantadia 1040	Parc National d` Andasibe-Mantadia, Foret de Mantadia, 25.7 km 248deg Moramanga	-18.814	48.43	1040
ASWSP	ASAMY342-07	CASENT0117462-D01	BLF14413	CASENT0117462-D01	657[0n]	2	0	0	1	Yes				14-Jul-2006	CASENT0117462-D01	Arthropoda	Insecta	Hymenoptera	Formicidae	Formicinae	Nylanderia		Brian Fisher	bfisher@calacademy.org				Mantadia 1040	ex rotten log,rainforest,1w,100% EtOH,Sent to Alex Smith for barcoding, U of Guelph BOX-01942,http://www.antweb.org/specimen.do?name=CASENT0117462-D01			F.N. Raharimalala, B. Blaimer	14-Jul-2006		Madagascar	Toamasina	Malagasy	Mantadia 1040	Parc National d` Andasibe-Mantadia, Foret de Mantadia, 25.7 km 248deg Moramanga	-18.814	48.43	1040
ASWSP	ASAMY343-07	CASENT0117462-D02	BLF14413	CASENT0117462-D02	657[0n]	2	0	0	1	Yes				14-Jul-2006	CASENT0117462-D02	Arthropoda	Insecta	Hymenoptera	Formicidae	Formicinae	Nylanderia		Brian Fisher	bfisher@calacademy.org				Mantadia 1040	ex rotten log,rainforest,1w,100% EtOH,Sent to Alex Smith for barcoding, U of Guelph BOX-01942,http://www.antweb.org/specimen.do?name=CASENT0117462-D02			F.N. Raharimalala, B. Blaimer	14-Jul-2006		Madagascar	Toamasina	Malagasy	Mantadia 1040	Parc National d` Andasibe-Mantadia, Foret de Mantadia, 25.7 km 248deg Moramanga	-18.814	48.43	1040
ASWSP	ASAMY346-07	CASENT0117468-D01	BLF14403	CASENT0117468-D01	657[0n]	2	0	0	1	Yes				13-Jul-2006	CASENT0117468-D01	Arthropoda	Insecta	Hymenoptera	Formicidae	Formicinae	Nylanderia		Brian Fisher	bfisher@calacademy.org				Mantadia 1040	ex rotten log,rainforest,1w,100% EtOH,Sent to Alex Smith for barcoding, U of Guelph BOX-01942,http://www.antweb.org/specimen.do?name=CASENT0117468-D01			F.N. Raharimalala, B. Blaimer	13-Jul-2006		Madagascar	Toamasina	Malagasy	Mantadia 1040	Parc National d` Andasibe-Mantadia, Foret de Mantadia, 25.7 km 248deg Moramanga	-18.814	48.43	1040
ASWSP	ASAMY347-07	CASENT0117468-D02	BLF14403	CASENT0117468-D02	657[0n]	2	0	0	1	Yes				13-Jul-2006	CASENT0117468-D02	Arthropoda	Insecta	Hymenoptera	Formicidae	Formicinae	Nylanderia		Brian Fisher	bfisher@calacademy.org				Mantadia 1040	ex rotten log,rainforest,1w,100% EtOH,Sent to Alex Smith for barcoding, U of Guelph BOX-01942,http://www.antweb.org/specimen.do?name=CASENT0117468-D02			F.N. Raharimalala, B. Blaimer	13-Jul-2006		Madagascar	Toamasina	Malagasy	Mantadia 1040	Parc National d` Andasibe-Mantadia, Foret de Mantadia, 25.7 km 248deg Moramanga	-18.814	48.43	1040
ASWSP	ASTAQ804-06	DHJPAR0011417	93-SRNP-7297		657[0n]	2	0	0	0	Yes				12-Apr-1993	DHJPAR0011417	Arthropoda	Insecta	Diptera	Tachinidae		Blepharipa	Blepharipa Wood03	Daniel H. Janzen	djanzen@sas.upenn.edu		S	A	Opsiphanes cassina	Nymphalidae: Arecaceae|Acrocomia aculeata (Specimen also identified by: D. M. Wood)			gusaneros	12-Apr-1993		Costa Rica	Guanacaste	Area de Conservacion Guanacaste	Sector Santa Rosa	Bosque San Emilio	10.844	-85.614	300
ASWSP	ASTAQ805-06	DHJPAR0011418	02-SRNP-34056		657[0n]	2	0	0	0	Yes				29-Jan-2003	DHJPAR0011418	Arthropoda	Insecta	Diptera	Tachinidae		Blepharipa	Blepharipa Wood03	Daniel H. Janzen	djanzen@sas.upenn.edu		S	A	Opsiphanes cassina	Nymphalidae: Arecaceae|Astrocaryum alatum (Specimen also identified by: D. M. Wood)			Lucia Rios	29-Jan-2003		Costa Rica	Guanacaste	Area de Conservacion Guanacaste	Sector Del Oro	Quebrada Oro	11.034	-85.477	290
ASWSP	ASTAQ806-06	DHJPAR0011419	03-SRNP-26644		657[8n]	2	0	0	0	No				25-Nov-2003	DHJPAR0011419	Arthropoda	Insecta	Diptera	Tachinidae		Blepharipa	Blepharipa Wood03	Daniel H. Janzen	djanzen@sas.upenn.edu		S	A	Opsiphanes cassina	Nymphalidae: Arecaceae|Acrocomia aculeata (Specimen also identified by: D. M. Wood)			Freddy Quesada	25-Nov-2003		Costa Rica	Guanacaste	Area de Conservacion Guanacaste	Sector Santa Rosa	Bosque San Emilio	10.844	-85.614	300
ASWSP	ASTAQ807-06	DHJPAR0011420	04-SRNP-40700		657[1n]	2	0	0	0	Yes				14-Apr-2004	DHJPAR0011420	Arthropoda	Insecta	Diptera	Tachinidae		Blepharipa	Blepharipa Wood03	Daniel H. Janzen	djanzen@sas.upenn.edu		S	A	Opsiphanes tamarindi	Nymphalidae: Musaceae|Musa acuminata (introduced) (Specimen also identified by: D. M. Wood)			Minor Carmona	14-Apr-2004		Costa Rica	Alajuela	Area de Conservacion Guanacaste	Sector Rincon Rain Forest	Sendero Platanal	10.849	-85.253	335
ASWSP	ASTAQ808-06	DHJPAR0011421	04-SRNP-20403		657[5n]	2	0	0	0	Yes				18-Mar-2004	DHJPAR0011421	Arthropoda	Insecta	Diptera	Tachinidae		Blepharipa	Blepharipa Wood03	Daniel H. Janzen	djanzen@sas.upenn.edu		S	A	Opsiphanes tamarindi	Nymphalidae: Zingiberaceae|Renealmia aromatica (Specimen also identified by: D. M. Wood)			Lucia Rios	18-Mar-2004		Costa Rica	Guanacaste	Area de Conservacion Guanacaste	Sector El Hacha	Finca Araya	11.015	-85.511	295
ASWSP	ASTAQ809-06	DHJPAR0011422	96-SRNP-9967		657[1n]	2	0	0	0	Yes				10-Aug-1996	DHJPAR0011422	Arthropoda	Insecta	Diptera	Tachinidae		Blepharipa	Blepharipa Wood03	Daniel H. Janzen	djanzen@sas.upenn.edu		S	A	Opsiphanes cassina	Nymphalidae: Arecaceae|Acrocomia aculeata (Specimen also identified by: D. M. Wood)			gusaneros	10-Aug-1996		Costa Rica	Guanacaste	Area de Conservacion Guanacaste	Sector Santa Rosa	Cafetal	10.858	-85.611	280
ASWSP	ASTAQ810-06	DHJPAR0011423	04-SRNP-31509		657[0n]	2	0	0	0	Yes				01-May-2004	DHJPAR0011423	Arthropoda	Insecta	Diptera	Tachinidae		Blepharipa	Blepharipa Wood03	Daniel H. Janzen	djanzen@sas.upenn.edu		S	A	Opsiphanes cassina	Nymphalidae: Arecaceae|Acrocomia aculeata (Specimen also identified by: D. M. Wood)			Manuel Rios	01-May-2004		Costa Rica	Guanacaste	Area de Conservacion Guanacaste	Sector Pitilla	Loaiciga	11.02	-85.413	445
ASWSP	ASTAQ811-06	DHJPAR0011424	04-SRNP-40700		657[0n]	2	0	0	0	Yes				14-Apr-2004	DHJPAR0011424	Arthropoda	Insecta	Diptera	Tachinidae		Blepharipa	Blepharipa Wood03	Daniel H. Janzen	djanzen@sas.upenn.edu		S	A	Opsiphanes tamarindi	Nymphalidae: Musaceae|Musa acuminata (introduced) (Specimen also identified by: D. M. Wood)			Minor Carmona	14-Apr-2004		Costa Rica	Alajuela	Area de Conservacion Guanacaste	Sector Rincon Rain Forest	Sendero Platanal	10.849	-85.253	335

## Sheet: new wsp
Table S1: Information associated with specimens associated with analyses performed here.
GenBank Accession	Project Code	Process ID	Sample ID	Field Num	Catalog Num	COI-5P Seq. Length	COI-5P Trace Count	WSP Seq. Length	WSP Trace Count	Image Count	Barcode Compliant	Contamination	Stop Codon	Flagged Record	Collection Date	Sample ID	Phylum	Class	Order	Family	Subfamily	Genus	Species	Identifier	Identifier email	Sex	Reproduction	Life Stage	Extra Info	Notes	Voucher Type	Tissue Type	Collectors	Date Collected	Continent	Country/Ocean	Province	Region	Sector	Exact Site	Lat	Lon	Elev	GPS Source
Submitted and awaiting accession	ASLEP	ASLEP120-11	MHMYB133-09.w	08-SRNP-24278	08-SRNP-24278	0	0	205[0n]	1	0	No				02-Dec-2008	MHMYB133-09.w	Proteobacteria	Alphaproteobacteria	Rickettsiales	Rickettsiaceae		Wolbachia	Wolbachia sp. MHMYB133-09Urbanus belliDHJ01	Claudia Bertrand	bertranc@uoguelph.ca				Hesperiidae	Hesperiidae			Lucia Rios	02-Dec-2008		Costa Rica	Guanacaste	Area de Conservacion Guanacaste	Sector El Hacha	Laguna Agua Buena	11.032	-85.575	220
Submitted and awaiting accession	ASLEP	ASLEP121-11	MHMXW458-09.w	08-SRNP-1439	08-SRNP-1439	0	0	521[0n]	2	0	No				30-Apr-2008	MHMXW458-09.w	Proteobacteria	Alphaproteobacteria	Rickettsiales	Rickettsiaceae		Wolbachia	Wolbachia sp. MHMXW458-09Urbanus belliDHJ01	Claudia Bertrand	bertranc@uoguelph.ca				Hesperiidae	Hesperiidae			Carolina Cano	30-Apr-2008		Costa Rica	Alajuela	Area de Conservacion Guanacaste	Sector San Cristobal	Rio Blanco Abajo	10.9	-85.373	500
Submitted and awaiting accession	ASLEP	ASLEP122-11	MHMXW457-09.w	08-SRNP-65153	08-SRNP-65153	0	0	521[0n]	1	0	No				20-Mar-2008	MHMXW457-09.w	Proteobacteria	Alphaproteobacteria	Rickettsiales	Rickettsiaceae		Wolbachia	Wolbachia sp. MHMXW457-09Urbanus belliDHJ01	Claudia Bertrand	bertranc@uoguelph.ca				Hesperiidae	Hesperiidae			Duvalier Briceno	20-Mar-2008		Costa Rica	Alajuela	Area de Conservacion Guanacaste	Brasilia	Moga	11.012	-85.349	320
Submitted and awaiting accession	ASLEP	ASLEP123-11	MHMXY946-09.w	08-SRNP-23800	08-SRNP-23800	0	0	521[0n]	1	0	No				02-Nov-2008	MHMXY946-09.w	Proteobacteria	Alphaproteobacteria	Rickettsiales	Rickettsiaceae		Wolbachia	Wolbachia sp. MHMXY946-09Urbanus belliDHJ01	Claudia Bertrand	bertranc@uoguelph.ca				Hesperiidae	Hesperiidae			Roster Moraga	02-Nov-2008		Costa Rica	Guanacaste	Area de Conservacion Guanacaste	Sector El Hacha	Vuelta Peligrosa	11.035	-85.536	280
Submitted and awaiting accession	ASLEP	ASLEP124-11	MHMXY945-09.w	08-SRNP-5848	08-SRNP-5848	0	0	521[0n]	2	0	No				13-Nov-2008	MHMXY945-09.w	Proteobacteria	Alphaproteobacteria	Rickettsiales	Rickettsiaceae		Wolbachia	Wolbachia sp. MHMXY945-09Urbanus belliDHJ01	Claudia Bertrand	bertranc@uoguelph.ca				Hesperiidae	Hesperiidae			Carolina Cano	13-Nov-2008		Costa Rica	Alajuela	Area de Conservacion Guanacaste	Sector San Cristobal	Sendero Huerta	10.93	-85.372	527
Submitted and awaiting accession	ASLEP	ASLEP125-11	MHMXR783-08.w	07-SRNP-33232	07-SRNP-33232	0	0	521[0n]	1	0	No				14-Oct-2007	MHMXR783-08.w	Proteobacteria	Alphaproteobacteria	Rickettsiales	Rickettsiaceae		Wolbachia	Wolbachia sp. MHMXR783-08Urbanus belliDHJ01	Claudia Bertrand	bertranc@uoguelph.ca				Hesperiidae	Hesperiidae			Petrona Rios	14-Oct-2007		Costa Rica	Guanacaste	Area de Conservacion Guanacaste	Sector Pitilla	Amonias	11.042	-85.403	390
Submitted and awaiting accession	ASLEP	ASLEP126-11	MHAHF885-06.w	05-SRNP-40545	05-SRNP-40545	0	0	521[0n]	1	0	No				26-Mar-2005	MHAHF885-06.w	Proteobacteria	Alphaproteobacteria	Rickettsiales	Rickettsiaceae		Wolbachia	Wolbachia sp. MHAHF885-06Urbanus belliDHJ03	Claudia Bertrand	bertranc@uoguelph.ca				Hesperiidae	Hesperiidae			Minor Carmona	26-Mar-2005		Costa Rica	Alajuela	Area de Conservacion Guanacaste	Rincon Rainforest	Vochysia	10.867	-85.245	320
Submitted and awaiting accession	ASLEP	ASLEP127-11	MHAHF878-06.w	05-SRNP-41753	05-SRNP-41753	0	0	521[0n]	1	0	No				06-Aug-2005	MHAHF878-06.w	Proteobacteria	Alphaproteobacteria	Rickettsiales	Rickettsiaceae		Wolbachia	Wolbachia sp. MHAHF878-06Urbanus belliDHJ03	Claudia Bertrand	bertranc@uoguelph.ca				Hesperiidae	Hesperiidae			Minor Carmona	06-Aug-2005		Costa Rica	Alajuela	Area de Conservacion Guanacaste	Rincon Rainforest	Sendero Rincon	10.896	-85.278	430
Submitted and awaiting accession	ASLEP	ASLEP128-11	MHAHJ787-07.w	06-SRNP-65065	06-SRNP-65065	0	0	521[0n]	1	0	No				14-Dec-2006	MHAHJ787-07.w	Proteobacteria	Alphaproteobacteria	Rickettsiales	Rickettsiaceae		Wolbachia	Wolbachia sp. MHAHJ787-07Urbanus belliDHJ03	Claudia Bertrand	bertranc@uoguelph.ca				Hesperiidae	Hesperiidae			Petrona Rios	14-Dec-2006		Costa Rica	Guanacaste	Area de Conservacion Guanacaste	Sector Pitilla	Amonias	11.042	-85.403	390
Submitted and awaiting accession	ASLEP	ASLEP129-11	MHMXY953-09.w	08-SRNP-65993	08-SRNP-65993	0	0	521[0n]	0	0	No				05-Nov-2008	MHMXY953-09.w	Proteobacteria	Alphaproteobacteria	Rickettsiales	Rickettsiaceae		Wolbachia	Wolbachia sp. MHMXY953-09Urbanus belliDHJ03	Claudia Bertrand	bertranc@uoguelph.ca				Hesperiidae	Hesperiidae			Duvalier Briceno	05-Nov-2008		Costa Rica	Alajuela	Area de Conservacion Guanacaste	Brasilia	Gallinazo	11.018	-85.372	360
Submitted and awaiting accession	ASLEP	ASLEP130-11	MHMXY944-09.w	08-SRNP-66028	08-SRNP-66028	0	0	521[0n]	2	0	No				20-Nov-2008	MHMXY944-09.w	Proteobacteria	Alphaproteobacteria	Rickettsiales	Rickettsiaceae		Wolbachia	Wolbachia sp. MHMXY944-09Urbanus belliDHJ03	Claudia Bertrand	bertranc@uoguelph.ca				Hesperiidae	Hesperiidae			Duvalier Briceno	20-Nov-2008		Costa Rica	Alajuela	Area de Conservacion Guanacaste	Brasilia	Moga	11.012	-85.349	320
Submitted and awaiting accession	ASLEP	ASLEP131-11	MHMXK303-07.w	07-SRNP-287	07-SRNP-287	0	0	521[0n]	1	0	No				02-Mar-2007	MHMXK303-07.w	Proteobacteria	Alphaproteobacteria	Rickettsiales	Rickettsiaceae		Wolbachia	Wolbachia sp. MHMXK303-07Urbanus belliDHJ03	Claudia Bertrand	bertranc@uoguelph.ca				Hesperiidae	Hesperiidae			Osvaldo Espinoza	02-Mar-2007		Costa Rica	Alajuela	Area de Conservacion Guanacaste	Sector San Cristobal	Camino Brasilia	10.93	-85.372	500
Submitted and awaiting accession	ASLEP	ASLEP132-11	MHMXK282-07.w	07-SRNP-40761	07-SRNP-40761	0	0	521[0n]	1	0	No				22-Apr-2007	MHMXK282-07.w	Proteobacteria	Alphaproteobacteria	Rickettsiales	Rickettsiaceae		Wolbachia	Wolbachia sp. MHMXK282-07Urbanus belliDHJ03	Claudia Bertrand	bertranc@uoguelph.ca				Hesperiidae	Hesperiidae			Minor Carmona	22-Apr-2007		Costa Rica	Alajuela	Area de Conservacion Guanacaste	Rincon Rainforest	Sendero Juntas	10.907	-85.288	400
Submitted and awaiting accession	ASLEP	ASLEP133-11	MHMXR782-08.w	07-SRNP-33184	07-SRNP-33184	0	0	521[0n]	1	0	No				25-Sep-2007	MHMXR782-08.w	Proteobacteria	Alphaproteobacteria	Rickettsiales	Rickettsiaceae		Wolbachia	Wolbachia sp. MHMXR782-08Urbanus belliDHJ03	Claudia Bertrand	bertranc@uoguelph.ca				Hesperiidae	Hesperiidae			Manuel Rios	25-Sep-2007		Costa Rica	Guanacaste	Area de Conservacion Guanacaste	Sector Pitilla	Amonias	11.042	-85.403	390
Submitted and awaiting accession	ASLEP	ASLEP134-11	MHMXR784-08.w	07-SRNP-33182	07-SRNP-33182	0	0	521[0n]	1	0	No				02-Oct-2007	MHMXR784-08.w	Proteobacteria	Alphaproteobacteria	Rickettsiales	Rickettsiaceae		Wolbachia	Wolbachia sp. MHMXR784-08Urbanus belliDHJ03	Claudia Bertrand	bertranc@uoguelph.ca				Hesperiidae	Hesperiidae			Manuel Rios	02-Oct-2007		Costa Rica	Guanacaste	Area de Conservacion Guanacaste	Sector Pitilla	Amonias	11.042	-85.403	390
Submitted and awaiting accession	ASLEP	ASLEP135-11	MHMXR787-08.w	07-SRNP-33183	07-SRNP-33183	0	0	521[0n]	1	0	No				26-Sep-2007	MHMXR787-08.w	Proteobacteria	Alphaproteobacteria	Rickettsiales	Rickettsiaceae		Wolbachia	Wolbachia sp. MHMXR787-08Urbanus belliDHJ03	Claudia Bertrand	bertranc@uoguelph.ca				Hesperiidae	Hesperiidae			Manuel Rios	26-Sep-2007		Costa Rica	Guanacaste	Area de Conservacion Guanacaste	Sector Pitilla	Amonias	11.042	-85.403	390
Submitted and awaiting accession	ASWSP	ASWSP003-11	ASTAI298-06.w	DHJPAR0005870	91-SRNP-2384	0	0	476[51n]	0	0	No				20-Aug-1991	ASTAI298-06.w	Proteobacteria	Alphaproteobacteria	Rickettsiales	Rickettsiaceae		Wolbachia	Wolbachia sp. Drino piceiventrisDHJ06	Alex Smith	salex@uoguelph.ca				Tachinidae	Drino piceiventrisDHJ06|Sphingidae: Asteraceae|Lasianthaea fruticosa (Specimen also identified by: D. M. Wood)			gusaneros	20-Aug-1991		Costa Rica	Guanacaste	Area de Conservacion Guanacaste	Sector El Hacha	Casa Oeste	11.005	-85.579	250
Submitted and awaiting accession	ASWSP	ASWSP004-11	ASTAI383-06.w	DHJPAR0005955	01-SRNP-4988	0	0	555[0n]	1	0	No				04-Jun-2001	ASTAI383-06.w	Proteobacteria	Alphaproteobacteria	Rickettsiales	Rickettsiaceae		Wolbachia	Wolbachia sp. Drino Janzen34	Alex Smith	salex@uoguelph.ca				Tachinidae	Drino Janzen34|Sphingidae: Apocynaceae|Mandevilla hirsuta (Specimen also identified by: D. M. Wood)			Jose Perez	04-Jun-2001		Costa Rica	Alajuela	Area de Conservacion Guanacaste	Sector Rincon Rain Forest	Camino Rio Francia	10.904	-85.287	410
Submitted and awaiting accession	ASWSP	ASWSP005-11	ASTAI608-06.w	DHJPAR0006180	96-SRNP-7824	0	0	381[67n]	0	0	No				21-Aug-1996	ASTAI608-06.w	Proteobacteria	Alphaproteobacteria	Rickettsiales	Rickettsiaceae		Wolbachia	Wolbachia sp. Blepharipa fimbriataDHJ12	Alex Smith	salex@uoguelph.ca				Tachinidae	Blepharipa fimbriataDHJ12|Saturniidae: Fabaceae|Vachellia collinsii (Specimen also identified by: D. M. Wood)			gusaneros	21-Aug-1996		Costa Rica	Guanacaste	Area de Conservacion Guanacaste	Sector Santa Rosa	Tanquetas	10.871	-85.605	295
Submitted and awaiting accession	ASWSP	ASWSP006-11	ASTAI616-06.w	DHJPAR0006188	96-SRNP-7736	0	0	555[1n]	1	0	No				16-Aug-1996	ASTAI616-06.w	Proteobacteria	Alphaproteobacteria	Rickettsiales	Rickettsiaceae		Wolbachia	Wolbachia sp. Blepharipa fimbriataDHJ12	Alex Smith	salex@uoguelph.ca				Tachinidae	Blepharipa fimbriataDHJ12|Saturniidae: Fabaceae|Vachellia collinsii (Specimen also identified by: D. M. Wood)			gusaneros	16-Aug-1996		Costa Rica	Guanacaste	Area de Conservacion Guanacaste	Sector Santa Rosa	Cafetal	10.858	-85.611	280
Submitted and awaiting accession	ASWSP	ASWSP007-11	ASTAI618-06.w	DHJPAR0006190	96-SRNP-10274	0	0	421[19n]	1	0	No				14-Oct-1996	ASTAI618-06.w	Proteobacteria	Alphaproteobacteria	Rickettsiales	Rickettsiaceae		Wolbachia	Wolbachia sp. Blepharipa fimbriataDHJ12	Alex Smith	salex@uoguelph.ca				Tachinidae	Blepharipa fimbriataDHJ12|Saturniidae: Fabaceae|Vachellia collinsii (Specimen also identified by: D. M. Wood)			gusaneros	14-Oct-1996		Costa Rica	Guanacaste	Area de Conservacion Guanacaste	Sector Santa Rosa	Area Administrativa	10.838	-85.619	295
Submitted and awaiting accession	ASWSP	ASWSP008-11	ASTAI621-06.w	DHJPAR0006193	96-SRNP-9009	0	0	555[0n]	1	0	No				30-Sep-1996	ASTAI621-06.w	Proteobacteria	Alphaproteobacteria	Rickettsiales	Rickettsiaceae		Wolbachia	Wolbachia sp. Blepharipa fimbriataDHJ12	Alex Smith	salex@uoguelph.ca				Tachinidae	Blepharipa fimbriataDHJ12|Saturniidae: Fabaceae|Vachellia tenuifolia (Specimen also identified by: D. M. Wood)			gusaneros	30-Sep-1996		Costa Rica	Guanacaste	Area de Conservacion Guanacaste	Sector Santa Rosa	Vado Cuajiniquil	10.883	-85.612	255
Submitted and awaiting accession	ASWSP	ASWSP009-11	ASTAI622-06.w	DHJPAR0006194	96-SRNP-7740	0	0	554[0n]	1	0	No				20-Aug-1996	ASTAI622-06.w	Proteobacteria	Alphaproteobacteria	Rickettsiales	Rickettsiaceae		Wolbachia	Wolbachia sp. Blepharipa fimbriataDHJ12	Alex Smith	salex@uoguelph.ca				Tachinidae	Blepharipa fimbriataDHJ12|Saturniidae: Fabaceae|Vachellia collinsii (Specimen also identified by: D. M. Wood)			gusaneros	20-Aug-1996		Costa Rica	Guanacaste	Area de Conservacion Guanacaste	Sector Santa Rosa	Cafetal	10.858	-85.611	280
Submitted and awaiting accession	ASWSP	ASWSP010-11	ASTAI623-06.w	DHJPAR0006195	96-SRNP-7821	0	0	555[4n]	1	0	No				16-Aug-1996	ASTAI623-06.w	Proteobacteria	Alphaproteobacteria	Rickettsiales	Rickettsiaceae		Wolbachia	Wolbachia sp. Blepharipa fimbriataDHJ12	Alex Smith	salex@uoguelph.ca				Tachinidae	Blepharipa fimbriataDHJ12|Saturniidae: Fabaceae|Vachellia collinsii (Specimen also identified by: D. M. Wood)			gusaneros	16-Aug-1996		Costa Rica	Guanacaste	Area de Conservacion Guanacaste	Sector Santa Rosa	Tanquetas	10.871	-85.605	295
Submitted and awaiting accession	ASWSP	ASWSP011-11	ASTAI624-06.w	DHJPAR0006196	96-SRNP-7831	0	0	552[0n]	1	0	No				16-Aug-1996	ASTAI624-06.w	Proteobacteria	Alphaproteobacteria	Rickettsiales	Rickettsiaceae		Wolbachia	Wolbachia sp. Blepharipa fimbriataDHJ12	Alex Smith	salex@uoguelph.ca				Tachinidae	Blepharipa fimbriataDHJ12|Saturniidae: Fabaceae|Vachellia collinsii (Specimen also identified by: D. M. Wood)			gusaneros	16-Aug-1996		Costa Rica	Guanacaste	Area de Conservacion Guanacaste	Sector Santa Rosa	Tanquetas	10.871	-85.605	295
Submitted and awaiting accession	ASWSP	ASWSP012-11	ASTAI625-06.w	DHJPAR0006197	96-SRNP-7818	0	0	555[0n]	1	0	No				21-Aug-1996	ASTAI625-06.w	Proteobacteria	Alphaproteobacteria	Rickettsiales	Rickettsiaceae		Wolbachia	Wolbachia sp. Blepharipa fimbriataDHJ12	Alex Smith	salex@uoguelph.ca				Tachinidae	Blepharipa fimbriataDHJ12|Saturniidae: Fabaceae|Vachellia collinsii (Specimen also identified by: D. M. Wood)			gusaneros	21-Aug-1996		Costa Rica	Guanacaste	Area de Conservacion Guanacaste	Sector Santa Rosa	Tanquetas	10.871	-85.605	295
Submitted and awaiting accession	ASWSP	ASWSP013-11	ASTAI627-06.w	DHJPAR0006199	96-SRNP-7827	0	0	555[0n]	1	0	No				18-Aug-1996	ASTAI627-06.w	Proteobacteria	Alphaproteobacteria	Rickettsiales	Rickettsiaceae		Wolbachia	Wolbachia sp. Blepharipa fimbriataDHJ12	Alex Smith	salex@uoguelph.ca				Tachinidae	Blepharipa fimbriataDHJ12|Saturniidae: Fabaceae|Vachellia collinsii (Specimen also identified by: D. M. Wood)			gusaneros	18-Aug-1996		Costa Rica	Guanacaste	Area de Conservacion Guanacaste	Sector Santa Rosa	Tanquetas	10.871	-85.605	295
Submitted and awaiting accession	ASWSP	ASWSP014-11	ASTAI628-06.w	DHJPAR0006200	93-SRNP-6597.15	0	0	555[0n]	1	0	No				12-May-1993	ASTAI628-06.w	Proteobacteria	Alphaproteobacteria	Rickettsiales	Rickettsiaceae		Wolbachia	Wolbachia sp. Blepharipa fimbriataDHJ12	Alex Smith	salex@uoguelph.ca				Tachinidae	Blepharipa fimbriataDHJ12|Saturniidae: Fabaceae|Vachellia collinsii (Specimen also identified by: D. M. Wood)			gusaneros	12-May-1993		Costa Rica	Guanacaste	Area de Conservacion Guanacaste	Sector Santa Rosa	Cafetal	10.858	-85.611	280
Submitted and awaiting accession	ASWSP	ASWSP015-11	ASTAI630-06.w	DHJPAR0006202	93-SRNP-5002.9	0	0	521[3n]	1	0	No				27-Sep-1993	ASTAI630-06.w	Proteobacteria	Alphaproteobacteria	Rickettsiales	Rickettsiaceae		Wolbachia	Wolbachia sp. Blepharipa fimbriataDHJ12	Alex Smith	salex@uoguelph.ca				Tachinidae	Blepharipa fimbriataDHJ12|Saturniidae: Fabaceae|Vachellia collinsii (Specimen also identified by: D. M. Wood)			gusaneros	27-Sep-1993		Costa Rica	Guanacaste	Area de Conservacion Guanacaste	Sector Santa Rosa	Camino Penca	10.854	-85.615	280
Submitted and awaiting accession	ASWSP	ASWSP016-11	ASTAI631-06.w	DHJPAR0006203	93-SRNP-5002.12	0	0	455[6n]	1	0	No				29-Sep-1993	ASTAI631-06.w	Proteobacteria	Alphaproteobacteria	Rickettsiales	Rickettsiaceae		Wolbachia	Wolbachia sp. Blepharipa fimbriataDHJ12	Alex Smith	salex@uoguelph.ca				Tachinidae	Blepharipa fimbriataDHJ12|Saturniidae: Fabaceae|Vachellia collinsii (Specimen also identified by: D. M. Wood)			gusaneros	29-Sep-1993		Costa Rica	Guanacaste	Area de Conservacion Guanacaste	Sector Santa Rosa	Camino Penca	10.854	-85.615	280
Submitted and awaiting accession	ASWSP	ASWSP017-11	ASTAI633-06.w	DHJPAR0006205	93-SRNP-6597.6	0	0	555[5n]	1	0	No				12-Jul-1993	ASTAI633-06.w	Proteobacteria	Alphaproteobacteria	Rickettsiales	Rickettsiaceae		Wolbachia	Wolbachia sp. Blepharipa fimbriataDHJ12	Alex Smith	salex@uoguelph.ca				Tachinidae	Blepharipa fimbriataDHJ12|Saturniidae: Fabaceae|Vachellia collinsii (Specimen also identified by: D. M. Wood)			gusaneros	12-Jul-1993		Costa Rica	Guanacaste	Area de Conservacion Guanacaste	Sector Santa Rosa	Camino Penca	10.854	-85.615	280
Submitted and awaiting accession	ASWSP	ASWSP018-11	ASTAQ804-06.w	DHJPAR0011417		0	0	555[0n]	1	0	No				12-Apr-1993	ASTAQ804-06.w	Proteobacteria	Alphaproteobacteria	Rickettsiales	Rickettsiaceae		Wolbachia	Wolbachia sp. Blepharipa Wood03	Alex Smith	salex@uoguelph.ca				Tachinidae	Blepharipa Wood03|Nymphalidae: Arecaceae|Acrocomia aculeata (Specimen also identified by: D. M. Wood)			gusaneros	12-Apr-1993		Costa Rica	Guanacaste	Area de Conservacion Guanacaste	Sector Santa Rosa	Bosque San Emilio	10.844	-85.614	300
Submitted and awaiting accession	ASWSP	ASWSP019-11	ASTAQ805-06.w	DHJPAR0011418		0	0	555[8n]	1	0	No				29-Jan-2003	ASTAQ805-06.w	Proteobacteria	Alphaproteobacteria	Rickettsiales	Rickettsiaceae		Wolbachia	Wolbachia sp. Blepharipa Wood03	Alex Smith	salex@uoguelph.ca				Tachinidae	Blepharipa Wood03|Nymphalidae: Arecaceae|Astrocaryum alatum (Specimen also identified by: D. M. Wood)			Lucia Rios	29-Jan-2003		Costa Rica	Guanacaste	Area de Conservacion Guanacaste	Sector Del Oro	Quebrada Oro	11.034	-85.477	290
Submitted and awaiting accession	ASWSP	ASWSP020-11	ASTAQ806-06.w	DHJPAR0011419		0	0	555[0n]	1	0	No				25-Nov-2003	ASTAQ806-06.w	Proteobacteria	Alphaproteobacteria	Rickettsiales	Rickettsiaceae		Wolbachia	Wolbachia sp. Blepharipa Wood03	Alex Smith	salex@uoguelph.ca				Tachinidae	Blepharipa Wood03|Nymphalidae: Arecaceae|Acrocomia aculeata (Specimen also identified by: D. M. Wood)			Freddy Quesada	25-Nov-2003		Costa Rica	Guanacaste	Area de Conservacion Guanacaste	Sector Santa Rosa	Bosque San Emilio	10.844	-85.614	300
Submitted and awaiting accession	ASWSP	ASWSP021-11	ASTAQ807-06.w	DHJPAR0011420		0	0	555[0n]	1	0	No				14-Apr-2004	ASTAQ807-06.w	Proteobacteria	Alphaproteobacteria	Rickettsiales	Rickettsiaceae		Wolbachia	Wolbachia sp. Blepharipa Wood03	Alex Smith	salex@uoguelph.ca				Tachinidae	Blepharipa Wood03|Nymphalidae: Musaceae|Musa acuminata (introduced) (Specimen also identified by: D. M. Wood)			Minor Carmona	14-Apr-2004		Costa Rica	Alajuela	Area de Conservacion Guanacaste	Sector Rincon Rain Forest	Sendero Platanal	10.849	-85.253	335
Submitted and awaiting accession	ASWSP	ASWSP022-11	ASTAQ808-06.w	DHJPAR0011421		0	0	555[5n]	1	0	No				18-Mar-2004	ASTAQ808-06.w	Proteobacteria	Alphaproteobacteria	Rickettsiales	Rickettsiaceae		Wolbachia	Wolbachia sp. Blepharipa Wood03	Alex Smith	salex@uoguelph.ca				Tachinidae	Blepharipa Wood03|Nymphalidae: Zingiberaceae|Renealmia aromatica (Specimen also identified by: D. M. Wood)			Lucia Rios	18-Mar-2004		Costa Rica	Guanacaste	Area de Conservacion Guanacaste	Sector El Hacha	Finca Araya	11.015	-85.511	295
Submitted and awaiting accession	ASWSP	ASWSP023-11	ASTAQ809-06.w	DHJPAR0011422		0	0	555[0n]	1	0	No				10-Aug-1996	ASTAQ809-06.w	Proteobacteria	Alphaproteobacteria	Rickettsiales	Rickettsiaceae		Wolbachia	Wolbachia sp. Blepharipa Wood03	Alex Smith	salex@uoguelph.ca				Tachinidae	Blepharipa Wood03|Nymphalidae: Arecaceae|Acrocomia aculeata (Specimen also identified by: D. M. Wood)			gusaneros	10-Aug-1996		Costa Rica	Guanacaste	Area de Conservacion Guanacaste	Sector Santa Rosa	Cafetal	10.858	-85.611	280
Submitted and awaiting accession	ASWSP	ASWSP024-11	ASTAQ810-06.w	DHJPAR0011423		0	0	474[15n]	0	0	No				01-May-2004	ASTAQ810-06.w	Proteobacteria	Alphaproteobacteria	Rickettsiales	Rickettsiaceae		Wolbachia	Wolbachia sp. Blepharipa Wood03	Alex Smith	salex@uoguelph.ca				Tachinidae	Blepharipa Wood03|Nymphalidae: Arecaceae|Acrocomia aculeata (Specimen also identified by: D. M. Wood)			Manuel Rios	01-May-2004		Costa Rica	Guanacaste	Area de Conservacion Guanacaste	Sector Pitilla	Loaiciga	11.02	-85.413	445
Submitted and awaiting accession	ASWSP	ASWSP025-11	ASTAQ811-06.w	DHJPAR0011424		0	0	555[1n]	1	0	No				14-Apr-2004	ASTAQ811-06.w	Proteobacteria	Alphaproteobacteria	Rickettsiales	Rickettsiaceae		Wolbachia	Wolbachia sp. Blepharipa Wood03	Alex Smith	salex@uoguelph.ca				Tachinidae	Blepharipa Wood03|Nymphalidae: Musaceae|Musa acuminata (introduced) (Specimen also identified by: D. M. Wood)			Minor Carmona	14-Apr-2004		Costa Rica	Alajuela	Area de Conservacion Guanacaste	Sector Rincon Rain Forest	Sendero Platanal	10.849	-85.253	335
Submitted and awaiting accession	ASWSP	ASWSP026-11	DSWAS217-06.w	06-PROBE-3189	06-PROBE-3189	0	0	553[0n]	1	0	No				21-Aug-2006	DSWAS217-06.w	Proteobacteria	Alphaproteobacteria	Rickettsiales	Rickettsiaceae		Wolbachia	Wolbachia sp. Cryptinae MAS BIN518	Alex Smith	salex@uoguelph.ca				Ichneumonidae	Cryptinae sp. MAS BIN518|<VERBATIM LOCALITY>|Eastern Creek|58.754|-93.949|</VERBATIM LOCALITY>				21-Aug-2006		Canada	Manitoba	Churchill	13 km E Churchill, Eastern Creek		58.754	-93.949
Submitted and awaiting accession	ASWSP	ASWSP027-11	ASAMY404-07.w	CASENT0120045-D01	BLF15299	0	0	557[0n]	0	0	No				27-Nov-2006	ASAMY404-07.w	Proteobacteria	Alphaproteobacteria	Rickettsiales	Rickettsiaceae		Wolbachia	Wolbachia sp. Anochetus grandidieri	Alex Smith	salex@uoguelph.ca				Formicidae	Anochetus grandidieri|ex rotten log,rainforest,1w,100% EtOH,Sent to Alex Smith for barcoding, U of Guelph BOX-01943,http://www.antweb.org/specimen.do?name=CASENT0120045-D01			B.L.Fisher et al.	27-Nov-2006		Madagascar	Toliara	Malagasy	Manatantely 100	Manatantely, 8.9km NW Tolagnaro	-24.982	46.926	100
Submitted and awaiting accession	ASWSP	ASWSP028-11	ASAMY369-07.w	CASENT0119087-D01	BLF14833	0	0	324[0n]	0	0	No				14-Nov-2006	ASAMY369-07.w	Proteobacteria	Alphaproteobacteria	Rickettsiales	Rickettsiaceae		Wolbachia	Wolbachia sp. Anochetus grandidieri	Alex Smith	salex@uoguelph.ca				Formicidae	Anochetus grandidieri|ex rotten log,rainforest,1w,100% EtOH,Sent to Alex Smith for barcoding, U of Guelph BOX-01943,http://www.antweb.org/specimen.do?name=CASENT0119087-D01			B.L.Fisher et al.	14-Nov-2006		Madagascar	Fianarantsoa	Malagasy	Papango 940	Parc National Befotaka-Midongy, Papango 27.7km S Midongy-Sud, Mount Papango	-23.835	46.964	940
Submitted and awaiting accession	ASWSP	ASWSP029-11	ASAMY424-07.w	CASENT0120332-D01	BLF15409	0	0	566[0n]	1	0	No		WSP		30-Nov-2006	ASAMY424-07.w	Proteobacteria	Alphaproteobacteria	Rickettsiales	Rickettsiaceae		Wolbachia	Wolbachia sp. Anochetus grandidieri	Alex Smith	salex@uoguelph.ca				Formicidae	Anochetus grandidieri|ex rotten log,rainforest,1w,100% EtOH,Sent to Alex Smith for barcoding, U of Guelph BOX-01943,http://www.antweb.org/specimen.do?name=CASENT0120332-D01			B.L.Fisher et al.	30-Nov-2006		Madagascar	Toliara	Malagasy	Lavasoa	Grand Lavasoa, 25.9km W Tolagnaro	-25.088	46.749	450
Submitted and awaiting accession	ASWSP	ASWSP030-11	ASAMY132-07.w	CASENT0068065-D01	BLF12706	0	0	467[0n]	1	0	No				18-Nov-2005	ASAMY132-07.w	Proteobacteria	Alphaproteobacteria	Rickettsiales	Rickettsiaceae		Wolbachia	Wolbachia sp. Anochetus grandidieri	Alex Smith	salex@uoguelph.ca				Formicidae	Anochetus grandidieri|sifted litter,rainforest,1w,100% EtOH,Sent to Alex Smith for barcoding, U of Guelph BOX-01942,http://www.antweb.org/specimen.do?name=CASENT0068065-D01			B.L.Fisher et al.	18-Nov-2005		Madagascar	Toamasina	Malagasy	Ambodiriana 125	Res. Ambodiriana, 4.8 km 306degManompana, along Manompana river	-16.672	49.701	125
Submitted and awaiting accession	ASWSP	ASWSP031-11	ASAMY145-07.w	CASENT0068078-D01	BLF12706	0	0	513[0n]	1	0	No				18-Nov-2005	ASAMY145-07.w	Proteobacteria	Alphaproteobacteria	Rickettsiales	Rickettsiaceae		Wolbachia	Wolbachia sp. Anochetus grandidieri	Alex Smith	salex@uoguelph.ca				Formicidae	Anochetus grandidieri|sifted litter,rainforest,1w,100% EtOH,Sent to Alex Smith for barcoding, U of Guelph BOX-01943,http://www.antweb.org/specimen.do?name=CASENT0068078-D01			B.L.Fisher et al.	18-Nov-2005		Madagascar	Toamasina	Malagasy	Ambodiriana 125	Res. Ambodiriana, 4.8 km 306degManompana, along Manompana river	-16.672	49.701	125
Submitted and awaiting accession	ASWSP	ASWSP032-11	ASAMY141-07.w	CASENT0068074-D01	BLF12706	0	0	481[0n]	1	0	No				18-Nov-2005	ASAMY141-07.w	Proteobacteria	Alphaproteobacteria	Rickettsiales	Rickettsiaceae		Wolbachia	Wolbachia sp. Anochetus grandidieri	Alex Smith	salex@uoguelph.ca				Formicidae	Anochetus grandidieri|sifted litter,rainforest,1w,100% EtOH,Sent to Alex Smith for barcoding, U of Guelph BOX-01943,http://www.antweb.org/specimen.do?name=CASENT0068074-D01			B.L.Fisher et al.	18-Nov-2005		Madagascar	Toamasina	Malagasy	Ambodiriana 125	Res. Ambodiriana, 4.8 km 306degManompana, along Manompana river	-16.672	49.701	125
Submitted and awaiting accession	ASWSP	ASWSP033-11	ASAMY135-07.w	CASENT0068068-D01	BLF12706	0	0	534[0n]	1	0	No				18-Nov-2005	ASAMY135-07.w	Proteobacteria	Alphaproteobacteria	Rickettsiales	Rickettsiaceae		Wolbachia	Wolbachia sp. Anochetus grandidieri	Alex Smith	salex@uoguelph.ca				Formicidae	Anochetus grandidieri|sifted litter,rainforest,1w,100% EtOH,Sent to Alex Smith for barcoding, U of Guelph BOX-01942,http://www.antweb.org/specimen.do?name=CASENT0068068-D01			B.L.Fisher et al.	18-Nov-2005		Madagascar	Toamasina	Malagasy	Ambodiriana 125	Res. Ambodiriana, 4.8 km 306degManompana, along Manompana river	-16.672	49.701	125
Submitted and awaiting accession	ASWSP	ASWSP034-11	ASAMY160-07.w	CASENT0068570-D01	BLF12706	0	0	533[0n]	1	0	No				18-Nov-2005	ASAMY160-07.w	Proteobacteria	Alphaproteobacteria	Rickettsiales	Rickettsiaceae		Wolbachia	Wolbachia sp. Paraparatrechina glabra	Alex Smith	salex@uoguelph.ca				Formicidae	Paraparatrechina glabra|sifted litter,rainforest,1w,100% EtOH,Sent to Alex Smith for barcoding, U of Guelph BOX-01943,http://www.antweb.org/specimen.do?name=CASENT0068570-D01			B.L.Fisher et al.	18-Nov-2005		Madagascar	Toamasina	Malagasy	Ambodiriana 125	Res. Ambodiriana, 4.8 km 306degManompana, along Manompana river	-16.672	49.701	125
Submitted and awaiting accession	ASWSP	ASWSP035-11	ASAMY230-07.w	CASENT0070536-D01	CASENT0070536-D01	0	0	567[0n]	1	0	No		WSP		12-Nov-2005	ASAMY230-07.w	Proteobacteria	Alphaproteobacteria	Rickettsiales	Rickettsiaceae		Wolbachia	Wolbachia sp. Formicidae	Alex Smith	salex@uoguelph.ca				Formicidae	|sifted litter,littoral rainforest,1w,100% EtOH,Sent to Alex Smith for barcoding, U of Guelph BOX-01943,http://www.antweb.org/specimen.do?name=CASENT0070536-D01			B.L.Fisher et al.	12-Nov-2005		Madagascar	Toamasina	Malagasy	Mandrisy	Foret d`Analava Mandrisy, 5.9 km 195deg Antanambe	-16.486	49.847	10
Submitted and awaiting accession	ASWSP	ASWSP036-11	ASAMY180-07.w	CASENT0069223-D01	BLF12706	0	0	567[0n]	1	0	No		WSP		18-Nov-2005	ASAMY180-07.w	Proteobacteria	Alphaproteobacteria	Rickettsiales	Rickettsiaceae		Wolbachia	Wolbachia sp. Paraparatrechina glabra	Alex Smith	salex@uoguelph.ca				Formicidae	Paraparatrechina glabra|sifted litter,rainforest,1w,100% EtOH,Sent to Alex Smith for barcoding, U of Guelph BOX-01943,http://www.antweb.org/specimen.do?name=CASENT0069223-D01			B.L.Fisher et al.	18-Nov-2005		Madagascar	Toamasina	Malagasy	Ambodiriana 125	Res. Ambodiriana, 4.8 km 306degManompana, along Manompana river	-16.672	49.701	125
Submitted and awaiting accession	ASWSP	ASWSP037-11	ASAMY183-07.w	CASENT0069226-D01	BLF12706	0	0	457[1n]	1	0	No				18-Nov-2005	ASAMY183-07.w	Proteobacteria	Alphaproteobacteria	Rickettsiales	Rickettsiaceae		Wolbachia	Wolbachia sp. Paraparatrechina glabra	Alex Smith	salex@uoguelph.ca				Formicidae	Paraparatrechina glabra|sifted litter,rainforest,1w,100% EtOH,Sent to Alex Smith for barcoding, U of Guelph BOX-01943,http://www.antweb.org/specimen.do?name=CASENT0069226-D01			B.L.Fisher et al.	18-Nov-2005		Madagascar	Toamasina	Malagasy	Ambodiriana 125	Res. Ambodiriana, 4.8 km 306degManompana, along Manompana river	-16.672	49.701	125
Submitted and awaiting accession	ASWSP	ASWSP038-11	ASAMY229-07.w	CASENT0070535-D01	CASENT0070535-D01	0	0	473[0n]	1	0	No				12-Nov-2005	ASAMY229-07.w	Proteobacteria	Alphaproteobacteria	Rickettsiales	Rickettsiaceae		Wolbachia	Wolbachia sp. Formicidae	Alex Smith	salex@uoguelph.ca				Formicidae	|sifted litter,littoral rainforest,1w,100% EtOH,Sent to Alex Smith for barcoding, U of Guelph BOX-01943,http://www.antweb.org/specimen.do?name=CASENT0070535-D01			B.L.Fisher et al.	12-Nov-2005		Madagascar	Toamasina	Malagasy	Mandrisy	Foret d`Analava Mandrisy, 5.9 km 195deg Antanambe	-16.486	49.847	10
Submitted and awaiting accession	ASWSP	ASWSP039-11	ASAMY158-07.w	CASENT0068566-D01	BLF12706	0	0	561[0n]	1	0	No		WSP		18-Nov-2005	ASAMY158-07.w	Proteobacteria	Alphaproteobacteria	Rickettsiales	Rickettsiaceae		Wolbachia	Wolbachia sp. Paraparatrechina glabra	Alex Smith	salex@uoguelph.ca				Formicidae	Paraparatrechina glabra|sifted litter,rainforest,1w,100% EtOH,Sent to Alex Smith for barcoding, U of Guelph BOX-01943,http://www.antweb.org/specimen.do?name=CASENT0068566-D01			B.L.Fisher et al.	18-Nov-2005		Madagascar	Toamasina	Malagasy	Ambodiriana 125	Res. Ambodiriana, 4.8 km 306degManompana, along Manompana river	-16.672	49.701	125
Submitted and awaiting accession	ASWSP	ASWSP040-11	ASAMY281-07.w	CASENT0071829-D01	CASENT0071829-D01	0	0	540[1n]	1	0	No		WSP		12-Nov-2005	ASAMY281-07.w	Proteobacteria	Alphaproteobacteria	Rickettsiales	Rickettsiaceae		Wolbachia	Wolbachia sp. Formicidae	Alex Smith	salex@uoguelph.ca				Formicidae	|sifted litter,littoral rainforest,1w,100% EtOH,Sent to Alex Smith for barcoding, U of Guelph BOX-01943,http://www.antweb.org/specimen.do?name=CASENT0071829-D01			B.L.Fisher et al.	12-Nov-2005		Madagascar	Toamasina	Malagasy	Mandrisy	Foret d`Analava Mandrisy, 5.9 km 195deg Antanambe	-16.486	49.847	10
Submitted and awaiting accession	ASWSP	ASWSP041-11	ASAMY245-07.w	CASENT0071180-D01	CASENT0071180-D01	0	0	451[0n]	1	0	No		WSP		12-Nov-2005	ASAMY245-07.w	Proteobacteria	Alphaproteobacteria	Rickettsiales	Rickettsiaceae		Wolbachia	Wolbachia sp. Formicidae	Alex Smith	salex@uoguelph.ca				Formicidae	|sifted litter,littoral rainforest,1w,100% EtOH,Sent to Alex Smith for barcoding, U of Guelph BOX-01943,http://www.antweb.org/specimen.do?name=CASENT0071180-D01			B.L.Fisher et al.	12-Nov-2005		Madagascar	Toamasina	Malagasy	Mandrisy	Foret d`Analava Mandrisy, 5.9 km 195deg Antanambe	-16.486	49.847	10
Submitted and awaiting accession	ASWSP	ASWSP042-11	ASAMY208-07.w	CASENT0070428-D01	CASENT0070428-D01	0	0	450[4n]	1	0	No		WSP		12-Nov-2005	ASAMY208-07.w	Proteobacteria	Alphaproteobacteria	Rickettsiales	Rickettsiaceae		Wolbachia	Wolbachia sp. Formicidae	Alex Smith	salex@uoguelph.ca				Formicidae	|sifted litter,littoral rainforest,1m,100% EtOH,Sent to Alex Smith for barcoding, U of Guelph BOX-01943,http://www.antweb.org/specimen.do?name=CASENT0070428-D01			B.L.Fisher et al.	12-Nov-2005		Madagascar	Toamasina	Malagasy	Mandrisy	Foret d`Analava Mandrisy, 5.9 km 195deg Antanambe	-16.486	49.847	10
Submitted and awaiting accession	ASWSP	ASWSP043-11	ASAMY236-07.w	CASENT0070816-D01	BLF14122	0	0	535[8n]	1	0	No				23-Apr-2006	ASAMY236-07.w	Proteobacteria	Alphaproteobacteria	Rickettsiales	Rickettsiaceae		Wolbachia	Wolbachia sp. Carebara MG01	Alex Smith	salex@uoguelph.ca				Formicidae	Carebara MG01|ex soil,rainforest, transition to montane forest,2w,100% EtOH,Sent to Alex Smith for barcoding, U of Guelph BOX-01942,http://www.antweb.org/specimen.do?name=CASENT0070816-D01			B.L. Fisher et al.	23-Apr-2006		Madagascar	Fianarantsoa	Malagasy	Vevembe 600	Foret de Vevembe, 66.6 km 293deg Farafangana	-22.791	47.182	600
Submitted and awaiting accession	ASWSP	ASWSP044-11	ASAMY306-07.w	CASENT0072361-D01	BLF13125	0	0	473[16n]	1	0	No		WSP		28-Nov-2005	ASAMY306-07.w	Proteobacteria	Alphaproteobacteria	Rickettsiales	Rickettsiaceae		Wolbachia	Wolbachia sp. Carebara MG13	Alex Smith	salex@uoguelph.ca				Formicidae	Carebara MG13|sifted litter,rainforest,1w,100% EtOH,Sent to Alex Smith for barcoding, U of Guelph BOX-01942,http://www.antweb.org/specimen.do?name=CASENT0072361-D01			B.L.Fisher et al.	28-Nov-2005		Madagascar	Toamasina	Malagasy	Betampona 390	Reserve Betampona, Camp Rendrirendry 34.1 km 332deg Toamasina	-17.924	49.2	390
Submitted and awaiting accession	ASWSP	ASWSP046-11	ASAMY304-07.w	CASENT0072359-D01	BLF13125	0	0	478[36n]	1	0	No		WSP		28-Nov-2005	ASAMY304-07.w	Proteobacteria	Alphaproteobacteria	Rickettsiales	Rickettsiaceae		Wolbachia	Wolbachia sp. Carebara MG13	Alex Smith	salex@uoguelph.ca				Formicidae	Carebara MG13|sifted litter,rainforest,1w,100% EtOH,Sent to Alex Smith for barcoding, U of Guelph BOX-01942,http://www.antweb.org/specimen.do?name=CASENT0072359-D01			B.L.Fisher et al.	28-Nov-2005		Madagascar	Toamasina	Malagasy	Betampona 390	Reserve Betampona, Camp Rendrirendry 34.1 km 332deg Toamasina	-17.924	49.2	390
Submitted and awaiting accession	ASWSP	ASWSP047-11	ASAMY285-07.w	CASENT0071848-D01	CASENT0071848-D01	0	0	416[16n]	0	0	No		WSP		12-Nov-2005	ASAMY285-07.w	Proteobacteria	Alphaproteobacteria	Rickettsiales	Rickettsiaceae		Wolbachia	Wolbachia sp. Formicidae	Alex Smith	salex@uoguelph.ca				Formicidae	|sifted litter,littoral rainforest,1w,100% EtOH,Sent to Alex Smith for barcoding, U of Guelph BOX-01943,http://www.antweb.org/specimen.do?name=CASENT0071848-D01			B.L.Fisher et al.	12-Nov-2005		Madagascar	Toamasina	Malagasy	Mandrisy	Foret d`Analava Mandrisy, 5.9 km 195deg Antanambe	-16.486	49.847	10
Submitted and awaiting accession	ASWSP	ASWSP048-11	ASAMY220-07.w	CASENT0070502-D01	CASENT0070502-D01	0	0	537[1n]	1	0	No		WSP		12-Nov-2005	ASAMY220-07.w	Proteobacteria	Alphaproteobacteria	Rickettsiales	Rickettsiaceae		Wolbachia	Wolbachia sp. Formicidae	Alex Smith	salex@uoguelph.ca				Formicidae	|sifted litter,littoral rainforest,1w,100% EtOH,Sent to Alex Smith for barcoding, U of Guelph BOX-01943,http://www.antweb.org/specimen.do?name=CASENT0070502-D01			B.L.Fisher et al.	12-Nov-2005		Madagascar	Toamasina	Malagasy	Mandrisy	Foret d`Analava Mandrisy, 5.9 km 195deg Antanambe	-16.486	49.847	10
Submitted and awaiting accession	ASWSP	ASWSP049-11	ASAMY346-07.w	CASENT0117468-D01	CASENT0117468-D01	0	0	549[0n]	1	0	No		WSP		13-Jul-2006	ASAMY346-07.w	Proteobacteria	Alphaproteobacteria	Rickettsiales	Rickettsiaceae		Wolbachia	Wolbachia sp. Formicidae	Alex Smith	salex@uoguelph.ca				Formicidae	|ex rotten log,rainforest,1w,100% EtOH,Sent to Alex Smith for barcoding, U of Guelph BOX-01942,http://www.antweb.org/specimen.do?name=CASENT0117468-D01			F.N. Raharimalala, B. Blaimer	13-Jul-2006		Madagascar	Toamasina	Malagasy	Mantadia 1040	Parc National d` Andasibe-Mantadia, Foret de Mantadia, 25.7 km 248deg Moramanga	-18.814	48.43	1040
Submitted and awaiting accession	ASWSP	ASWSP050-11	ASAMY343-07.w	CASENT0117462-D02	CASENT0117462-D02	0	0	549[0n]	1	0	No		WSP		14-Jul-2006	ASAMY343-07.w	Proteobacteria	Alphaproteobacteria	Rickettsiales	Rickettsiaceae		Wolbachia	Wolbachia sp. Formicidae	Alex Smith	salex@uoguelph.ca				Formicidae	|ex rotten log,rainforest,1w,100% EtOH,Sent to Alex Smith for barcoding, U of Guelph BOX-01942,http://www.antweb.org/specimen.do?name=CASENT0117462-D02			F.N. Raharimalala, B. Blaimer	14-Jul-2006		Madagascar	Toamasina	Malagasy	Mantadia 1040	Parc National d` Andasibe-Mantadia, Foret de Mantadia, 25.7 km 248deg Moramanga	-18.814	48.43	1040
Submitted and awaiting accession	ASWSP	ASWSP051-11	ASAMY339-07.w	CASENT0117458-D01	CASENT0117458-D01	0	0	549[0n]	1	0	No		WSP		14-Jul-2006	ASAMY339-07.w	Proteobacteria	Alphaproteobacteria	Rickettsiales	Rickettsiaceae		Wolbachia	Wolbachia sp. Formicidae	Alex Smith	salex@uoguelph.ca				Formicidae	|ex rotten log,rainforest,1w,100% EtOH,Sent to Alex Smith for barcoding, U of Guelph BOX-01942,http://www.antweb.org/specimen.do?name=CASENT0117458-D01			F.N. Raharimalala, B. Blaimer	14-Jul-2006		Madagascar	Toamasina	Malagasy	Mantadia 1040	Parc National d` Andasibe-Mantadia, Foret de Mantadia, 25.7 km 248deg Moramanga	-18.814	48.43	1040
Submitted and awaiting accession	ASWSP	ASWSP052-11	ASAMY347-07.w	CASENT0117468-D02	CASENT0117468-D02	0	0	549[0n]	1	0	No		WSP		13-Jul-2006	ASAMY347-07.w	Proteobacteria	Alphaproteobacteria	Rickettsiales	Rickettsiaceae		Wolbachia	Wolbachia sp. Formicidae	Alex Smith	salex@uoguelph.ca				Formicidae	|ex rotten log,rainforest,1w,100% EtOH,Sent to Alex Smith for barcoding, U of Guelph BOX-01942,http://www.antweb.org/specimen.do?name=CASENT0117468-D02			F.N. Raharimalala, B. Blaimer	13-Jul-2006		Madagascar	Toamasina	Malagasy	Mantadia 1040	Parc National d` Andasibe-Mantadia, Foret de Mantadia, 25.7 km 248deg Moramanga	-18.814	48.43	1040
Submitted and awaiting accession	ASWSP	ASWSP053-11	ASAMY342-07.w	CASENT0117462-D01	CASENT0117462-D01	0	0	539[1n]	1	0	No				14-Jul-2006	ASAMY342-07.w	Proteobacteria	Alphaproteobacteria	Rickettsiales	Rickettsiaceae		Wolbachia	Wolbachia sp. Formicidae	Alex Smith	salex@uoguelph.ca				Formicidae	|ex rotten log,rainforest,1w,100% EtOH,Sent to Alex Smith for barcoding, U of Guelph BOX-01942,http://www.antweb.org/specimen.do?name=CASENT0117462-D01			F.N. Raharimalala, B. Blaimer	14-Jul-2006		Madagascar	Toamasina	Malagasy	Mantadia 1040	Parc National d` Andasibe-Mantadia, Foret de Mantadia, 25.7 km 248deg Moramanga	-18.814	48.43	1040
Submitted and awaiting accession	ASWSP	ASWSP054-11	ASAMY417-07.w	CASENT0120195-D01	BLF15140	0	0	379[0n]	1	0	No				23-Nov-2006	ASAMY417-07.w	Proteobacteria	Alphaproteobacteria	Rickettsiales	Rickettsiaceae		Wolbachia	Wolbachia sp. Anochetus grandidieri	Alex Smith	salex@uoguelph.ca				Formicidae	Anochetus grandidieri|under stone,rainforest,1w,100% EtOH,Sent to Alex Smith for barcoding, U of Guelph BOX-01943,http://www.antweb.org/specimen.do?name=CASENT0120195-D01			B.L.Fisher et al.	23-Nov-2006		Madagascar	Toliara	Malagasy	Ando Tanatana	Parc National Andohahela, Col de Tanatana, 33.3km NW Tolagnaro	-24.758	46.854	275
Submitted and awaiting accession	ASWSP	ASWSP055-11	ASAMY196-07.w	CASENT0070143-D01	BLF13125	0	0	378[0n]	1	0	No				28-Nov-2005	ASAMY196-07.w	Proteobacteria	Alphaproteobacteria	Rickettsiales	Rickettsiaceae		Wolbachia	Wolbachia sp. Anochetus grandidieri	Alex Smith	salex@uoguelph.ca				Formicidae	Anochetus grandidieri|sifted litter,rainforest,1w,100% EtOH,Sent to Alex Smith for barcoding, U of Guelph BOX-01943,http://www.antweb.org/specimen.do?name=CASENT0070143-D01			B.L.Fisher et al.	28-Nov-2005		Madagascar	Toamasina	Malagasy	Betampona 390	Reserve Betampona, Camp Rendrirendry 34.1 km 332deg Toamasina	-17.924	49.2	390
Submitted and awaiting accession	ASWSP	ASWSP056-11	ASAMY286-07.w	CASENT0071849-D01	BLF12460	0	0	385[1n]	1	0	No				12-Nov-2005	ASAMY286-07.w	Proteobacteria	Alphaproteobacteria	Rickettsiales	Rickettsiaceae		Wolbachia	Wolbachia sp. Paraparatrechina glabra	Alex Smith	salex@uoguelph.ca				Formicidae	Paraparatrechina glabra|sifted litter,littoral rainforest,2w,100% EtOH,Sent to Alex Smith for barcoding, U of Guelph BOX-01943,http://www.antweb.org/specimen.do?name=CASENT0071849-D01			B.L.Fisher et al.	12-Nov-2005		Madagascar	Toamasina	Malagasy	Mandrisy	Foret d`Analava Mandrisy, 5.9 km 195deg Antanambe	-16.486	49.847	10
Submitted and awaiting accession	ASWSP	ASWSP057-11	ASAMY205-07.w	CASENT0070425-D01	BLF12460	0	0	352[64n]	0	0	No				12-Nov-2005	ASAMY205-07.w	Proteobacteria	Alphaproteobacteria	Rickettsiales	Rickettsiaceae		Wolbachia	Wolbachia sp. Paraparatrechina glabra	Alex Smith	salex@uoguelph.ca				Formicidae	Paraparatrechina glabra|sifted litter,littoral rainforest,1w,100% EtOH,Sent to Alex Smith for barcoding, U of Guelph BOX-01943,http://www.antweb.org/specimen.do?name=CASENT0070425-D01			B.L.Fisher et al.	12-Nov-2005		Madagascar	Toamasina	Malagasy	Mandrisy	Foret d`Analava Mandrisy, 5.9 km 195deg Antanambe	-16.486	49.847	10
Submitted and awaiting accession	ASWSP	ASWSP058-11	ASAMY376-07.w	CASENT0119673-D01	BLF14803	0	0	535[0n]	1	0	No		WSP		14-Nov-2006	ASAMY376-07.w	Proteobacteria	Alphaproteobacteria	Rickettsiales	Rickettsiaceae		Wolbachia	Wolbachia sp. Anochetus grandidieri	Alex Smith	salex@uoguelph.ca				Formicidae	Anochetus grandidieri|ex rotten log,rainforest,1w,100% EtOH,Sent to Alex Smith for barcoding, U of Guelph BOX-01943,http://www.antweb.org/specimen.do?name=CASENT0119673-D01			B.L.Fisher et al.	14-Nov-2006		Madagascar	Fianarantsoa	Malagasy	Papango 940	Parc National Befotaka-Midongy, Papango 27.7km S Midongy-Sud, Mount Papango	-23.835	46.964	940
Submitted and awaiting accession	ASWSP	ASWSP059-11	ASAMY374-07.w	CASENT0119668-D01	BLF14870	0	0	527[0n]	1	0	No		WSP		15-Nov-2006	ASAMY374-07.w	Proteobacteria	Alphaproteobacteria	Rickettsiales	Rickettsiaceae		Wolbachia	Wolbachia sp. Anochetus grandidieri	Alex Smith	salex@uoguelph.ca				Formicidae	Anochetus grandidieri|under rotten log,rainforest,1w,100% EtOH,Sent to Alex Smith for barcoding, U of Guelph BOX-01943,http://www.antweb.org/specimen.do?name=CASENT0119668-D01			B.L.Fisher et al.	15-Nov-2006		Madagascar	Fianarantsoa	Malagasy	Papango 940	Parc National Befotaka-Midongy, Papango 27.7km S Midongy-Sud, Mount Papango	-23.835	46.964	940
Submitted and awaiting accession	ASWSP	ASWSP060-11	ASAMY375-07.w	CASENT0119672-D01	BLF14782	0	0	549[35n]	0	0	No		WSP		14-Nov-2006	ASAMY375-07.w	Proteobacteria	Alphaproteobacteria	Rickettsiales	Rickettsiaceae		Wolbachia	Wolbachia sp. Anochetus grandidieri	Alex Smith	salex@uoguelph.ca				Formicidae	Anochetus grandidieri|ex rotten log,rainforest,1w,100% EtOH,Sent to Alex Smith for barcoding, U of Guelph BOX-01943,http://www.antweb.org/specimen.do?name=CASENT0119672-D01			B.L.Fisher et al.	14-Nov-2006		Madagascar	Fianarantsoa	Malagasy	Papango 940	Parc National Befotaka-Midongy, Papango 27.7km S Midongy-Sud, Mount Papango	-23.835	46.964	940
Submitted and awaiting accession	ASWSP	ASWSP061-11	ASAMY139-07.w	CASENT0068072-D01	BLF12706	0	0	362[0n]	1	0	No				18-Nov-2005	ASAMY139-07.w	Proteobacteria	Alphaproteobacteria	Rickettsiales	Rickettsiaceae		Wolbachia	Wolbachia sp. Anochetus grandidieri	Alex Smith	salex@uoguelph.ca				Formicidae	Anochetus grandidieri|sifted litter,rainforest,1w,100% EtOH,Sent to Alex Smith for barcoding, U of Guelph BOX-01943,http://www.antweb.org/specimen.do?name=CASENT0068072-D01			B.L.Fisher et al.	18-Nov-2005		Madagascar	Toamasina	Malagasy	Ambodiriana 125	Res. Ambodiriana, 4.8 km 306degManompana, along Manompana river	-16.672	49.701	125
Submitted and awaiting accession	ASWSP	ASWSP062-11	ASAMY159-07.w	CASENT0068569-D01	CASENT0068569-D01	0	0	482[0n]	1	0	No		WSP		18-Nov-2005	ASAMY159-07.w	Proteobacteria	Alphaproteobacteria	Rickettsiales	Rickettsiaceae		Wolbachia	Wolbachia sp. Formicidae	Alex Smith	salex@uoguelph.ca				Formicidae	|sifted litter,rainforest,1w,100% EtOH,Sent to Alex Smith for barcoding, U of Guelph BOX-01943,http://www.antweb.org/specimen.do?name=CASENT0068569-D01			B.L.Fisher et al.	18-Nov-2005		Madagascar	Toamasina	Malagasy	Ambodiriana 125	Res. Ambodiriana, 4.8 km 306degManompana, along Manompana river	-16.672	49.701	125
Submitted and awaiting accession	ASWSP	ASWSP063-11	ASAMY181-07.w	CASENT0069224-D01	CASENT0069224-D01	0	0	528[0n]	1	0	No		WSP		18-Nov-2005	ASAMY181-07.w	Proteobacteria	Alphaproteobacteria	Rickettsiales	Rickettsiaceae		Wolbachia	Wolbachia sp. Formicidae	Alex Smith	salex@uoguelph.ca				Formicidae	|sifted litter,rainforest,1w,100% EtOH,Sent to Alex Smith for barcoding, U of Guelph BOX-01943,http://www.antweb.org/specimen.do?name=CASENT0069224-D01			B.L.Fisher et al.	18-Nov-2005		Madagascar	Toamasina	Malagasy	Ambodiriana 125	Res. Ambodiriana, 4.8 km 306degManompana, along Manompana river	-16.672	49.701	125
Submitted and awaiting accession	ASWSP	ASWSP064-11	ASAMY184-07.w	CASENT0069227-D01	CASENT0069227-D01	0	0	480[0n]	1	0	No		WSP		18-Nov-2005	ASAMY184-07.w	Proteobacteria	Alphaproteobacteria	Rickettsiales	Rickettsiaceae		Wolbachia	Wolbachia sp. Formicidae	Alex Smith	salex@uoguelph.ca				Formicidae	|sifted litter,rainforest,1w,100% EtOH,Sent to Alex Smith for barcoding, U of Guelph BOX-01943,http://www.antweb.org/specimen.do?name=CASENT0069227-D01			B.L.Fisher et al.	18-Nov-2005		Madagascar	Toamasina	Malagasy	Ambodiriana 125	Res. Ambodiriana, 4.8 km 306degManompana, along Manompana river	-16.672	49.701	125
Submitted and awaiting accession	ASWSP	ASWSP065-11	ASAMY311-07.w	CASENT0072371-D01	BLF13125	0	0	326[10n]	1	0	No				28-Nov-2005	ASAMY311-07.w	Proteobacteria	Alphaproteobacteria	Rickettsiales	Rickettsiaceae		Wolbachia	Wolbachia sp. Carebara MG13	Alex Smith	salex@uoguelph.ca				Formicidae	Carebara MG13|sifted litter,rainforest,2w,100% EtOH,Sent to Alex Smith for barcoding, U of Guelph BOX-01942,http://www.antweb.org/specimen.do?name=CASENT0072371-D01			B.L.Fisher et al.	28-Nov-2005		Madagascar	Toamasina	Malagasy	Betampona 390	Reserve Betampona, Camp Rendrirendry 34.1 km 332deg Toamasina	-17.924	49.2	390
Submitted and awaiting accession	ASWSP	ASWSP066-11	ASAMY174-07.w	CASENT0069212-D01	BLF12706	0	0	433[65n]	0	0	No		WSP		18-Nov-2005	ASAMY174-07.w	Proteobacteria	Alphaproteobacteria	Rickettsiales	Rickettsiaceae		Wolbachia	Wolbachia sp. Carebara MG02	Alex Smith	salex@uoguelph.ca				Formicidae	Carebara MG02|sifted litter,rainforest,1w,100% EtOH,Sent to Alex Smith for barcoding, U of Guelph BOX-01942,http://www.antweb.org/specimen.do?name=CASENT0069212-D01			B.L.Fisher et al.	18-Nov-2005		Madagascar	Toamasina	Malagasy	Ambodiriana 125	Res. Ambodiriana, 4.8 km 306degManompana, along Manompana river	-16.672	49.701	125
Submitted and awaiting accession	ASWSP	ASWSP067-11	ASAMY312-07.w	CASENT0072372-D01	BLF13125	0	0	345[31n]	1	0	No				28-Nov-2005	ASAMY312-07.w	Proteobacteria	Alphaproteobacteria	Rickettsiales	Rickettsiaceae		Wolbachia	Wolbachia sp. Carebara MG13	Alex Smith	salex@uoguelph.ca				Formicidae	Carebara MG13|sifted litter,rainforest,2w,100% EtOH,Sent to Alex Smith for barcoding, U of Guelph BOX-01942,http://www.antweb.org/specimen.do?name=CASENT0072372-D01			B.L.Fisher et al.	28-Nov-2005		Madagascar	Toamasina	Malagasy	Betampona 390	Reserve Betampona, Camp Rendrirendry 34.1 km 332deg Toamasina	-17.924	49.2	390
Submitted and awaiting accession	ASWSP	ASWSP068-11	ASAMY307-07.w	CASENT0072362-D01	BLF13125	0	0	374[49n]	1	0	No		WSP		28-Nov-2005	ASAMY307-07.w	Proteobacteria	Alphaproteobacteria	Rickettsiales	Rickettsiaceae		Wolbachia	Wolbachia sp. Carebara MG13	Alex Smith	salex@uoguelph.ca				Formicidae	Carebara MG13|sifted litter,rainforest,2w,100% EtOH,Sent to Alex Smith for barcoding, U of Guelph BOX-01942,http://www.antweb.org/specimen.do?name=CASENT0072362-D01			B.L.Fisher et al.	28-Nov-2005		Madagascar	Toamasina	Malagasy	Betampona 390	Reserve Betampona, Camp Rendrirendry 34.1 km 332deg Toamasina	-17.924	49.2	390
Submitted and awaiting accession	ASWSP	ASWSP069-11	ASAMY428-07.w	CASENT0120336-D01	BLF15530	0	0	291[20n]	0	0	No				03-Dec-2006	ASAMY428-07.w	Proteobacteria	Alphaproteobacteria	Rickettsiales	Rickettsiaceae		Wolbachia	Wolbachia sp. Anochetus grandidieri	Alex Smith	salex@uoguelph.ca				Formicidae	Anochetus grandidieri|under moss, litter on rock,rainforest,1w,100% EtOH,Sent to Alex Smith for barcoding, U of Guelph BOX-01943,http://www.antweb.org/specimen.do?name=CASENT0120336-D01			B.L.Fisher et al.	03-Dec-2006		Madagascar	Toliara	Malagasy	Ivohibe 200	Foret Ivohibe 55.0km N Tolagnaro	-24.569	47.204	200

## Sheet: existing wsp
Table S1: Information associated with specimens associated with analyses performed here.
Process ID	Project Code	GenBank Accession	Process ID	Sample ID	Field Num	Catalog Num	WSP Seq. Length	WSP Trace Count	COI-5P Seq. Length	COI-5P Trace Count	Image Count	Barcode Compliant	Phylum	Class	Order	Family	Subfamily	Genus	Species	Identifier	Identifier email	Sex	Reproduction	Life Stage	Extra Info	Notes	Voucher Type	Tissue Type	Collectors	Date Collected	Continent	Country/Ocean	Province	Region	Sector	Exact Site	Lat	Lon	Elev
BACA001-11	BACA	JN023030	BACA001-11	CHU06-ANT-193.1	CHU06-ANT-193	CHU06-ANT-193	386[7n]	0	0	0	0	No	Proteobacteria	Alphaproteobacteria	Rickettsiales	Rickettsiaceae		Wolbachia							Host:Formica sp. fusca complex 2	<VERBATIM LOCALITY>2 Km West, CNSC, Under stone|Ramsay Lake|58.717|-93.767|</VERBATIM LOCALITY>			Arctic & Boreal Entomology	10-Aug-2006	North America	Canada	Manitoba	Churchill	23 km E Churchill, Malcolm Ramsay Lake		58.717	-93.767
BACA002-11	BACA	JN023029	BACA002-11	CHU06-ANT-200.1	CHU06-ANT-200	CHU06-ANT-200	533[1n]	0	0	0	0	No	Proteobacteria	Alphaproteobacteria	Rickettsiales	Rickettsiaceae		Wolbachia							Host:Formica sp. fusca complex 2	pitfall trap <VERBATIM LOCALITY>11 Km West Churchill, PFT|Bear Trap Lane|58.75|-93.983|</VERBATIM LOCALITY>			Arctic & Boreal Entomology	18-Aug-2006	North America	Canada	Manitoba	Churchill	9 km E Churchill, Bear Trap Lane	Bear Trap Lane	58.75	-93.983
BACA003-11	BACA	JN023028	BACA003-11	CHU06-ANT-205.1	CHU06-ANT-205	CHU06-ANT-205	540[11n]	0	0	0	0	No	Proteobacteria	Alphaproteobacteria	Rickettsiales	Rickettsiaceae		Wolbachia							Host:Formica sp. fusca complex 2	<VERBATIM LOCALITY>2 Km West, CNSC, Under stone|Ramsay Lake|58.717|-93.767|</VERBATIM LOCALITY>			Arctic & Boreal Entomology	10-Aug-2006	North America	Canada	Manitoba	Churchill	23 km E Churchill, Malcolm Ramsay Lake		58.717	-93.767
BACA004-11	BACA	JN023027	BACA004-11	CHU06-ANT-209.1	CHU06-ANT-209	CHU06-ANT-209	541[1n]	0	0	0	0	No	Proteobacteria	Alphaproteobacteria	Rickettsiales	Rickettsiaceae		Wolbachia							Host:Formica sp. fusca complex 2	<VERBATIM LOCALITY>2 Km West, CNSC, Under stone|Ramsay Lake|58.717|-93.767|</VERBATIM LOCALITY>			Arctic & Boreal Entomology	10-Aug-2006	North America	Canada	Manitoba	Churchill	23 km E Churchill, Malcolm Ramsay Lake		58.717	-93.767
BACA005-11	BACA	JN023026	BACA005-11	CHU06-ANT-210.1	CHU06-ANT-210	CHU06-ANT-210	541[1n]	0	0	0	0	No	Proteobacteria	Alphaproteobacteria	Rickettsiales	Rickettsiaceae		Wolbachia							Host:Formica sp. fusca complex 2	pitfall trap <VERBATIM LOCALITY>6 Km E, CNSC, PFT|Krumholtz|58.75|-93.9|</VERBATIM LOCALITY>			Arctic & Boreal Entomology	08-Aug-2006	North America	Canada	Manitoba	Churchill	16 km E Churchill, krummholz formation		58.75	-93.9
BACA006-11	BACA	JN023025	BACA006-11	CHU06-ANT-213.1	CHU06-ANT-213	CHU06-ANT-213	430[38n]	0	0	0	0	No	Proteobacteria	Alphaproteobacteria	Rickettsiales	Rickettsiaceae		Wolbachia							Host:Formica sp. fusca complex 2	<VERBATIM LOCALITY>2 Km West, CNSC, Under stone|Ramsay Lake|58.717|-93.767|</VERBATIM LOCALITY>			Arctic & Boreal Entomology	10-Aug-2006	North America	Canada	Manitoba	Churchill	23 km E Churchill, Malcolm Ramsay Lake		58.717	-93.767
BACA007-11	BACA	JN023024	BACA007-11	CHU06-ANT-216.1	CHU06-ANT-216	CHU06-ANT-216	548[1n]	0	0	0	0	No	Proteobacteria	Alphaproteobacteria	Rickettsiales	Rickettsiaceae		Wolbachia							Host:Formica sp. fusca complex 2	pitfall trap <VERBATIM LOCALITY>6 Km S, Churchill, Under stone (PitFall Trap)|Dene Village, Goose Crk. Rd.|58.733|-94.1|</VERBATIM LOCALITY>			Arctic & Boreal Entomology	15-Aug-2006	North America	Canada	Manitoba	Churchill	4 km SE Churchill, Dene Village	Goose creek Rd.	58.733	-94.1
BACA008-11	BACA	JN023023	BACA008-11	CHU06-ANT-217.1	CHU06-ANT-217	CHU06-ANT-217	533[4n]	0	0	0	0	No	Proteobacteria	Alphaproteobacteria	Rickettsiales	Rickettsiaceae		Wolbachia							Host:Formica sp. fusca complex 2	pitfall trap <VERBATIM LOCALITY>6 Km S, Churchill, Under stone (PitFall Trap)|Dene Village, Goose Crk. Rd.|58.733|-94.1|</VERBATIM LOCALITY>			Arctic & Boreal Entomology	15-Aug-2006	North America	Canada	Manitoba	Churchill	4 km SE Churchill, Dene Village	Goose creek Rd.	58.733	-94.1
BACA009-11	BACA	JN023022	BACA009-11	CHU06-ANT-218.1	CHU06-ANT-218	CHU06-ANT-218	547[1n]	0	0	0	0	No	Proteobacteria	Alphaproteobacteria	Rickettsiales	Rickettsiaceae		Wolbachia							Host:Formica sp. fusca complex 2	pitfall trap <VERBATIM LOCALITY>6 Km S, Churchill, Under stone (PitFall Trap)|Dene Village, Goose Crk. Rd.|58.733|-94.1|</VERBATIM LOCALITY>			Arctic & Boreal Entomology	15-Aug-2006	North America	Canada	Manitoba	Churchill	4 km SE Churchill, Dene Village	Goose creek Rd.	58.733	-94.1
BACA010-11	BACA	JN023021	BACA010-11	CHU06-ANT-219.1	CHU06-ANT-219	CHU06-ANT-219	535[8n]	0	0	0	0	No	Proteobacteria	Alphaproteobacteria	Rickettsiales	Rickettsiaceae		Wolbachia							Host:Formica sp. fusca complex 2	pitfall trap <VERBATIM LOCALITY>6 Km S, Churchill, Under stone (PitFall Trap)|Dene Village, Goose Crk. Rd.|58.733|-94.1|</VERBATIM LOCALITY>			Arctic & Boreal Entomology	15-Aug-2006	North America	Canada	Manitoba	Churchill	4 km SE Churchill, Dene Village	Goose creek Rd.	58.733	-94.1
BACA011-11	BACA	JN023020	BACA011-11	CHU06-ANT-220.1	CHU06-ANT-220	CHU06-ANT-220	532[11n]	0	0	0	0	No	Proteobacteria	Alphaproteobacteria	Rickettsiales	Rickettsiaceae		Wolbachia							Host:Formica sp. fusca complex 2	pitfall trap <VERBATIM LOCALITY>6 Km S, Churchill, Under stone (PitFall Trap)|Dene Village, Goose Crk. Rd.|58.733|-94.1|</VERBATIM LOCALITY>			Arctic & Boreal Entomology	15-Aug-2006	North America	Canada	Manitoba	Churchill	4 km SE Churchill, Dene Village	Goose creek Rd.	58.733	-94.1
BACA012-11	BACA	JN023019	BACA012-11	CHU06-ANT-221.1	CHU06-ANT-221	CHU06-ANT-221	547[2n]	0	0	0	0	No	Proteobacteria	Alphaproteobacteria	Rickettsiales	Rickettsiaceae		Wolbachia							Host:Formica sp. fusca complex 2	pitfall trap <VERBATIM LOCALITY>6 Km S, Churchill, Under stone (PitFall Trap)|Dene Village, Goose Crk. Rd.|58.733|-94.1|</VERBATIM LOCALITY>			Arctic & Boreal Entomology	15-Aug-2006	North America	Canada	Manitoba	Churchill	4 km SE Churchill, Dene Village	Goose creek Rd.	58.733	-94.1
BACA013-11	BACA	JN023018	BACA013-11	CHU06-ANT-222.1	CHU06-ANT-222	CHU06-ANT-222	552[2n]	0	0	0	0	No	Proteobacteria	Alphaproteobacteria	Rickettsiales	Rickettsiaceae		Wolbachia							Host:Formica sp. fusca complex 2	pitfall trap <VERBATIM LOCALITY>6 Km S, Churchill, Under stone (PitFall Trap)|Dene Village, Goose Crk. Rd.|58.733|-94.1|</VERBATIM LOCALITY>			Arctic & Boreal Entomology	15-Aug-2006	North America	Canada	Manitoba	Churchill	4 km SE Churchill, Dene Village	Goose creek Rd.	58.733	-94.1
BACA014-11	BACA	JN023017	BACA014-11	CHU06-ANT-224.1	CHU06-ANT-224	CHU06-ANT-224	540[0n]	0	0	0	0	No	Proteobacteria	Alphaproteobacteria	Rickettsiales	Rickettsiaceae		Wolbachia							Host:Formica sp. fusca complex 2	pitfall trap <VERBATIM LOCALITY>6 Km S, Churchill, Under stone (PitFall Trap)|Dene Village, Goose Crk. Rd.|58.733|-94.1|</VERBATIM LOCALITY>			Arctic & Boreal Entomology	15-Aug-2006	North America	Canada	Manitoba	Churchill	4 km SE Churchill, Dene Village	Goose creek Rd.	58.733	-94.1
BACA015-11	BACA	JN023016	BACA015-11	CHU06-ANT-225.1	CHU06-ANT-225	CHU06-ANT-225	545[3n]	0	0	0	0	No	Proteobacteria	Alphaproteobacteria	Rickettsiales	Rickettsiaceae		Wolbachia							Host:Formica sp. fusca complex 2	pitfall trap <VERBATIM LOCALITY>6 Km S, Churchill, Under stone (PitFall Trap)|Dene Village, Goose Crk. Rd.|58.733|-94.1|</VERBATIM LOCALITY>			Arctic & Boreal Entomology	15-Aug-2006	North America	Canada	Manitoba	Churchill	4 km SE Churchill, Dene Village	Goose creek Rd.	58.733	-94.1
BACA016-11	BACA	JN023015	BACA016-11	CHU06-ANT-226.1	CHU06-ANT-226	CHU06-ANT-226	532[1n]	0	0	0	0	No	Proteobacteria	Alphaproteobacteria	Rickettsiales	Rickettsiaceae		Wolbachia							Host:Formica sp. fusca complex 2	pitfall trap <VERBATIM LOCALITY>6 Km S, Churchill, Under stone (PitFall Trap)|Dene Village, Goose Crk. Rd.|58.733|-94.1|</VERBATIM LOCALITY>			Arctic & Boreal Entomology	15-Aug-2006	North America	Canada	Manitoba	Churchill	4 km SE Churchill, Dene Village	Goose creek Rd.	58.733	-94.1
BACA017-11	BACA	JN023014	BACA017-11	CHU06-ANT-227.1	CHU06-ANT-227	CHU06-ANT-227	548[1n]	0	0	0	0	No	Proteobacteria	Alphaproteobacteria	Rickettsiales	Rickettsiaceae		Wolbachia							Host:Formica sp. fusca complex 2	pitfall trap <VERBATIM LOCALITY>6 Km S, Churchill, Under stone (PitFall Trap)|Dene Village, Goose Crk. Rd.|58.733|-94.1|</VERBATIM LOCALITY>			Arctic & Boreal Entomology	15-Aug-2006	North America	Canada	Manitoba	Churchill	4 km SE Churchill, Dene Village	Goose creek Rd.	58.733	-94.1
BACA018-11	BACA	JN023013	BACA018-11	CHU06-ANT-228.1	CHU06-ANT-228	CHU06-ANT-228	547[1n]	0	0	0	0	No	Proteobacteria	Alphaproteobacteria	Rickettsiales	Rickettsiaceae		Wolbachia							Host:Formica sp. fusca complex 2	pitfall trap <VERBATIM LOCALITY>6 Km S, Churchill, Under stone (PitFall Trap)|Dene Village, Goose Crk. Rd.|58.733|-94.1|</VERBATIM LOCALITY>			Arctic & Boreal Entomology	15-Aug-2006	North America	Canada	Manitoba	Churchill	4 km SE Churchill, Dene Village	Goose creek Rd.	58.733	-94.1
BACA019-11	BACA	JN023012	BACA019-11	CHU06-ANT-229.1	CHU06-ANT-229	CHU06-ANT-229	546[2n]	0	0	0	0	No	Proteobacteria	Alphaproteobacteria	Rickettsiales	Rickettsiaceae		Wolbachia							Host:Formica sp. fusca complex 2	pitfall trap <VERBATIM LOCALITY>6 Km S, Churchill, Under stone (PitFall Trap)|Dene Village, Goose Crk. Rd.|58.733|-94.1|</VERBATIM LOCALITY>			Arctic & Boreal Entomology	15-Aug-2006	North America	Canada	Manitoba	Churchill	4 km SE Churchill, Dene Village	Goose creek Rd.	58.733	-94.1
BACA020-11	BACA	JN023011	BACA020-11	CHU06-ANT-230.1	CHU06-ANT-230	CHU06-ANT-230	544[1n]	0	0	0	0	No	Proteobacteria	Alphaproteobacteria	Rickettsiales	Rickettsiaceae		Wolbachia							Host:Formica sp. fusca complex 2	pitfall trap <VERBATIM LOCALITY>6 Km S, Churchill, Under stone (PitFall Trap)|Dene Village, Goose Crk. Rd.|58.733|-94.1|</VERBATIM LOCALITY>			Arctic & Boreal Entomology	15-Aug-2006	North America	Canada	Manitoba	Churchill	4 km SE Churchill, Dene Village	Goose creek Rd.	58.733	-94.1
BACA021-11	BACA	JN023010	BACA021-11	CHU06-ANT-231.1	CHU06-ANT-231	CHU06-ANT-231	545[1n]	0	0	0	0	No	Proteobacteria	Alphaproteobacteria	Rickettsiales	Rickettsiaceae		Wolbachia							Host:Formica sp. fusca complex 2	pitfall trap <VERBATIM LOCALITY>6 Km S, Churchill, Under stone (PitFall Trap)|Dene Village, Goose Crk. Rd.|58.733|-94.1|</VERBATIM LOCALITY>			Arctic & Boreal Entomology	15-Aug-2006	North America	Canada	Manitoba	Churchill	4 km SE Churchill, Dene Village	Goose creek Rd.	58.733	-94.1
BACA022-11	BACA	JN023009	BACA022-11	CHU06-ANT-232.1	CHU06-ANT-232	CHU06-ANT-232	462[9n]	0	0	0	0	No	Proteobacteria	Alphaproteobacteria	Rickettsiales	Rickettsiaceae		Wolbachia							Host:Formica sp. fusca complex 2	pitfall trap <VERBATIM LOCALITY>6 Km S, Churchill, Under stone (PitFall Trap)|Dene Village, Goose Crk. Rd.|58.733|-94.1|</VERBATIM LOCALITY>			Arctic & Boreal Entomology	15-Aug-2006	North America	Canada	Manitoba	Churchill	4 km SE Churchill, Dene Village	Goose creek Rd.	58.733	-94.1
BACA023-11	BACA	JN023008	BACA023-11	CHU06-ANT-233.1	CHU06-ANT-233	CHU06-ANT-233	535[0n]	0	0	0	0	No	Proteobacteria	Alphaproteobacteria	Rickettsiales	Rickettsiaceae		Wolbachia							Host:Formica sp. fusca complex 2	pitfall trap <VERBATIM LOCALITY>6 Km S, Churchill, Under stone (PitFall Trap)|Dene Village, Goose Crk. Rd.|58.733|-94.1|</VERBATIM LOCALITY>			Arctic & Boreal Entomology	15-Aug-2006	North America	Canada	Manitoba	Churchill	4 km SE Churchill, Dene Village	Goose creek Rd.	58.733	-94.1
BACA024-11	BACA	JN023007	BACA024-11	CHU06-ANT-234.1	CHU06-ANT-234	CHU06-ANT-234	519[0n]	0	0	0	0	No	Proteobacteria	Alphaproteobacteria	Rickettsiales	Rickettsiaceae		Wolbachia							Host:Formica sp. fusca complex 2	pitfall trap <VERBATIM LOCALITY>6 Km S, Churchill, Under stone (PitFall Trap)|Dene Village, Goose Crk. Rd.|58.733|-94.1|</VERBATIM LOCALITY>			Arctic & Boreal Entomology	15-Aug-2006	North America	Canada	Manitoba	Churchill	4 km SE Churchill, Dene Village	Goose creek Rd.	58.733	-94.1
BACA025-11	BACA	JN023006	BACA025-11	CHU06-ANT-235.1	CHU06-ANT-235	CHU06-ANT-235	549[2n]	0	0	0	0	No	Proteobacteria	Alphaproteobacteria	Rickettsiales	Rickettsiaceae		Wolbachia							Host:Formica sp. fusca complex 2	pitfall trap <VERBATIM LOCALITY>6 Km S, Churchill, Under stone (PitFall Trap)|Dene Village, Goose Crk. Rd.|58.733|-94.1|</VERBATIM LOCALITY>			Arctic & Boreal Entomology	15-Aug-2006	North America	Canada	Manitoba	Churchill	4 km SE Churchill, Dene Village	Goose creek Rd.	58.733	-94.1
BACA026-11	BACA	JN023005	BACA026-11	CHU06-ANT-236.1	CHU06-ANT-236	CHU06-ANT-236	546[0n]	0	0	0	0	No	Proteobacteria	Alphaproteobacteria	Rickettsiales	Rickettsiaceae		Wolbachia							Host:Formica sp. fusca complex 2	pitfall trap <VERBATIM LOCALITY>6 Km S, Churchill, Under stone (PitFall Trap)|Dene Village, Goose Crk. Rd.|58.733|-94.1|</VERBATIM LOCALITY>			Arctic & Boreal Entomology	15-Aug-2006	North America	Canada	Manitoba	Churchill	4 km SE Churchill, Dene Village	Goose creek Rd.	58.733	-94.1
BACA027-11	BACA	JN023004	BACA027-11	CHU06-ANT-237.1	CHU06-ANT-237	CHU06-ANT-237	548[3n]	0	0	0	0	No	Proteobacteria	Alphaproteobacteria	Rickettsiales	Rickettsiaceae		Wolbachia							Host:Formica sp. fusca complex 2	pitfall trap <VERBATIM LOCALITY>6 Km S, Churchill, Under stone (PitFall Trap)|Dene Village, Goose Crk. Rd.|58.733|-94.1|</VERBATIM LOCALITY>			Arctic & Boreal Entomology	15-Aug-2006	North America	Canada	Manitoba	Churchill	4 km SE Churchill, Dene Village	Goose creek Rd.	58.733	-94.1
BACA028-11	BACA	JN023003	BACA028-11	CHU06-ANT-238.1	CHU06-ANT-238	CHU06-ANT-238	541[1n]	0	0	0	0	No	Proteobacteria	Alphaproteobacteria	Rickettsiales	Rickettsiaceae		Wolbachia							Host:Formica sp. fusca complex 2	<VERBATIM LOCALITY>15 Km S, CNSC|Burned|58.617|-93.817|</VERBATIM LOCALITY>			Arctic & Boreal Entomology	09-Aug-2006	North America	Canada	Manitoba	Churchill	26 km SE Churchill, Twin Lakes burn site	Burned	58.617	-93.817
BACA029-11	BACA	JN023002	BACA029-11	CHU06-ANT-239.1	CHU06-ANT-239	CHU06-ANT-239	538[7n]	0	0	0	0	No	Proteobacteria	Alphaproteobacteria	Rickettsiales	Rickettsiaceae		Wolbachia							Host:Formica sp. fusca complex 2	<VERBATIM LOCALITY>15 Km S, CNSC|Burned|58.617|-93.817|</VERBATIM LOCALITY>			Arctic & Boreal Entomology	09-Aug-2006	North America	Canada	Manitoba	Churchill	26 km SE Churchill, Twin Lakes burn site	Burned	58.617	-93.817
BACA030-11	BACA	JN023001	BACA030-11	CHU06-ANT-240.1	CHU06-ANT-240	CHU06-ANT-240	556[0n]	0	0	0	0	No	Proteobacteria	Alphaproteobacteria	Rickettsiales	Rickettsiaceae		Wolbachia							Host:Formica sp. fusca complex 2	<VERBATIM LOCALITY>15 Km S, CNSC|Burned|58.617|-93.817|</VERBATIM LOCALITY>			Arctic & Boreal Entomology	09-Aug-2006	North America	Canada	Manitoba	Churchill	26 km SE Churchill, Twin Lakes burn site	Burned	58.617	-93.817
BACA031-11	BACA	JN023000	BACA031-11	CHU06-ANT-244.1	CHU06-ANT-244	CHU06-ANT-244	557[2n]	0	0	0	0	No	Proteobacteria	Alphaproteobacteria	Rickettsiales	Rickettsiaceae		Wolbachia							Host:Formica sp. fusca complex 2	<VERBATIM LOCALITY>15 Km S, CNSC|Burned|58.617|-93.817|</VERBATIM LOCALITY>			Arctic & Boreal Entomology	09-Aug-2006	North America	Canada	Manitoba	Churchill	26 km SE Churchill, Twin Lakes burn site	Burned	58.617	-93.817
BACA032-11	BACA	JN022999	BACA032-11	CHU06-ANT-245.1	CHU06-ANT-245	CHU06-ANT-245	545[1n]	0	0	0	0	No	Proteobacteria	Alphaproteobacteria	Rickettsiales	Rickettsiaceae		Wolbachia							Host:Formica sp. fusca complex 2	<VERBATIM LOCALITY>15 Km S, CNSC|Burned|58.617|-93.817|</VERBATIM LOCALITY>			Arctic & Boreal Entomology	09-Aug-2006	North America	Canada	Manitoba	Churchill	26 km SE Churchill, Twin Lakes burn site	Burned	58.617	-93.817
BACA033-11	BACA	JN022998	BACA033-11	CHU06-ANT-246.1	CHU06-ANT-246	CHU06-ANT-246	538[0n]	0	0	0	0	No	Proteobacteria	Alphaproteobacteria	Rickettsiales	Rickettsiaceae		Wolbachia							Host:Formica sp. fusca complex 2	<VERBATIM LOCALITY>15 Km S, CNSC|Burned|58.617|-93.817|</VERBATIM LOCALITY>			Arctic & Boreal Entomology	09-Aug-2006	North America	Canada	Manitoba	Churchill	26 km SE Churchill, Twin Lakes burn site	Burned	58.617	-93.817
BACA034-11	BACA	JN022997	BACA034-11	CHU06-ANT-281.1	CHU06-ANT-281	CHU06-ANT-281	536[0n]	0	0	0	0	No	Proteobacteria	Alphaproteobacteria	Rickettsiales	Rickettsiaceae		Wolbachia							Host:Formica sp. fusca complex 2	pitfall trap <VERBATIM LOCALITY>11 Km W, CNSC, PFT|Bear Trap Lane|58.75|-93.983|</VERBATIM LOCALITY>			Arctic & Boreal Entomology	18-Aug-2006	North America	Canada	Manitoba	Churchill	9 km E Churchill, Bear Trap Lane	Bear Trap Lane	58.75	-93.983
BACA035-11	BACA	JN022996	BACA035-11	CHU06-ANT-283.1	CHU06-ANT-283	CHU06-ANT-283	516[3n]	0	0	0	0	No	Proteobacteria	Alphaproteobacteria	Rickettsiales	Rickettsiaceae		Wolbachia							Host:Formica sp. fusca complex 2	pitfall trap <VERBATIM LOCALITY>11 Km W, CNSC, PFT|Bear Trap Lane|58.75|-93.983|</VERBATIM LOCALITY>			Arctic & Boreal Entomology	18-Aug-2006	North America	Canada	Manitoba	Churchill	9 km E Churchill, Bear Trap Lane	Bear Trap Lane	58.75	-93.983
BACA036-11	BACA	JN022995	BACA036-11	CHU06-ANT-223.1	CHU06-ANT-223	CHU06-ANT-223	526[1n]	0	0	0	0	No	Proteobacteria	Alphaproteobacteria	Rickettsiales	Rickettsiaceae		Wolbachia							Host:Leptothorax sp. muscorum complex 1	pitfall trap <VERBATIM LOCALITY>6 Km S, Churchill, Under stone (PitFall Trap)|Dene Village, Goose Crk. Rd.|58.733|-94.1|</VERBATIM LOCALITY>			Arctic & Boreal Entomology	15-Aug-2006	North America	Canada	Manitoba	Churchill	4 km SE Churchill, Dene Village	Goose creek Rd.	58.733	-94.1
MHANT754-11	MHANT	JN022994	MHANT754-11	CHU06-ANT-097.1	CHU06-ANT-097	CHU06-ANT-097	500[9n]	0	0	0	0	No	Proteobacteria	Alphaproteobacteria	Rickettsiales	Rickettsiaceae		Wolbachia							Host: Formica fusca complex	<VERBATIM LOCALITY>1 Km N, Churchill|Cape Merry|58.783|-94.2|</VERBATIM LOCALITY>			Arctic & Boreal Entomology	14-Aug-2006	North America	Canada	Manitoba	Churchill	2 km NW Churchill, Cape Merry		58.783	-94.2
MHANT755-11	MHANT	JN022993	MHANT755-11	CHU06-ANT-113.1	CHU06-ANT-113	CHU06-ANT-113	533[3n]	0	0	0	0	No	Proteobacteria	Alphaproteobacteria	Rickettsiales	Rickettsiaceae		Wolbachia							Host: Formica fusca complex	<VERBATIM LOCALITY>15 Km S, CNSC|Burned|58.617|-93.817|</VERBATIM LOCALITY>			Arctic & Boreal Entomology	14-Aug-2006	North America	Canada	Manitoba	Churchill	26 km SE Churchill, Twin Lakes burn site	Burned	58.617	-93.817
MHANT756-11	MHANT	JN022992	MHANT756-11	CHU06-ANT-114.1	CHU06-ANT-114	CHU06-ANT-114	504[7n]	0	0	0	0	No	Proteobacteria	Alphaproteobacteria	Rickettsiales	Rickettsiaceae		Wolbachia							Host: Formica fusca complex	<VERBATIM LOCALITY>15 Km S, CNSC|Burned|58.617|-93.817|</VERBATIM LOCALITY>			Arctic & Boreal Entomology	14-Aug-2006	North America	Canada	Manitoba	Churchill	26 km SE Churchill, Twin Lakes burn site	Burned	58.617	-93.817
MHANT757-11	MHANT	JN022991	MHANT757-11	CHU06-ANT-116.1	CHU06-ANT-116	CHU06-ANT-116	539[0n]	0	0	0	0	No	Proteobacteria	Alphaproteobacteria	Rickettsiales	Rickettsiaceae		Wolbachia							Host: Formica fusca complex	<VERBATIM LOCALITY>15 Km S, CNSC|Burned|58.617|-93.817|</VERBATIM LOCALITY>			Arctic & Boreal Entomology	14-Aug-2006	North America	Canada	Manitoba	Churchill	26 km SE Churchill, Twin Lakes burn site	Burned	58.617	-93.817
MHANT758-11	MHANT	JN022990	MHANT758-11	CHU06-ANT-118.1	CHU06-ANT-118	CHU06-ANT-118	538[2n]	0	0	0	0	No	Proteobacteria	Alphaproteobacteria	Rickettsiales	Rickettsiaceae		Wolbachia							Host: Formica fusca complex	<VERBATIM LOCALITY>15 Km S, CNSC|Burned|58.617|-93.817|</VERBATIM LOCALITY>			Arctic & Boreal Entomology	14-Aug-2006	North America	Canada	Manitoba	Churchill	26 km SE Churchill, Twin Lakes burn site	Burned	58.617	-93.817
MHANT759-11	MHANT	JN022989	MHANT759-11	CHU06-ANT-121.1	CHU06-ANT-121	CHU06-ANT-121	548[0n]	0	0	0	0	No	Proteobacteria	Alphaproteobacteria	Rickettsiales	Rickettsiaceae		Wolbachia							Host: Formica fusca complex	<VERBATIM LOCALITY>15 Km S, CNSC|Burned|58.617|-93.817|</VERBATIM LOCALITY>			Arctic & Boreal Entomology	14-Aug-2006	North America	Canada	Manitoba	Churchill	26 km SE Churchill, Twin Lakes burn site	Burned	58.617	-93.817
MHANT760-11	MHANT	JN022988	MHANT760-11	CHU06-ANT-122.1	CHU06-ANT-122	CHU06-ANT-122	547[0n]	0	0	0	0	No	Proteobacteria	Alphaproteobacteria	Rickettsiales	Rickettsiaceae		Wolbachia							Host: Formica fusca complex	<VERBATIM LOCALITY>15 Km S, CNSC|Burned|58.617|-93.817|</VERBATIM LOCALITY>			Arctic & Boreal Entomology	14-Aug-2006	North America	Canada	Manitoba	Churchill	26 km SE Churchill, Twin Lakes burn site	Burned	58.617	-93.817
MHANT761-11	MHANT	JN022987	MHANT761-11	CHU06-ANT-123.1	CHU06-ANT-123	CHU06-ANT-123	539[0n]	0	0	0	0	No	Proteobacteria	Alphaproteobacteria	Rickettsiales	Rickettsiaceae		Wolbachia							Host: Formica fusca complex	<VERBATIM LOCALITY>15 Km S, CNSC|Burned|58.617|-93.817|</VERBATIM LOCALITY>			Arctic & Boreal Entomology	14-Aug-2006	North America	Canada	Manitoba	Churchill	26 km SE Churchill, Twin Lakes burn site	Burned	58.617	-93.817
MHANT762-11	MHANT	JN022986	MHANT762-11	CHU06-ANT-124.1	CHU06-ANT-124	CHU06-ANT-124	541[4n]	0	0	0	0	No	Proteobacteria	Alphaproteobacteria	Rickettsiales	Rickettsiaceae		Wolbachia							Host: Formica fusca complex	<VERBATIM LOCALITY>15 Km S, CNSC|Burned|58.617|-93.817|</VERBATIM LOCALITY>			Arctic & Boreal Entomology	14-Aug-2006	North America	Canada	Manitoba	Churchill	26 km SE Churchill, Twin Lakes burn site	Burned	58.617	-93.817
MHANT763-11	MHANT	JN022985	MHANT763-11	CHU06-ANT-125.1	CHU06-ANT-125	CHU06-ANT-125	388[3n]	0	0	0	0	No	Proteobacteria	Alphaproteobacteria	Rickettsiales	Rickettsiaceae		Wolbachia							Host: Formica fusca complex	<VERBATIM LOCALITY>15 Km S, CNSC|Burned|58.617|-93.817|</VERBATIM LOCALITY>			Arctic & Boreal Entomology	14-Aug-2006	North America	Canada	Manitoba	Churchill	26 km SE Churchill, Twin Lakes burn site	Burned	58.617	-93.817
MHANT764-11	MHANT	JN022984	MHANT764-11	CHU06-ANT-126.1	CHU06-ANT-126	CHU06-ANT-126	498[8n]	0	0	0	0	No	Proteobacteria	Alphaproteobacteria	Rickettsiales	Rickettsiaceae		Wolbachia							Host: Formica fusca complex	<VERBATIM LOCALITY>15 Km S, CNSC|Burned|58.617|-93.817|</VERBATIM LOCALITY>			Arctic & Boreal Entomology	14-Aug-2006	North America	Canada	Manitoba	Churchill	26 km SE Churchill, Twin Lakes burn site	Burned	58.617	-93.817
MHANT765-11	MHANT	JN022983	MHANT765-11	CHU06-ANT-127.1	CHU06-ANT-127	CHU06-ANT-127	531[4n]	0	0	0	0	No	Proteobacteria	Alphaproteobacteria	Rickettsiales	Rickettsiaceae		Wolbachia							Host: Formica fusca complex	<VERBATIM LOCALITY>15 Km S, CNSC|Burned|58.617|-93.817|</VERBATIM LOCALITY>			Arctic & Boreal Entomology	14-Aug-2006	North America	Canada	Manitoba	Churchill	26 km SE Churchill, Twin Lakes burn site	Burned	58.617	-93.817
MHANT766-11	MHANT	JN022982	MHANT766-11	CHU06-ANT-128.1	CHU06-ANT-128	CHU06-ANT-128	386[0n]	0	0	0	0	No	Proteobacteria	Alphaproteobacteria	Rickettsiales	Rickettsiaceae		Wolbachia							Host: Formica fusca complex	<VERBATIM LOCALITY>15 Km S, CNSC|Burned|58.617|-93.817|</VERBATIM LOCALITY>			Arctic & Boreal Entomology	14-Aug-2006	North America	Canada	Manitoba	Churchill	26 km SE Churchill, Twin Lakes burn site	Burned	58.617	-93.817
MHANT767-11	MHANT	JN022981	MHANT767-11	CHU06-ANT-129.1	CHU06-ANT-129	CHU06-ANT-129	386[1n]	0	0	0	0	No	Proteobacteria	Alphaproteobacteria	Rickettsiales	Rickettsiaceae		Wolbachia							Host: Formica fusca complex	bee bowl <VERBATIM LOCALITY>2 Km West, CNSC (BB)|Ramsay Lake Stream|58.717|-93.767|</VERBATIM LOCALITY>			Arctic & Boreal Entomology	12-Aug-2006	North America	Canada	Manitoba	Churchill	23 km E Churchill, Ramsay Creek	Stream	58.717	-93.767
MHANT768-11	MHANT	JN022980	MHANT768-11	CHU06-ANT-130.1	CHU06-ANT-130	CHU06-ANT-130	547[2n]	0	0	0	0	No	Proteobacteria	Alphaproteobacteria	Rickettsiales	Rickettsiaceae		Wolbachia							Host: Formica fusca complex	bee bowl <VERBATIM LOCALITY>2 Km West, CNSC (BB)|Ramsay Lake Stream|58.717|-93.767|</VERBATIM LOCALITY>			Arctic & Boreal Entomology	12-Aug-2006	North America	Canada	Manitoba	Churchill	23 km E Churchill, Ramsay Creek	Stream	58.717	-93.767
MHANT769-11	MHANT	JN022979	MHANT769-11	CHU06-ANT-133.1	CHU06-ANT-133	CHU06-ANT-133	523[1n]	0	0	0	0	No	Proteobacteria	Alphaproteobacteria	Rickettsiales	Rickettsiaceae		Wolbachia							Host: Formica fusca complex	bee bowl <VERBATIM LOCALITY>2 Km West, CNSC (BB)|Ramsay Lake Stream|58.717|-93.767|</VERBATIM LOCALITY>			Arctic & Boreal Entomology	12-Aug-2006	North America	Canada	Manitoba	Churchill	23 km E Churchill, Ramsay Creek	Stream	58.717	-93.767
MHANT770-11	MHANT	JN022978	MHANT770-11	CHU06-ANT-135.1	CHU06-ANT-135	CHU06-ANT-135	507[6n]	0	0	0	0	No	Proteobacteria	Alphaproteobacteria	Rickettsiales	Rickettsiaceae		Wolbachia							Host: Formica fusca complex	<VERBATIM LOCALITY>17Km S, CNSC|Twin Lakes Cabin|58.617|-93.783|</VERBATIM LOCALITY>			Arctic & Boreal Entomology	09-Aug-2006	North America	Canada	Manitoba	Churchill	26 km SE Churchill, Twin Lakes, cabin	Twin Lakes Cabin	58.617	-93.783
MHANT771-11	MHANT	JN022977	MHANT771-11	CHU06-ANT-136.1	CHU06-ANT-136	CHU06-ANT-136	528[4n]	0	0	0	0	No	Proteobacteria	Alphaproteobacteria	Rickettsiales	Rickettsiaceae		Wolbachia							Host: Formica fusca complex	<VERBATIM LOCALITY>17Km S, CNSC|Twin Lakes Cabin|58.617|-93.783|</VERBATIM LOCALITY>			Arctic & Boreal Entomology	09-Aug-2006	North America	Canada	Manitoba	Churchill	26 km SE Churchill, Twin Lakes, cabin	Twin Lakes Cabin	58.617	-93.783
MHANT772-11	MHANT	JN022976	MHANT772-11	CHU06-ANT-142.1	CHU06-ANT-142	CHU06-ANT-142	545[2n]	0	0	0	0	No	Proteobacteria	Alphaproteobacteria	Rickettsiales	Rickettsiaceae		Wolbachia							Host: Formica fusca complex	<VERBATIM LOCALITY>17Km S, CNSC|Twin Lakes Cabin|58.617|-93.783|</VERBATIM LOCALITY>			Arctic & Boreal Entomology	09-Aug-2006	North America	Canada	Manitoba	Churchill	26 km SE Churchill, Twin Lakes, cabin	Twin Lakes Cabin	58.617	-93.783
MHANT773-11	MHANT	JN022975	MHANT773-11	CHU06-ANT-145.1	CHU06-ANT-145	CHU06-ANT-145	500[13n]	0	0	0	0	No	Proteobacteria	Alphaproteobacteria	Rickettsiales	Rickettsiaceae		Wolbachia							Host: Formica fusca complex	<VERBATIM LOCALITY>17Km S, CNSC|Twin Lakes Cabin|58.617|-93.783|</VERBATIM LOCALITY>			Arctic & Boreal Entomology	09-Aug-2006	North America	Canada	Manitoba	Churchill	26 km SE Churchill, Twin Lakes, cabin	Twin Lakes Cabin	58.617	-93.783
MHANT774-11	MHANT	JN022974	MHANT774-11	CHU06-ANT-146.1	CHU06-ANT-146	CHU06-ANT-146	387[2n]	0	0	0	0	No	Proteobacteria	Alphaproteobacteria	Rickettsiales	Rickettsiaceae		Wolbachia							Host: Formica fusca complex	<VERBATIM LOCALITY>17Km S, CNSC|Twin Lakes Cabin|58.617|-93.783|</VERBATIM LOCALITY>			Arctic & Boreal Entomology	09-Aug-2006	North America	Canada	Manitoba	Churchill	26 km SE Churchill, Twin Lakes, cabin	Twin Lakes Cabin	58.617	-93.783
MHANT775-11	MHANT	JN022973	MHANT775-11	CHU06-ANT-148.1	CHU06-ANT-148	CHU06-ANT-148	492[22n]	0	0	0	0	No	Proteobacteria	Alphaproteobacteria	Rickettsiales	Rickettsiaceae		Wolbachia							Host: Formica fusca complex	<VERBATIM LOCALITY>17Km S, CNSC|Twin Lakes Cabin|58.617|-93.783|</VERBATIM LOCALITY>			Arctic & Boreal Entomology	09-Aug-2006	North America	Canada	Manitoba	Churchill	26 km SE Churchill, Twin Lakes, cabin	Twin Lakes Cabin	58.617	-93.783
MHANT776-11	MHANT	JN022972	MHANT776-11	CHU06-ANT-152.1	CHU06-ANT-152	CHU06-ANT-152	512[6n]	0	0	0	0	No	Proteobacteria	Alphaproteobacteria	Rickettsiales	Rickettsiaceae		Wolbachia							Host: Formica fusca complex	<VERBATIM LOCALITY>17Km S, CNSC|Twin Lakes Cabin|58.617|-93.783|</VERBATIM LOCALITY>			Arctic & Boreal Entomology	09-Aug-2006	North America	Canada	Manitoba	Churchill	26 km SE Churchill, Twin Lakes, cabin	Twin Lakes Cabin	58.617	-93.783
MHANT777-11	MHANT	JN022971	MHANT777-11	CHU06-ANT-154.1	CHU06-ANT-154	CHU06-ANT-154	505[8n]	0	0	0	0	No	Proteobacteria	Alphaproteobacteria	Rickettsiales	Rickettsiaceae		Wolbachia							Host: Formica fusca complex	<VERBATIM LOCALITY>17Km S, CNSC|Twin Lakes Cabin|58.617|-93.783|</VERBATIM LOCALITY>			Arctic & Boreal Entomology	09-Aug-2006	North America	Canada	Manitoba	Churchill	26 km SE Churchill, Twin Lakes, cabin	Twin Lakes Cabin	58.617	-93.783
MHANT778-11	MHANT	JN022970	MHANT778-11	CHU06-ANT-155.1	CHU06-ANT-155	CHU06-ANT-155	387[7n]	0	0	0	0	No	Proteobacteria	Alphaproteobacteria	Rickettsiales	Rickettsiaceae		Wolbachia							Host: Formica fusca complex	<VERBATIM LOCALITY>17Km S, CNSC|Twin Lakes Cabin|58.617|-93.783|</VERBATIM LOCALITY>			Arctic & Boreal Entomology	09-Aug-2006	North America	Canada	Manitoba	Churchill	26 km SE Churchill, Twin Lakes, cabin	Twin Lakes Cabin	58.617	-93.783
MHANT779-11	MHANT	JN022969	MHANT779-11	CHU06-ANT-157.1	CHU06-ANT-157	CHU06-ANT-157	544[7n]	0	0	0	0	No	Proteobacteria	Alphaproteobacteria	Rickettsiales	Rickettsiaceae		Wolbachia							Host: Formica fusca complex	<VERBATIM LOCALITY>17Km S, CNSC|Twin Lakes Cabin|58.617|-93.783|</VERBATIM LOCALITY>			Arctic & Boreal Entomology	09-Aug-2006	North America	Canada	Manitoba	Churchill	26 km SE Churchill, Twin Lakes, cabin	Twin Lakes Cabin	58.617	-93.783
MHANT780-11	MHANT	JN022968	MHANT780-11	CHU06-ANT-161.1	CHU06-ANT-161	CHU06-ANT-161	534[0n]	0	0	0	0	No	Proteobacteria	Alphaproteobacteria	Rickettsiales	Rickettsiaceae		Wolbachia							Host: Formica fusca complex	<VERBATIM LOCALITY>17Km S, CNSC|Twin Lakes Cabin|58.617|-93.783|</VERBATIM LOCALITY>			Arctic & Boreal Entomology	09-Aug-2006	North America	Canada	Manitoba	Churchill	26 km SE Churchill, Twin Lakes, cabin	Twin Lakes Cabin	58.617	-93.783
MHANT781-11	MHANT	JN022967	MHANT781-11	CHU06-ANT-162.1	CHU06-ANT-162	CHU06-ANT-162	516[5n]	0	0	0	0	No	Proteobacteria	Alphaproteobacteria	Rickettsiales	Rickettsiaceae		Wolbachia							Host: Formica fusca complex	<VERBATIM LOCALITY>17Km S, CNSC|Twin Lakes Cabin|58.617|-93.783|</VERBATIM LOCALITY>			Arctic & Boreal Entomology	09-Aug-2006	North America	Canada	Manitoba	Churchill	26 km SE Churchill, Twin Lakes, cabin	Twin Lakes Cabin	58.617	-93.783
MHANT782-11	MHANT	JN022966	MHANT782-11	CHU06-ANT-166.1	CHU06-ANT-166	CHU06-ANT-166	515[12n]	0	0	0	0	No	Proteobacteria	Alphaproteobacteria	Rickettsiales	Rickettsiaceae		Wolbachia							Host: Formica fusca complex	<VERBATIM LOCALITY>17Km S, CNSC|Twin Lakes Cabin|58.617|-93.783|</VERBATIM LOCALITY>			Arctic & Boreal Entomology	09-Aug-2006	North America	Canada	Manitoba	Churchill	26 km SE Churchill, Twin Lakes, cabin	Twin Lakes Cabin	58.617	-93.783
MHANT783-11	MHANT	JN022965	MHANT783-11	CHU06-ANT-167.1	CHU06-ANT-167	CHU06-ANT-167	382[11n]	0	0	0	0	No	Proteobacteria	Alphaproteobacteria	Rickettsiales	Rickettsiaceae		Wolbachia							Host: Formica fusca complex	<VERBATIM LOCALITY>17Km S, CNSC|Twin Lakes Cabin|58.617|-93.783|</VERBATIM LOCALITY>			Arctic & Boreal Entomology	09-Aug-2006	North America	Canada	Manitoba	Churchill	26 km SE Churchill, Twin Lakes, cabin	Twin Lakes Cabin	58.617	-93.783
MHANT784-11	MHANT	JN022964	MHANT784-11	CHU06-ANT-168.1	CHU06-ANT-168	CHU06-ANT-168	473[44n]	0	0	0	0	No	Proteobacteria	Alphaproteobacteria	Rickettsiales	Rickettsiaceae		Wolbachia							Host: Formica fusca complex	<VERBATIM LOCALITY>17Km S, CNSC|Twin Lakes Cabin|58.617|-93.783|</VERBATIM LOCALITY>			Arctic & Boreal Entomology	09-Aug-2006	North America	Canada	Manitoba	Churchill	26 km SE Churchill, Twin Lakes, cabin	Twin Lakes Cabin	58.617	-93.783
MHANT785-11	MHANT	JN022963	MHANT785-11	a	CHU06-ANT-170	CHU06-ANT-170	519[16n]	0	0	0	0	No	Proteobacteria	Alphaproteobacteria	Rickettsiales	Rickettsiaceae		Wolbachia							Host: Formica fusca complex	<VERBATIM LOCALITY>17Km S, CNSC|Twin Lakes Cabin|58.617|-93.783|</VERBATIM LOCALITY>			Arctic & Boreal Entomology	09-Aug-2006	North America	Canada	Manitoba	Churchill	26 km SE Churchill, Twin Lakes, cabin	Twin Lakes Cabin	58.617	-93.783
MHANT786-11	MHANT	JN022962	MHANT786-11	CHU06-ANT-172.1	CHU06-ANT-172	CHU06-ANT-172	382[11n]	0	0	0	0	No	Proteobacteria	Alphaproteobacteria	Rickettsiales	Rickettsiaceae		Wolbachia							Host: Formica fusca complex	<VERBATIM LOCALITY>17Km S, CNSC|Twin Lakes Cabin|58.617|-93.783|</VERBATIM LOCALITY>			Arctic & Boreal Entomology	09-Aug-2006	North America	Canada	Manitoba	Churchill	26 km SE Churchill, Twin Lakes, cabin	Twin Lakes Cabin	58.617	-93.783
MHANT787-11	MHANT	JN022961	MHANT787-11	CHU06-ANT-173.1	CHU06-ANT-173	CHU06-ANT-173	545[0n]	0	0	0	0	No	Proteobacteria	Alphaproteobacteria	Rickettsiales	Rickettsiaceae		Wolbachia							Host: Formica fusca complex	<VERBATIM LOCALITY>17Km S, CNSC|Twin Lakes Cabin|58.617|-93.783|</VERBATIM LOCALITY>			Arctic & Boreal Entomology	09-Aug-2006	North America	Canada	Manitoba	Churchill	26 km SE Churchill, Twin Lakes, cabin	Twin Lakes Cabin	58.617	-93.783
MHANT788-11	MHANT	JN022960	MHANT788-11	CHU06-ANT-174.1	CHU06-ANT-174	CHU06-ANT-174	391[11n]	0	0	0	0	No	Proteobacteria	Alphaproteobacteria	Rickettsiales	Rickettsiaceae		Wolbachia							Host: Formica fusca complex	<VERBATIM LOCALITY>17Km S, CNSC|Twin Lakes Cabin|58.617|-93.783|</VERBATIM LOCALITY>			Arctic & Boreal Entomology	09-Aug-2006	North America	Canada	Manitoba	Churchill	26 km SE Churchill, Twin Lakes, cabin	Twin Lakes Cabin	58.617	-93.783
MHANT789-11	MHANT	JN022959	MHANT789-11	CHU06-ANT-176.1	CHU06-ANT-176	CHU06-ANT-176	387[12n]	0	0	0	0	No	Proteobacteria	Alphaproteobacteria	Rickettsiales	Rickettsiaceae		Wolbachia							Host: Formica fusca complex	<VERBATIM LOCALITY>17Km S, CNSC|Twin Lakes Cabin|58.617|-93.783|</VERBATIM LOCALITY>			Arctic & Boreal Entomology	09-Aug-2006	North America	Canada	Manitoba	Churchill	26 km SE Churchill, Twin Lakes, cabin	Twin Lakes Cabin	58.617	-93.783
MHANT790-11	MHANT	JN022958	MHANT790-11	CHU06-ANT-177.1	CHU06-ANT-177	CHU06-ANT-177	482[29n]	0	0	0	0	No	Proteobacteria	Alphaproteobacteria	Rickettsiales	Rickettsiaceae		Wolbachia							Host: Formica fusca complex	<VERBATIM LOCALITY>17Km S, CNSC|Twin Lakes Cabin|58.617|-93.783|</VERBATIM LOCALITY>			Arctic & Boreal Entomology	09-Aug-2006	North America	Canada	Manitoba	Churchill	26 km SE Churchill, Twin Lakes, cabin	Twin Lakes Cabin	58.617	-93.783
MHANT791-11	MHANT	JN022957	MHANT791-11	CHU06-ANT-180.1	CHU06-ANT-180	CHU06-ANT-180	536[3n]	0	0	0	0	No	Proteobacteria	Alphaproteobacteria	Rickettsiales	Rickettsiaceae		Wolbachia							Host: Formica fusca complex	<VERBATIM LOCALITY>11 Km W, Churchill|Bay Trap Lane|58.75|-93.983|</VERBATIM LOCALITY>			Arctic & Boreal Entomology	18-Aug-2006	North America	Canada	Manitoba	Churchill	9 km E Churchill, Bear Trap Lane	Bay Trap Lane	58.75	-93.983
MHANT792-11	MHANT	JN022956	MHANT792-11	CHU06-ANT-183.1	CHU06-ANT-183	CHU06-ANT-183	528[1n]	0	0	0	0	No	Proteobacteria	Alphaproteobacteria	Rickettsiales	Rickettsiaceae		Wolbachia							Host: Formica fusca complex	<VERBATIM LOCALITY>11 Km W, Churchill|Bay Trap Lane|58.75|-93.983|</VERBATIM LOCALITY>			Arctic & Boreal Entomology	18-Aug-2006	North America	Canada	Manitoba	Churchill	9 km E Churchill, Bear Trap Lane	Bay Trap Lane	58.75	-93.983
MHANT793-11	MHANT	JN022955	MHANT793-11	CHU06-ANT-184.1	CHU06-ANT-184	CHU06-ANT-184	386[2n]	0	0	0	0	No	Proteobacteria	Alphaproteobacteria	Rickettsiales	Rickettsiaceae		Wolbachia							Host: Formica fusca complex	<VERBATIM LOCALITY>11 Km W, Churchill|Bay Trap Lane|58.75|-93.983|</VERBATIM LOCALITY>			Arctic & Boreal Entomology	18-Aug-2006	North America	Canada	Manitoba	Churchill	9 km E Churchill, Bear Trap Lane	Bay Trap Lane	58.75	-93.983
MHANT794-11	MHANT	JN022954	MHANT794-11	CHU06-ANT-189.1	CHU06-ANT-189	CHU06-ANT-189	547[0n]	0	0	0	0	No	Proteobacteria	Alphaproteobacteria	Rickettsiales	Rickettsiaceae		Wolbachia							Host: Formica fusca complex	<VERBATIM LOCALITY>11 Km W, Churchill|Bay Trap Lane|58.75|-93.983|</VERBATIM LOCALITY>			Arctic & Boreal Entomology	18-Aug-2006	North America	Canada	Manitoba	Churchill	9 km E Churchill, Bear Trap Lane	Bay Trap Lane	58.75	-93.983
ASMA707-05		EU518172	ASMA707-05	CASENT0060582-D01		BLF12072							Proteobacteria	Alphaproteobacteria	Rickettsiales	Rickettsiaceae		Wolbachia							Host: Pheidole MU03	1w|100% EtOH|rainforest|Sent to M. Alex Smith for barcoding, U of Guelph BOX-0561			B.L.Fisher et al.	27-May-2005	South-west Indian Ocean	Mauritius		Malagasy	Brise 200	Brise Mt., Bambous	-20.346	57.755	200
ASMAI034-05		EU518173	ASMAI034-05	CASENT0055808-D01		BLF12144							Proteobacteria	Alphaproteobacteria	Rickettsiales	Rickettsiaceae		Wolbachia							Host: Plagiolepis madecassa	1w|100% EtOH|closed vegetation|Sent to M. Alex Smith for barcoding, U of Guelph BOX-0563			B.L.Fisher et al.	30-May-2005	South-west Indian Ocean	Mauritius		Malagasy	Pouce 750	Le Pouce Mt., Moka Range	-20.198	57.529	750
[truncated: 15 more rows]
